# Supplementary material for: Shared Genetic Signals of Hypoxia Adaptation in Drosophila and in High-Altitude Human Populations
Source: Mol Biol Evol. 2015 Nov 17;33(2):501–17. doi: 10.1093/molbev/msv248 (PMC4866538; doi:10.1093/molbev/msv248)
Supplement: Supplementary Data [file supp_msv248_Jha_MBE_SupTabs_Revision.xlsx]

## Sheet: SupTab1
Supplementary table 1. P-values and FDR using GLMM approach
	Number of variants above threshold in each permuted sample
P-value threshold	Perm1	Perm2	Perm3	Perm4	Perm5	Perm6	Perm7	Perm8	Perm9	Rexp	Robs	FDR
0	1075949	1075949	1075949	1075949	1075949	1075949	1075949	1075949	1075949	1075949	1075949	1
1	220985	203682	200561	228096	197239	185167	174472	181989	197987	198909	371371	0.535606
2	66741	62221	57748	70559	60469	50868	42844	49375	54956	57309	173417	0.330469
3	22396	23244	20378	24113	22534	16890	13266	16324	17621	19640.7	90179	0.217796
4	8348	9638	8120	8924	9065	6352	4645	6354	6555	7555.67	50021	0.15105
5	3409	4514	3505	3666	4050	2580	1904	2657	2737	3224.67	28840	0.111812
6	1407	2261	1666	1649	1834	1074	817	1175	1152	1448.33	17187	0.0842691
7	643	1139	728	775	826	491	356	537	520	668.333	10398	0.0642752
8	284	623	303	376	380	232	140	231	264	314.778	6243	0.0504209
9	141	314	142	178	171	103	62	84	137	148	3828	0.0386625
10	68	168	59	91	73	48	25	36	60	69.7778	2318	0.0301026
11	21	82	38	46	36	22	7	12	37	33.4444	1383	0.0241825
12	9	39	23	25	19	6	1	1	16	15.4444	810	0.0190672
13	1	18	13	14	9	1	0	0	8	7.11111	514	0.0138348
14	0	11	6	12	5	0	0	0	5	4.33333	318	0.0136268
15	0	7	2	6	3	0	0	0	4	2.44444	197	0.0124083
16	0	2	0	2	0	0	0	0	4	0.888889	114	0.00779727
17	0	0	0	0	0	0	0	0	1	0.111111	61	0.00182149

## Sheet: SupTab2
###chr=chromosome
###pos=position
###Ref=Reference allele
###Var=Variant allele
###siteclass=Mutation type(location)
###genes=Genes containing/close the SDV. For intergenic variants distance to the nearest gene is listed in paranthesis
###GLMMp=P-value from GLMM
###log10P=log10 transformed GLMMp
###covF4C1=coverage of CF1 in generation 4
###RefcountF4C1=read count for reference allele for CF1 in generation 4
###VarcntF4C1=read count for variant allele for CF1 in generation 4
###covF4C2=coverage of CF2 in generation 4
###RefcountF4C2=read count for reference allele for CF2 in generation 4
###VarcntF4C2=read count for variant allele for CF2 in generation 4
###covF4C3=coverage of CF3 in generation 4
###RefcountF4C3=read count for reference allele for CF3 in generation 4
###VarcntF4C3=read count for variant allele for CF3 in generation 4
###covF17C1=coverage of CF1 in generation 17
###RefcountF17C1=read count for reference allele for CF1 in generation 17
###VarcntF17C1=read count for reference allele for CF1 in generation 17
###covF17C2=coverage of CF2 in generation 17
###RefcountF17C2=read count for reference allele for CF2 in generation 17
###VarcntF17C2=read count for variant allele for CF2 in generation 17
###covF17C3=coverage of CF3 in generation 17
###RefcountF17C3=read count for reference allele for CF3 in generation 17
###VarcntF17C3=read count for variant allele for CF3 in generation 17
###covF4H1=coverage of AF1 in generation 4
###RefcountF4H1=read count for reference allele for AF1 in generation 4
###VarcntF4H1=read count for variant allele for AF1 in generation 4
###covF4H2=coverage of AF2 in generation 4
###RefcountF4H2=read count for reference allele for AF2 in generation 4
###VarcntF4H2=read count for variant allele for AF2 in generation 4
###covF4H3=coverage of AF3 in generation 4
###RefcountF4H3=read count for reference allele for AF3 in generation 4
###VarcntF4H3=read count for variant allele for AF3 in generation 4
###covF17H1=coverage of AF1 in generation 17
###RefcountF17H1=read count for reference allele for AF1 in generation 17
###VarcntF17H1=read count for variant allele for AF1 in generation 17
###covF17H2=coverage of AF2 in generation 17
###RefcountF17H2=read count for reference allele for AF2 in generation 17
###VarcntF17H2=read count for variant allele for AF2 in generation 17
###covF17H3=coverage of AF3 in generation 17
###RefcountF17H3=read count for reference allele for AF3 in generation 17
###VarcntF17H3=read count for variant allele for AF3 in generation 17
chr	pos	Ref	Var	siteclass	genes	GLMMp	log10P	covF4C1	RefcountF4C1	VarcntF4C1	covF4C2	RefcountF4C2	VarcntF4C2	covF4C3	RefcountF4C3	VarcntF4C3	covF17C1	RefcountF17C1	VarcntF17C1	covF17C2	RefcountF17C2	VarcntF17C2	covF17C3	RefcountF17C3	VarcntF17C3	covF4H1	RefcountF4H1	VarcntF4H1	covF4H2	RefcountF4H2	VarcntF4H2	covF4H3	RefcountF4H3	VarcntF4H3	covF17H1	RefcountF17H1	VarcntF17H1	covF17H2	RefcountF17H2	VarcntF17H2	covF17H3	RefcountF17H3	VarcntF17H3
chr2L	551071	A	G	intronic	Ets21C	2.50876e-14	13.6005	15	12	3	129	66	63	76	44	32	60	16	44	100	33	67	113	41	72	272	162	110	63	28	35	26	10	16	59	47	12	42	34	8	39	23	16
chr2L	558974	C	T	UTR5	rempA	3.50135e-10	9.45576	20	20	0	103	89	14	44	37	7	87	83	4	76	73	3	81	78	3	347	315	32	58	53	5	31	30	1	83	56	27	29	23	6	37	25	12
chr2L	618765	T	C	intergenic	CG13689(dist=15203),lectin-21Cb(dist=1533)	4.40491e-13	12.3561	11	5	6	82	23	59	46	20	26	42	6	36	66	11	55	69	10	59	210	99	111	44	24	20	19	8	11	53	26	27	31	23	8	28	17	11
chr2L	620561	A	G	exonic	lectin-21Cb	1.08507e-10	9.96454	16	5	11	126	69	57	52	21	31	59	18	41	65	22	43	95	20	75	301	117	184	43	18	25	33	11	22	80	47	33	27	17	10	43	31	12
chr2L	711451	C	T	intronic	ds	1.876e-12	11.7268	11	11	0	123	97	26	39	30	9	62	59	3	75	64	11	91	80	11	269	188	81	54	38	16	18	14	4	68	38	30	30	15	15	32	17	15
chr2L	711468	A	C	intronic	ds	7.77963e-10	9.10904	11	10	1	113	80	33	40	27	13	70	64	6	75	61	14	95	76	19	290	162	128	55	37	18	15	11	4	63	34	29	31	16	15	30	15	15
chr2L	711545	G	A	intronic	ds	6.16828e-11	10.2098	19	12	7	109	77	32	50	38	12	86	68	18	80	65	15	89	73	16	314	178	136	45	31	14	14	11	3	58	28	30	34	18	16	34	13	21
chr2L	720958	C	T	intergenic	ds(dist=5990),Hsp60B(dist=7454)	2.27239e-11	10.6435	14	12	2	131	109	22	46	43	3	62	58	4	76	68	8	91	82	9	251	179	72	29	21	8	35	19	16	65	34	31	38	27	11	22	12	10
chr2L	1419181	C	T	intronic	lea	1.37867e-10	9.86054	18	11	7	73	57	16	24	17	7	74	52	22	88	65	23	92	76	16	269	183	86	43	26	17	24	13	11	53	21	32	24	10	14	24	8	16
chr2L	1461858	A	G	intergenic	CG43402(dist=18542),CG31928(dist=30437)	1.98866e-10	9.70144	11	3	8	121	28	93	61	23	38	76	16	60	95	31	64	93	28	65	305	108	197	55	19	36	29	9	20	95	59	36	28	16	12	32	27	5
chr2L	1579461	A	T	intronic	haf	6.31718e-10	9.19948	12	7	5	99	60	39	37	24	13	68	51	17	76	49	27	78	58	20	271	162	109	50	23	27	38	24	14	56	18	38	30	12	18	26	9	17
chr2L	1579475	C	T	intronic	haf	1.53602e-10	9.8136	15	7	8	99	59	40	38	25	13	68	48	20	86	54	32	74	51	23	273	165	108	44	20	24	43	24	19	63	21	42	31	8	23	33	10	23
chr2L	1863945	T	G	intronic	CG31663	4.70821e-10	9.32714	19	14	5	94	52	42	16	11	5	66	33	33	58	38	20	65	35	30	314	201	113	61	34	27	19	14	5	76	71	5	27	24	3	40	34	6
chr2L	1999344	C	T	intronic	CG33543	7.75513e-12	11.1104	24	16	8	103	82	21	54	49	5	86	67	19	81	64	17	106	90	16	347	270	77	62	37	25	26	18	8	103	53	50	46	25	21	36	14	22
chr2L	2001891	C	T	ncRNA_exonic	CR43464	3.43194e-11	10.4645	19	6	13	126	64	62	47	20	27	83	48	35	70	32	38	103	50	53	316	81	235	31	10	21	24	5	19	67	13	54	36	6	30	41	3	38
chr2L	2021687	T	C	intronic	CG4238	9.53876e-13	12.0205	16	11	5	120	85	35	49	36	13	62	49	13	94	72	22	113	77	36	284	159	125	57	33	24	38	21	17	71	29	42	30	8	22	40	14	26
chr2L	2021697	G	A	intronic	CG4238	1.26841e-11	10.8967	19	14	5	122	89	33	51	39	12	57	45	12	88	65	23	107	72	35	289	175	114	54	35	19	38	23	15	77	30	47	29	9	20	39	14	25
chr2L	2078487	T	A	intronic	dpr3	3.08112e-10	9.51129	16	11	5	92	78	14	47	36	11	59	51	8	78	61	17	71	53	18	252	184	68	47	32	15	38	29	9	76	32	44	25	9	16	30	18	12
chr2L	2132433	G	T	intronic	GlyP	4.03033e-10	9.39466	13	9	4	101	85	16	27	18	9	69	52	17	92	64	28	78	60	18	341	237	104	42	31	11	26	18	8	89	34	55	20	11	9	22	7	15
chr2L	2132579	C	T	intronic	GlyP	4.45357e-10	9.35129	15	8	7	74	46	28	28	18	10	64	50	14	67	48	19	81	58	23	312	222	90	50	35	15	31	19	12	74	33	41	23	8	15	28	5	23
chr2L	2138647	G	C	intronic	tho2	1.01844e-10	9.99206	18	13	5	99	70	29	65	59	6	83	78	5	105	96	9	94	85	9	346	273	73	54	47	7	29	28	1	87	56	31	27	19	8	32	20	12
chr2L	2304369	C	T	intergenic	CG31949(dist=3481),CG16995(dist=3579)	4.72793e-11	10.3253	13	11	2	122	98	24	56	37	19	87	73	14	85	70	15	136	120	16	304	171	133	57	38	19	36	21	15	87	51	36	37	20	17	50	29	21
chr2L	2304629	T	C	intergenic	CG31949(dist=3741),CG16995(dist=3319)	8.57183e-12	11.0669	12	10	2	123	95	28	43	31	12	74	69	5	95	88	7	108	99	9	333	213	120	62	40	22	40	31	9	86	55	31	41	30	11	46	27	19
chr2L	2304754	G	A	intergenic	CG31949(dist=3866),CG16995(dist=3194)	2.12363e-10	9.67292	18	10	8	120	86	34	43	34	9	88	79	9	85	77	8	94	79	15	299	186	113	69	46	23	22	16	6	73	45	28	39	21	18	37	23	14
chr2L	2304761	A	T	intergenic	CG31949(dist=3873),CG16995(dist=3187)	1.10825e-12	11.9554	17	14	3	116	103	13	45	42	3	90	88	2	89	85	4	100	96	4	293	239	54	71	62	9	21	20	1	73	50	23	37	23	14	36	24	12
chr2L	2304768	A	T	intergenic	CG31949(dist=3880),CG16995(dist=3180)	6.20544e-13	12.2072	16	13	3	114	103	11	44	41	3	86	84	2	88	84	4	96	93	3	300	245	55	67	58	9	21	20	1	72	47	25	34	21	13	37	25	12
chr2L	2304800	G	C	intergenic	CG31949(dist=3912),CG16995(dist=3148)	5.12383e-11	10.2904	13	12	1	109	100	9	35	33	2	80	79	1	75	73	2	86	82	4	302	243	59	62	51	11	19	19	0	65	42	23	33	24	9	36	24	12
chr2L	2326248	T	C	intronic	CG9967,eys	3.48235e-10	9.45813	17	14	3	117	96	21	40	29	11	71	59	12	77	58	19	83	64	19	266	190	76	40	31	9	21	15	6	59	23	36	30	12	18	26	15	11
chr2L	2333905	A	G	intronic	CG9967,eys	4.31437e-11	10.3651	11	9	2	94	41	53	44	18	26	74	31	43	84	37	47	93	42	51	383	142	241	60	27	33	36	14	22	86	74	12	30	24	6	26	15	11
chr2L	2352757	A	G	intronic	CG9967,eys	4.69198e-10	9.32864	12	10	2	124	93	31	53	35	18	58	40	18	72	49	23	90	68	22	246	167	79	32	23	9	24	18	6	43	18	25	27	7	20	34	10	24
chr2L	2375695	A	T	UTR3	CG15390	2.08334e-10	9.68124	21	5	16	91	37	54	42	19	23	90	38	52	55	22	33	85	27	58	329	120	209	54	19	35	27	8	19	60	49	11	28	21	7	35	22	13
chr2L	2387424	G	A	intergenic	CG3557(dist=1632),VGlut(dist=12871)	9.97551e-10	9.00107	17	16	1	112	101	11	59	55	4	68	66	2	93	85	8	108	103	5	308	249	59	32	27	5	24	19	5	75	51	24	32	20	12	42	34	8
chr2L	2390189	C	T	intergenic	CG3557(dist=4397),VGlut(dist=10106)	3.60594e-10	9.44298	12	1	11	99	55	44	38	23	15	58	36	22	85	45	40	98	52	46	349	145	204	64	30	34	51	22	29	66	11	55	35	6	29	35	11	24
chr2L	2442313	A	G	intronic	dpp	6.89561e-10	9.16143	16	9	7	95	67	28	48	27	21	67	33	34	84	46	38	88	46	42	324	246	78	57	44	13	30	25	5	75	66	9	28	22	6	36	31	5
chr2L	2442559	A	C	intronic	dpp	1.47527e-11	10.8311	14	13	1	114	104	10	50	45	5	71	66	5	69	67	2	93	86	7	356	307	49	57	46	11	29	27	2	64	40	24	26	17	9	32	19	13
chr2L	2446798	C	A	intronic	dpp	6.206e-10	9.20719	15	8	7	97	54	43	58	46	12	78	56	22	80	48	32	100	68	32	310	171	139	39	22	17	35	21	14	65	16	49	29	10	19	34	15	19
chr2L	2489479	T	C	downstream	CG15393,Slh	3.95011e-12	11.4034	16	10	6	109	72	37	46	31	15	74	49	25	78	46	32	98	65	33	293	204	89	45	26	19	23	19	4	74	15	59	24	8	16	31	9	22
chr2L	2511355	C	T	intergenic	oaf(dist=12509),CG3528(dist=5747)	2.89893e-10	9.53776	11	5	6	123	43	80	45	19	26	48	20	28	76	29	47	66	24	42	256	114	142	49	30	19	27	17	10	49	42	7	22	19	3	30	19	11
chr2L	2511873	G	A	intergenic	oaf(dist=13027),CG3528(dist=5229)	1.06337e-10	9.97332	17	12	5	76	46	30	33	26	7	55	23	32	62	28	34	71	31	40	218	163	55	41	30	11	21	18	3	53	49	4	22	16	6	29	24	5
chr2L	2539097	C	A	intergenic	CG3528(dist=21060),CG3515(dist=12047)	1.71297e-10	9.76625	17	12	5	143	102	41	46	30	16	92	59	33	91	50	41	83	50	33	308	155	153	53	28	25	29	15	14	74	14	60	41	14	27	34	11	23
chr2L	2656331	G	A	splicing	Prosbeta4R2	5.15175e-13	12.288	12	12	0	125	105	20	49	38	11	65	51	14	77	60	17	120	94	26	288	209	79	50	34	16	27	19	8	69	24	45	38	14	24	23	14	9
chr2L	2656365	A	G	intronic	Prosbeta4R2	2.02801e-11	10.6929	15	15	0	110	91	19	49	38	11	53	45	8	65	52	13	106	87	19	308	229	79	51	35	16	27	21	6	64	22	42	36	17	19	23	15	8
chr2L	2790219	g	A	intronic	Syt1	1.8872e-10	9.72418	15	15	0	93	84	9	37	31	6	89	82	7	93	87	6	87	81	6	342	264	78	50	39	11	49	42	7	89	59	30	30	20	10	32	22	10
chr2L	2827427	T	C	intronic	Duox	3.84546e-12	11.4151	14	2	12	122	12	110	44	3	41	63	1	62	89	6	83	108	4	104	291	48	243	59	12	47	23	4	19	57	20	37	32	13	19	33	10	23
chr2L	2831293	G	A	intergenic	Duox(dist=1057),CG3119(dist=3594)	2.72582e-22	21.5645	12	9	3	116	100	16	41	35	6	90	84	6	83	78	5	112	97	15	371	285	86	53	37	16	26	22	4	85	40	45	39	15	24	29	12	17
chr2L	2929477	G	A	intronic	lilli	6.29512e-10	9.201	16	4	12	110	34	76	41	8	33	52	11	41	70	13	57	87	12	75	229	68	161	69	20	49	25	5	20	80	37	43	25	17	8	35	15	20
chr2L	2959865	G	A	intronic	Rbp9	9.40288e-10	9.02674	19	3	16	102	49	53	35	13	22	58	32	26	75	33	42	97	41	56	253	90	163	60	25	35	33	16	17	78	5	73	28	3	25	16	5	11
chr2L	3085152	C	T	intronic	toc	4.14552e-10	9.38242	14	11	3	105	82	23	41	29	12	70	66	4	69	62	7	80	70	10	273	213	60	51	41	10	27	23	4	66	31	35	37	19	18	27	20	7
chr2L	3114225	T	A	intronic	toc	3.0183e-10	9.52024	13	2	11	113	33	80	48	26	22	70	41	29	67	31	36	87	44	43	327	123	204	36	14	22	30	12	18	70	7	63	21	5	16	27	5	22
chr2L	3215230	A	T	intergenic	CG34393(dist=15610),CG3347(dist=54207)	1.12945e-10	9.94713	11	5	6	86	46	40	25	13	12	48	31	17	79	52	27	71	46	25	299	115	184	48	25	23	35	24	11	85	18	67	25	11	14	35	13	22
chr2L	3225928	T	A	intergenic	CG34393(dist=26308),CG3347(dist=43509)	9.05853e-11	10.0429	18	17	1	80	74	6	40	38	2	61	55	6	67	66	1	82	81	1	343	291	52	50	47	3	17	17	0	84	54	30	36	22	14	24	18	6
chr2L	3237318	A	G	intergenic	CG34393(dist=37698),CG3347(dist=32119)	1.29212e-10	9.8887	15	11	4	87	82	5	41	41	0	85	81	4	58	58	0	68	66	2	337	293	44	46	40	6	29	28	1	73	49	24	23	12	11	17	12	5
chr2L	3241434	T	C	intergenic	CG34393(dist=41814),CG3347(dist=28003)	5.99005e-11	10.2226	11	10	1	87	83	4	30	27	3	78	74	4	72	71	1	80	79	1	333	304	29	59	55	4	24	23	1	59	36	23	40	26	14	26	20	6
chr2L	3246713	T	C	intergenic	CG34393(dist=47093),CG3347(dist=22724)	7.03099e-11	10.153	16	13	3	138	124	14	65	54	11	43	41	2	77	68	9	103	96	7	243	197	46	49	37	12	32	22	10	58	36	22	26	15	11	31	18	13
chr2L	3438779	C	A	intergenic	pgant2(dist=12137),CG2772(dist=7218)	1.65259e-10	9.78184	24	17	7	68	56	12	23	16	7	89	79	10	78	58	20	68	62	6	352	215	137	52	31	21	37	30	7	89	37	52	21	6	15	33	13	20
chr2L	3525655	G	C	exonic	CG8852	1.42709e-14	13.8455	11	7	4	127	66	61	72	38	34	70	46	24	83	48	35	116	69	47	311	110	201	54	13	41	35	8	27	75	11	64	36	4	32	31	11	20
chr2L	3580563	G	C	UTR5	sob	2.82757e-12	11.5486	17	12	5	99	49	50	41	24	17	64	34	30	76	43	33	83	51	32	301	170	131	49	30	19	23	13	10	84	18	66	26	4	22	40	7	33
chr2L	3593333	G	A	intergenic	sob(dist=12567),odd(dist=10889)	5.15696e-10	9.28761	18	11	7	117	67	50	45	31	14	79	47	32	93	57	36	100	59	41	342	175	167	60	20	40	23	8	15	72	19	53	45	12	33	40	13	27
chr2L	3638200	A	T	intronic	for	1.7984e-10	9.74511	23	12	11	100	68	32	36	22	14	60	39	21	75	49	26	100	63	37	214	94	120	52	28	24	34	20	14	51	9	42	29	11	18	24	6	18
chr2L	3645046	G	A	intronic	for	3.50872e-10	9.45485	16	9	7	121	99	22	45	39	6	69	62	7	62	53	9	85	73	12	317	236	81	56	43	13	34	32	2	91	49	42	26	14	12	16	11	5
chr2L	3723428	T	C	intronic	Shaw	7.77803e-10	9.10913	18	5	13	85	41	44	42	27	15	85	33	52	64	23	41	81	33	48	373	203	170	49	35	14	31	20	11	101	76	25	18	10	8	30	21	9
chr2L	3731151	G	A	intergenic	Shaw(dist=3564),CG10019(dist=14541)	1.69375e-10	9.77115	19	10	9	103	73	30	54	34	20	87	66	21	85	57	28	100	71	29	332	194	138	48	33	15	40	27	13	72	32	40	39	16	23	38	8	30
chr2L	3731186	T	C	intergenic	Shaw(dist=3599),CG10019(dist=14506)	2.88811e-11	10.5394	15	6	9	114	77	37	61	36	25	86	62	24	81	57	24	92	67	25	343	205	138	52	34	18	36	26	10	80	37	43	44	15	29	34	8	26
chr2L	3731361	A	C	intergenic	Shaw(dist=3774),CG10019(dist=14331)	3.23791e-10	9.48974	16	13	3	114	64	50	39	24	15	80	62	18	83	56	27	89	58	31	326	177	149	66	42	24	28	16	12	71	26	45	28	8	20	34	5	29
chr2L	3741686	A	C	intergenic	Shaw(dist=14099),CG10019(dist=4006)	3.77665e-10	9.42289	12	5	7	87	59	28	34	22	12	74	55	19	77	53	24	74	47	27	325	195	130	53	26	27	28	15	13	80	25	55	31	7	24	15	10	5
chr2L	3765560	T	A	intronic	CG31772	3.23817e-10	9.4897	15	6	9	82	40	42	49	26	23	74	58	16	89	51	38	88	51	37	311	121	190	52	16	36	33	12	21	79	14	65	32	7	25	33	5	28
chr2L	3788095	A	T	intronic	CG3921	3.06569e-10	9.51347	17	13	4	104	93	11	41	38	3	73	71	2	72	69	3	80	73	7	300	235	65	45	39	6	22	20	2	58	39	19	17	9	8	30	20	10
chr2L	3892732	A	T	intronic	capu	1.53664e-11	10.8134	19	14	5	89	54	35	31	17	14	80	35	45	76	41	35	64	28	36	304	221	83	50	34	16	18	14	4	66	62	4	20	16	4	33	27	6
chr2L	3892733	T	A	intronic	capu	5.8149e-11	10.2355	20	15	5	89	49	40	31	16	15	80	34	46	75	41	34	64	28	36	308	211	97	51	34	17	17	13	4	66	62	4	20	16	4	32	26	6
chr2L	4039959	T	A	intronic	ed	2.9662e-11	10.5278	16	7	9	91	30	61	27	11	16	77	17	60	56	20	36	68	19	49	366	154	212	63	26	37	31	14	17	109	73	36	20	12	8	20	11	9
chr2L	4214269	G	A	exonic	ft	1.90263e-10	9.72064	19	9	10	143	49	94	53	32	21	53	28	25	91	49	42	110	53	57	304	207	97	45	35	10	21	18	3	68	61	7	46	37	9	38	30	8
chr2L	4229938	A	T	intergenic	RpL40(dist=1375),CG15425(dist=27634)	5.50989e-11	10.2589	13	6	7	130	89	41	57	38	19	45	38	7	69	49	20	89	71	18	219	110	109	27	20	7	28	18	10	55	23	32	21	7	14	26	9	17
chr2L	4426480	T	A	intronic	CG15431	2.92027e-13	12.5346	19	12	7	99	67	32	36	28	8	60	48	12	75	52	23	71	54	17	325	215	110	65	45	20	24	19	5	82	24	58	27	8	19	32	16	16
chr2L	4812154	C	A	upstream	CG15629	4.77408e-10	9.32111	14	11	3	91	78	13	33	26	7	87	80	7	66	53	13	75	65	10	313	194	119	60	46	14	28	19	9	62	31	31	24	11	13	29	19	10
chr2L	4875976	C	T	downstream	Cf2,pog	7.89125e-10	9.10285	20	9	11	83	36	47	34	14	20	83	59	24	69	36	33	52	30	22	371	120	251	63	29	34	33	13	20	77	13	64	18	4	14	21	3	18
chr2L	4885458	T	C	exonic	CG3008	6.61422e-10	9.17952	19	5	14	94	37	57	43	14	29	74	15	59	79	16	63	80	19	61	312	158	154	52	21	31	40	26	14	88	49	39	38	18	20	28	14	14
chr2L	4931200	T	A	intronic	hoe1	2.70637e-12	11.5676	14	7	7	106	44	62	55	22	33	75	25	50	69	23	46	89	29	60	344	182	162	49	35	14	29	18	11	96	76	20	23	14	9	17	8	9
chr2L	4931219	T	C	intronic	hoe1	9.60693e-11	10.0174	15	7	8	102	39	63	54	25	29	74	25	49	69	30	39	93	42	51	338	192	146	49	37	12	27	17	10	102	85	17	28	19	9	13	8	5
chr2L	4961722	A	G	intronic	CG34124	3.19954e-11	10.4949	11	4	7	104	57	47	48	28	20	52	36	16	68	45	23	102	68	34	290	150	140	43	18	25	35	23	12	60	11	49	18	6	12	26	10	16
chr2L	5072409	A	G	UTR3	pgant5	1.21185e-11	10.9166	11	7	4	94	73	21	40	29	11	69	57	12	60	52	8	94	77	17	334	215	119	56	27	29	40	25	15	97	49	48	23	9	14	15	7	8
chr2L	5266702	A	C	exonic	Cyp4ac2	1.54125e-11	10.8121	11	3	8	87	47	40	41	13	28	66	25	41	72	28	44	86	31	55	321	194	127	61	29	32	35	17	18	87	70	17	31	22	9	30	18	12
chr2L	5304178	G	A	intronic	vri	2.04925e-10	9.68841	15	12	3	101	72	29	49	24	25	86	37	49	77	39	38	103	50	53	355	264	91	51	38	13	41	24	17	99	79	20	43	33	10	41	31	10
chr2L	5304194	T	A	intronic	vri	3.74607e-11	10.4264	16	12	4	104	69	35	53	24	29	78	32	46	75	35	40	100	50	50	377	258	119	52	36	16	41	22	19	102	84	18	43	33	10	41	29	12
chr2L	5304215	T	G	intronic	vri	1.02191e-12	11.9906	16	11	5	109	68	41	54	23	31	77	32	45	76	34	42	106	53	53	386	269	117	52	35	17	38	21	17	96	83	13	39	29	10	33	26	7
chr2L	5591303	A	G	intergenic	CG7251(dist=2889),CG18266(dist=5530)	8.70312e-12	11.0603	12	7	5	87	59	28	31	26	5	77	68	9	72	58	14	72	63	9	306	230	76	49	27	22	15	10	5	85	42	43	35	20	15	23	11	12
chr2L	5591333	C	T	intergenic	CG7251(dist=2919),CG18266(dist=5500)	1.06185e-14	13.9739	15	10	5	85	63	22	41	28	13	78	69	9	71	59	12	76	64	12	294	209	85	48	27	21	12	9	3	79	35	44	42	17	25	19	11	8
chr2L	5826081	G	C	intronic	CG34381	3.21881e-10	9.4923	19	6	13	106	26	80	43	12	31	66	12	54	78	21	57	89	14	75	352	115	237	55	24	31	31	5	26	92	46	46	37	22	15	33	15	18
chr2L	5857523	T	G	downstream	CG34381	5.68301e-10	9.24542	22	22	0	91	82	9	51	46	5	67	65	2	70	67	3	86	80	6	293	242	51	53	36	17	37	27	10	93	67	26	25	13	12	21	14	7
chr2L	5880300	A	C	upstream	CG8965	2.90354e-11	10.5371	11	3	8	80	40	40	30	15	15	55	17	38	62	23	39	83	36	47	273	209	64	50	32	18	38	28	10	73	52	21	39	33	6	31	23	8
chr2L	5949327	A	C	upstream;downstream	CG9044;Gpdh	3.71608e-11	10.4299	13	9	4	85	48	37	44	30	14	61	51	10	75	58	17	80	59	21	363	203	160	59	29	30	20	11	9	82	37	45	34	12	22	20	8	12
chr2L	5950065	A	G	intronic	CG9044	5.00279e-10	9.30079	11	3	8	155	37	118	63	28	35	63	33	30	75	36	39	92	46	46	329	48	281	36	10	26	28	7	21	68	14	54	32	3	29	38	5	33
chr2L	5981602	C	G	upstream	chic,eIF-4a	2.42085e-10	9.61603	25	20	5	94	69	25	40	31	9	44	38	6	79	73	6	73	65	8	254	186	68	46	29	17	28	19	9	62	37	25	33	14	19	23	16	7
chr2L	5981626	T	A	upstream	chic,eIF-4a	3.713e-10	9.43028	25	21	4	102	75	27	35	26	9	53	47	6	67	62	5	68	62	6	273	214	59	54	34	20	29	18	11	66	39	27	39	22	17	21	13	8
chr2L	5999890	G	T	upstream	Tsp26A,lid	3.73369e-11	10.4279	15	6	9	78	31	47	27	20	7	74	55	19	55	34	21	60	37	23	262	119	143	63	28	35	22	11	11	67	18	49	16	2	14	20	5	15
chr2L	6407682	G	A	intronic	CG42368	2.92467e-10	9.53392	23	4	19	84	37	47	41	17	24	60	35	25	52	21	31	80	40	40	308	81	227	57	15	42	41	12	29	82	9	73	31	6	25	25	5	20
chr2L	6785570	G	A	intronic	nrv1	2.36711e-10	9.62578	22	22	0	103	86	17	35	30	5	62	59	3	105	93	12	88	80	8	370	322	48	55	47	8	30	22	8	68	45	23	35	18	17	28	19	9
chr2L	6803478	G	T	exonic	CG11236	4.35761e-12	11.3608	17	7	10	91	49	42	44	24	20	55	42	13	76	57	19	89	58	31	205	99	106	38	20	18	28	21	7	69	19	50	22	9	13	22	6	16
chr2L	6820795	T	C	intergenic	CG17375(dist=15003),sens-2(dist=1522)	1.41199e-11	10.8502	13	4	9	65	20	45	47	28	19	59	14	45	66	21	45	75	19	56	326	115	211	45	13	32	37	19	18	75	47	28	23	18	5	31	20	11
chr2L	6883733	T	G	intronic	neuroligin	4.63821e-11	10.3336	12	4	8	56	20	36	23	6	17	59	7	52	48	5	43	51	9	42	262	85	177	36	18	18	17	5	12	52	27	25	14	9	5	18	11	7
chr2L	6974238	G	C	exonic	uif	8.27486e-13	12.0822	20	5	15	125	39	86	56	16	40	48	3	45	78	8	70	108	16	92	298	76	222	18	2	16	18	3	15	76	40	36	29	10	19	37	16	21
chr2L	7353213	T	C	downstream	Wnt6	6.23357e-10	9.20526	21	11	10	87	41	46	16	4	12	95	31	64	69	27	42	88	38	50	401	233	168	55	27	28	30	15	15	90	69	21	34	21	13	19	12	7
chr2L	7503885	C	A	intronic	Rapgap1	5.71791e-14	13.2428	12	9	3	122	58	64	73	30	43	64	31	33	104	33	71	102	38	64	279	185	94	44	23	21	34	17	17	95	72	23	54	47	7	42	36	6
chr2L	7503895	G	C	intronic	Rapgap1	1.69289e-11	10.7714	13	10	3	121	56	65	72	31	41	67	33	34	99	33	66	100	38	62	281	183	98	46	23	23	37	19	18	94	67	27	54	43	11	37	32	5
chr2L	7503920	A	T	intronic	Rapgap1	3.40798e-13	12.4675	12	9	3	122	54	68	61	26	35	73	39	34	82	33	49	93	38	55	276	188	88	50	22	28	35	18	17	92	73	19	46	38	8	37	31	6
chr2L	7503923	A	T	intronic	Rapgap1	1.56179e-12	11.8064	12	9	3	118	55	63	62	28	34	71	38	33	80	34	46	92	38	54	274	187	87	49	21	28	36	19	17	89	71	18	46	38	8	36	30	6
chr2L	7503944	C	G	intronic	Rapgap1	7.45044e-11	10.1278	14	12	2	112	58	54	61	26	35	64	37	27	69	33	36	88	39	49	265	189	76	38	21	17	28	16	12	84	73	11	41	31	10	36	30	6
chr2L	7503954	A	C	intronic	Rapgap1	1.56705e-10	9.80492	13	11	2	119	58	61	62	26	36	65	31	34	76	37	39	93	36	57	281	190	91	46	27	19	26	14	12	75	60	15	37	27	10	38	31	7
chr2L	7504081	T	A	intronic	Rapgap1	5.61898e-10	9.25034	21	9	12	109	49	60	55	19	36	91	41	50	99	46	53	94	43	51	333	186	147	44	23	21	29	17	12	80	56	24	42	34	8	33	30	3
chr2L	7516721	T	G	intronic	Rapgap1	1.05392e-13	12.9772	17	14	3	141	90	51	70	50	20	73	27	46	94	38	56	91	47	44	314	243	71	51	40	11	35	29	6	68	58	10	31	28	3	34	31	3
chr2L	7668366	T	A	intronic	Myo28B1,Slob	3.95553e-10	9.4028	20	13	7	105	68	37	48	36	12	69	58	11	70	56	14	74	63	11	389	217	172	51	28	23	23	11	12	94	45	49	28	12	16	31	22	9
chr2L	7995265	G	T	exonic	CG7227	1.28368e-10	9.89154	13	11	2	124	88	36	64	47	17	95	72	23	83	69	14	109	89	20	285	199	86	53	31	22	29	18	11	78	35	43	25	13	12	45	25	20
chr2L	7995276	C	T	exonic	CG7227	4.98515e-11	10.3023	14	12	2	125	84	41	59	40	19	92	65	27	79	62	17	100	76	24	286	177	109	54	28	26	29	15	14	79	31	48	22	9	13	42	19	23
chr2L	7997077	G	A	intronic	CG7227	1.26694e-12	11.8972	16	11	5	83	37	46	32	14	18	90	41	49	58	18	40	81	31	50	341	220	121	79	35	44	28	18	10	86	74	12	21	16	5	36	26	10
chr2L	8010629	G	A	exonic	CG34010	1.47706e-10	9.8306	13	6	7	79	21	58	36	15	21	87	21	66	85	19	66	88	20	68	375	170	205	50	21	29	30	17	13	83	47	36	37	27	10	37	14	23
chr2L	8046115	C	T	exonic	CG7466	5.86497e-12	11.2317	13	5	8	140	70	70	69	29	40	85	36	49	91	43	48	109	52	57	247	171	76	39	25	14	28	22	6	60	45	15	38	36	2	43	36	7
chr2L	8061223	G	C	exonic	poe	8.12721e-10	9.09006	14	7	7	105	54	51	40	20	20	53	25	28	79	47	32	75	41	34	225	42	183	53	26	27	40	12	28	56	4	52	28	7	21	28	7	21
chr2L	8196401	G	A	intronic	CG8475	5.43088e-13	12.2651	12	10	2	148	98	50	59	43	16	69	44	25	72	50	22	93	63	30	222	132	90	36	17	19	29	23	6	58	11	47	35	10	25	35	12	23
chr2L	8198327	A	G	exonic	CG8460	2.65474e-10	9.57598	14	8	6	118	76	42	56	40	16	69	39	30	81	42	39	90	52	38	335	275	60	48	32	16	25	21	4	67	63	4	33	32	1	41	31	10
chr2L	8201220	C	G	exonic	CG8451	5.16001e-11	10.2873	21	16	5	123	89	34	55	38	17	56	33	23	108	81	27	93	60	33	291	155	136	52	30	22	38	13	25	65	20	45	50	13	37	38	14	24
chr2L	8202426	A	G	intronic	CG8451	2.26992e-11	10.644	12	5	7	105	37	68	64	31	33	89	42	47	76	34	42	92	37	55	300	185	115	41	19	22	24	14	10	81	67	14	21	20	1	31	21	10
chr2L	8202440	T	A	intronic	CG8451	7.99551e-10	9.09715	14	6	8	102	36	66	69	37	32	88	43	45	77	34	43	97	41	56	298	187	111	49	24	25	29	15	14	87	68	19	22	21	1	29	19	10
chr2L	8202576	T	C	intronic	CG8451	9.58681e-11	10.0183	16	3	13	112	26	86	46	15	31	72	18	54	95	13	82	103	13	90	311	113	198	52	20	32	45	18	27	73	42	31	29	19	10	33	14	19
chr2L	8202600	A	T	intronic	CG8451	1.98416e-13	12.7024	16	15	1	120	103	17	48	32	16	69	62	7	100	90	10	108	102	6	300	258	42	52	42	10	41	36	5	81	46	35	32	18	14	35	24	11
chr2L	8259551	C	T	UTR3	Btk29A	1.79797e-10	9.74522	15	6	9	65	17	48	40	20	20	81	24	57	61	23	38	70	24	46	356	204	152	62	37	25	43	28	15	90	68	22	14	6	8	26	17	9
chr2L	8352935	A	G	intronic	Mur29B	1.23471e-18	17.9084	17	8	9	88	32	56	43	10	33	75	27	48	68	23	45	76	24	52	375	152	223	52	22	30	22	7	15	101	88	13	32	25	7	22	16	6
chr2L	8381164	A	G	exonic	Aats-ala	3.188e-10	9.49648	12	11	1	168	102	66	71	57	14	49	42	7	66	49	17	83	71	12	294	194	100	42	29	13	20	12	8	67	32	35	31	13	18	34	18	16
chr2L	8475184	T	G	intronic	d	5.95029e-10	9.22546	17	8	9	77	27	50	41	20	21	90	29	61	88	30	58	65	17	48	326	149	177	50	24	26	31	12	19	93	53	40	39	30	9	24	16	8
chr2L	8475210	G	A	intronic	d	1.29248e-10	9.88858	18	10	8	82	29	53	42	19	23	79	28	51	76	25	51	58	17	41	315	155	160	34	18	16	31	10	21	89	55	34	40	31	9	23	17	6
chr2L	8480412	C	A	intronic	d	2.04949e-10	9.68835	11	10	1	119	110	9	55	52	3	58	58	0	72	69	3	110	104	6	276	246	30	52	41	11	34	29	5	67	45	22	41	29	12	40	28	12
chr2L	8531919	c	T	intronic	CG17834	3.04673e-10	9.51617	13	11	2	90	79	11	35	33	2	51	48	3	83	81	2	79	74	5	217	180	37	56	44	12	25	20	5	65	45	20	21	10	11	36	25	11
chr2L	8532163	G	A	intronic	CG17834	3.41403e-13	12.4667	16	12	4	82	62	20	47	32	15	82	76	6	75	73	2	96	83	13	320	222	98	56	37	19	36	28	8	92	52	40	38	17	21	30	18	12
chr2L	8537996	A	C	intronic	CG17834	2.03143e-12	11.6922	12	1	11	89	25	64	46	8	38	71	14	57	51	4	47	101	20	81	394	179	215	60	26	34	40	17	23	106	56	50	33	20	13	31	12	19
chr2L	8538982	A	G	intronic	CG17834	3.0977e-10	9.50896	18	8	10	85	29	56	32	17	15	92	36	56	64	20	44	88	38	50	408	292	116	58	34	24	31	19	12	95	68	27	20	16	4	25	18	7
chr2L	8544592	A	C	UTR5	Sema-1a	1.5191e-10	9.81841	17	14	3	118	85	33	41	25	16	69	54	15	83	59	24	75	48	27	292	152	140	56	33	23	37	14	23	62	23	39	24	7	17	34	11	23
chr2L	8917887	A	G	intronic	CG34398	1.93072e-14	13.7143	13	11	2	114	57	57	54	34	20	68	53	15	69	43	26	109	66	43	337	109	228	52	21	31	35	12	23	82	16	66	28	4	24	35	6	29
chr2L	8946675	A	T	intronic	C1GalTA	2.38153e-10	9.62314	21	14	7	113	69	44	55	23	32	53	25	28	78	28	50	109	43	66	300	182	118	66	44	22	34	22	12	63	48	15	35	26	9	33	25	8
chr2L	8954259	C	T	exonic	CG31886	8.56971e-10	9.06703	20	10	10	157	73	84	56	23	33	70	17	53	92	35	57	107	36	71	331	197	134	53	29	24	31	19	12	63	39	24	55	35	20	42	28	14
chr2L	8990538	T	A	intergenic	rost(dist=1251),CG9555(dist=1451)	1.00491e-17	16.9979	19	6	13	90	52	38	48	21	27	98	35	63	72	25	47	102	40	62	379	254	125	66	41	25	37	16	21	78	61	17	41	40	1	40	30	10
chr2L	8990539	C	T	intergenic	rost(dist=1252),CG9555(dist=1450)	2.60658e-17	16.5839	17	6	11	90	51	39	48	21	27	95	33	62	74	26	48	100	40	60	382	257	125	68	43	25	37	16	21	79	61	18	41	40	1	39	29	10
chr2L	9068482	G	A	intronic	CG31708	9.42129e-11	10.0259	16	10	6	75	55	20	40	34	6	65	63	2	73	70	3	70	67	3	346	260	86	62	49	13	33	27	6	72	48	24	30	17	13	21	14	7
chr2L	9068678	C	T	intronic	CG31708	2.86897e-10	9.54227	15	10	5	57	35	22	41	21	20	86	82	4	81	76	5	79	71	8	379	252	127	56	41	15	39	27	12	92	64	28	36	20	16	31	22	9
chr2L	9068811	T	C	intronic	CG31708	4.38948e-14	13.3576	15	8	7	97	63	34	33	21	12	74	26	48	79	34	45	86	42	44	381	285	96	64	38	26	44	32	12	92	78	14	27	24	3	25	20	5
chr2L	9071358	T	A	upstream	CG31708	2.63322e-10	9.57951	16	2	14	111	19	92	57	7	50	40	5	35	70	5	65	96	11	85	240	55	185	32	9	23	29	7	22	47	20	27	23	16	7	35	13	22
chr2L	9082503	C	A	intergenic	CG12439(dist=4515),Toll-4(dist=1604)	3.89334e-10	9.40968	14	12	2	69	37	32	18	9	9	98	45	53	56	24	32	48	18	30	375	198	177	67	47	20	22	14	8	96	72	24	20	17	3	16	16	0
chr2L	9082977	G	C	intergenic	CG12439(dist=4989),Toll-4(dist=1130)	9.11327e-11	10.0403	17	6	11	84	43	41	30	12	18	96	33	63	63	20	43	60	17	43	318	173	145	47	24	23	22	11	11	74	48	26	23	21	2	18	12	6
chr2L	9085380	T	A	intronic	Toll-4	2.47616e-13	12.6062	12	5	7	108	65	43	55	22	33	66	17	49	58	19	39	87	29	58	267	151	116	48	27	21	23	17	6	73	55	18	13	10	3	21	17	4
chr2L	9092660	A	G	intergenic	Toll-4(dist=3220),CG31609(dist=4967)	7.0635e-10	9.15098	23	11	12	115	64	51	38	23	15	78	37	41	81	35	46	100	40	60	353	198	155	67	40	27	31	22	9	77	61	16	26	20	6	29	21	8
chr2L	9101273	G	A	intergenic	CG31609(dist=3097),Or30a(dist=10541)	3.508e-10	9.45494	14	5	9	76	34	42	36	13	23	48	19	29	78	31	47	68	27	41	284	138	146	46	27	19	21	13	8	86	66	20	29	20	9	21	17	4
chr2L	9119129	A	G	intergenic	Or30a(dist=5844),CG32982(dist=6622)	5.91278e-10	9.22821	20	6	14	126	53	73	41	18	23	87	68	19	80	55	25	87	55	32	342	127	215	72	29	43	41	7	34	89	19	70	33	4	29	35	14	21
chr2L	9132135	T	C	intronic	CG32982	1.27611e-12	11.8941	13	8	5	76	38	38	31	12	19	68	47	21	51	35	16	61	36	25	367	114	253	67	21	46	23	7	16	90	20	70	18	4	14	17	4	13
chr2L	9137401	G	A	intronic	CG32982	3.32127e-11	10.4787	13	11	2	94	75	19	45	38	7	63	61	2	89	81	8	89	85	4	266	200	66	40	29	11	25	13	12	70	49	21	31	17	14	28	17	11
chr2L	9137415	T	C	intronic	CG32982	6.24233e-11	10.2047	14	12	2	89	70	19	42	36	6	63	61	2	89	81	8	87	83	4	263	197	66	36	26	10	25	13	12	67	45	22	31	19	12	26	16	10
chr2L	9319733	A	T	intergenic	CG42844(dist=14726),CG17005(dist=8011)	7.95819e-10	9.09919	13	5	8	98	41	57	40	17	23	74	45	29	108	51	57	126	57	69	290	154	136	54	26	28	29	15	14	72	12	60	45	7	38	43	10	33
chr2L	9457217	A	C	intronic	numb	1.10307e-10	9.9574	16	15	1	100	65	35	52	38	14	66	61	5	84	72	12	108	95	13	264	177	87	61	50	11	28	19	9	72	40	32	32	16	16	40	29	11
chr2L	9487674	T	A	intergenic	numb(dist=24381),Gdi(dist=3502)	1.49414e-15	14.8256	14	6	8	66	32	34	35	16	19	69	31	38	74	22	52	67	21	46	305	203	102	42	23	19	30	17	13	88	69	19	29	24	5	33	27	6
chr2L	9487688	t	A	intergenic	numb(dist=24395),Gdi(dist=3488)	1.54207e-14	13.8119	13	7	6	69	35	34	38	24	14	66	30	36	76	26	50	64	27	37	310	222	88	49	28	21	26	15	11	81	66	15	29	27	2	32	27	5
chr2L	9514468	A	G	intronic	CG33298	7.24015e-15	14.1403	13	8	5	130	84	46	58	44	14	71	56	15	80	66	14	91	76	15	253	131	122	57	32	25	25	6	19	53	18	35	34	14	20	37	17	20
chr2L	9695951	T	A	intronic	Pka-C1	2.52964e-10	9.59694	19	15	4	87	48	39	35	24	11	83	32	51	81	35	46	62	34	28	387	251	136	66	45	21	30	17	13	87	73	14	13	10	3	15	12	3
chr2L	9725334	T	C	intronic	Nckx30C	3.3198e-11	10.4789	26	17	9	73	36	37	35	12	23	69	19	50	57	17	40	63	27	36	361	228	133	53	36	17	16	8	8	82	57	25	22	18	4	31	22	9
chr2L	9725401	G	T	intronic	Nckx30C	9.91433e-10	9.00374	15	9	6	84	40	44	36	26	10	85	58	27	69	45	24	68	39	29	356	121	235	43	17	26	22	7	15	91	27	64	28	8	20	30	11	19
chr2L	10028364	G	A	exonic	CG13127	7.08736e-10	9.14952	13	4	9	148	76	72	56	34	22	56	28	28	93	44	49	101	58	43	242	198	44	57	40	17	29	26	3	64	51	13	29	24	5	47	44	3
chr2L	10064785	C	T	UTR3	CG31714	6.36213e-10	9.1964	14	4	10	132	45	87	57	11	46	58	14	44	74	15	59	93	21	72	252	120	132	41	22	19	24	15	9	67	38	29	30	17	13	26	14	12
chr2L	10173357	T	G	exonic	CG13137	1.14406e-10	9.94155	12	12	0	146	137	9	55	48	7	68	68	0	92	85	7	119	109	10	306	293	13	51	47	4	41	37	4	73	49	24	36	27	9	36	22	14
chr2L	10221175	T	C	upstream	Npc1a,Pros35	1.03597e-11	10.9847	12	1	11	86	22	64	41	9	32	102	18	84	87	12	75	67	13	54	366	106	260	47	10	37	33	5	28	97	50	47	19	10	9	30	13	17
chr2L	10241817	T	C	intronic	me31B	1.40825e-10	9.85132	13	4	9	122	39	83	52	20	32	72	20	52	102	24	78	103	39	64	292	125	167	57	23	34	28	19	9	75	53	22	28	19	9	34	21	13
chr2L	10256787	T	A	intronic	Pten	9.7534e-10	9.01084	11	5	6	117	45	72	52	11	41	79	26	53	88	17	71	84	28	56	280	132	148	41	17	24	37	15	22	71	44	27	28	17	11	37	25	12
chr2L	10265957	G	C	intronic	Mob3	2.44923e-10	9.61097	18	9	9	104	51	53	59	23	36	60	35	25	75	52	23	106	68	38	281	104	177	57	28	29	33	16	17	62	17	45	26	5	21	17	5	12
chr2L	10270799	T	C	exonic	CG31873	1.40545e-12	11.8522	13	3	10	165	82	83	74	48	26	67	22	45	90	26	64	110	34	76	314	172	142	38	19	19	32	18	14	70	47	23	36	25	11	54	35	19
chr2L	10271399	C	T	exonic	CG31873	1.3706e-10	9.86309	15	8	7	137	99	38	65	38	27	63	52	11	93	80	13	100	88	12	358	245	113	57	39	18	35	24	11	67	34	33	25	15	10	36	21	15
chr2L	10286130	C	T	exonic	CG5604	1.35538e-18	17.8679	17	6	11	151	16	135	69	6	63	60	8	52	92	12	80	124	11	113	229	76	153	41	19	22	32	16	16	52	30	22	33	13	20	52	32	20
chr2L	10286547	T	A	exonic	CG5604	2.67109e-14	13.5733	15	3	12	153	40	113	65	16	49	83	42	41	96	50	46	126	55	71	287	55	232	43	8	35	36	6	30	72	1	71	38	3	35	51	8	43
chr2L	10318290	G	T	exonic	CG5381	2.76521e-12	11.5583	18	12	6	137	111	26	54	40	14	67	60	7	85	77	8	108	100	8	320	252	68	35	28	7	31	25	6	94	51	43	35	24	11	28	20	8
chr2L	10320730	A	C	intronic	CG5381	1.4391e-11	10.8419	23	18	5	84	67	17	32	29	3	70	61	9	70	63	7	79	70	9	373	302	71	74	62	12	34	24	10	94	47	47	25	17	8	22	14	8
chr2L	10345700	T	A	intronic	CG5022	3.7696e-10	9.4237	15	8	7	92	37	55	25	11	14	70	50	20	53	33	20	55	28	27	328	108	220	61	22	39	18	7	11	93	19	74	22	6	16	20	3	17
chr2L	10364619	A	C	intronic	lft	9.87941e-11	10.0053	12	8	4	124	114	10	46	37	9	79	72	7	65	64	1	88	80	8	306	227	79	44	41	3	21	17	4	84	58	26	30	18	12	35	20	15
chr2L	10364627	G	A	intronic	lft	8.68285e-11	10.0613	12	8	4	127	116	11	49	40	9	82	76	6	69	67	2	89	81	8	308	227	81	47	44	3	16	13	3	81	56	25	34	20	14	34	21	13
chr2L	10444621	G	A	UTR5	CG6232	5.63077e-16	15.2494	11	9	2	86	79	7	32	27	5	60	54	6	68	65	3	91	84	7	302	243	59	44	35	9	25	19	6	83	36	47	23	15	8	27	15	12
chr2L	10455610	A	G	exonic	CG5322	3.82877e-11	10.4169	19	10	9	125	46	79	59	30	29	68	18	50	62	24	38	76	20	56	269	175	94	56	20	36	24	14	10	77	53	24	29	19	10	25	17	8
chr2L	10498480	C	A	intronic	Myo31DF	4.98774e-14	13.3021	25	20	5	104	82	22	48	29	19	57	27	30	67	34	33	88	35	53	262	195	67	41	30	11	30	17	13	91	79	12	29	24	5	39	34	5
chr2L	10501951	A	G	intronic	Myo31DF	3.5439e-11	10.4505	20	16	4	124	73	51	48	22	26	86	62	24	92	68	24	106	68	38	357	163	194	52	33	19	21	11	10	95	32	63	42	21	21	38	10	28
chr2L	10503228	T	A	intronic	Myo31DF	5.70032e-12	11.2441	16	6	10	82	27	55	34	18	16	85	17	68	61	7	54	72	19	53	360	205	155	59	35	24	24	12	12	77	46	31	14	6	8	23	15	8
chr2L	10520350	T	C	intergenic	Lrr47(dist=1359),Lip4(dist=9068)	9.26103e-10	9.03334	12	3	9	82	27	55	32	11	21	66	19	47	65	15	50	86	12	74	339	191	148	56	25	31	26	14	12	79	61	18	20	10	10	21	16	5
chr2L	10520355	A	C	intergenic	Lrr47(dist=1364),Lip4(dist=9063)	2.03016e-12	11.6925	12	3	9	86	30	56	31	12	19	67	19	48	63	15	48	83	14	69	342	202	140	58	29	29	24	13	11	78	58	20	21	10	11	22	17	5
chr2L	10520360	C	T	intergenic	Lrr47(dist=1369),Lip4(dist=9058)	5.05601e-16	15.2962	14	2	12	91	31	60	28	12	16	73	18	55	65	11	54	88	13	75	337	181	156	58	21	37	26	12	14	78	52	26	21	10	11	22	16	6
chr2L	10531399	A	G	exonic	Lip4	2.1027e-10	9.67722	17	8	9	117	46	71	38	21	17	74	22	52	64	17	47	69	19	50	330	194	136	53	33	20	20	12	8	91	58	33	27	20	7	21	10	11
chr2L	10533630	G	T	UTR3	CG18301	1.42856e-16	15.8451	18	15	3	76	58	18	25	22	3	100	74	26	65	54	11	60	50	10	372	258	114	60	45	15	17	14	3	91	31	60	20	8	12	16	2	14
chr2L	10533651	C	G	upstream;downstream	CG18302;CG18301	4.55422e-12	11.3416	22	15	7	75	57	18	26	22	4	108	74	34	61	48	13	54	44	10	380	262	118	55	32	23	17	14	3	94	32	62	16	7	9	16	2	14
chr2L	10552126	A	G	intronic	Trim9	6.0888e-11	10.2155	17	15	2	89	58	31	35	23	12	79	67	12	56	43	13	80	64	16	347	187	160	64	46	18	37	19	18	59	22	37	27	15	12	29	14	15
chr2L	10563435	C	T	intronic	Trim9	8.47405e-12	11.0719	17	11	6	101	59	42	28	16	12	57	31	26	69	47	22	86	57	29	294	154	140	53	27	26	29	17	12	61	15	46	36	8	28	32	8	24
chr2L	10572892	C	A	intronic	Trim9	6.81607e-12	11.1665	11	6	5	121	76	45	44	36	8	81	65	16	74	59	15	93	75	18	347	205	142	65	31	34	29	16	13	70	33	37	34	18	16	34	11	23
chr2L	10651622	A	G	upstream	CG17098	1.26808e-10	9.89685	18	13	5	113	89	24	46	36	10	54	48	6	86	80	6	87	74	13	304	186	118	41	17	24	34	17	17	63	37	26	32	17	15	41	25	16
chr2L	10787554	A	C	intronic	CG31869	8.74379e-10	9.0583	17	8	9	85	40	45	29	16	13	70	45	25	49	28	21	58	40	18	337	130	207	46	14	32	18	6	12	74	19	55	18	4	14	21	6	15
chr2L	10797665	A	G	intronic	CG31869	1.88437e-10	9.72483	18	9	9	81	43	38	41	23	18	75	33	42	56	30	26	70	36	34	322	88	234	55	25	30	33	9	24	75	6	69	26	5	21	16	1	15
chr2L	10956845	T	G	intronic	dpr2	1.73498e-11	10.7607	12	6	6	105	51	54	38	20	18	63	36	27	74	38	36	77	35	42	293	104	189	42	16	26	29	7	22	74	8	66	33	8	25	34	3	31
chr2L	10956850	C	T	intronic	dpr2	1.9294e-11	10.7146	11	5	6	110	55	55	36	20	16	67	37	30	71	37	34	73	32	41	292	103	189	45	16	29	30	6	24	74	7	67	36	9	27	34	3	31
chr2L	11148239	C	T	intronic	Gyc32E	1.29491e-11	10.8878	15	8	7	73	32	41	36	21	15	76	26	50	72	24	48	77	26	51	382	174	208	59	37	22	28	11	17	93	67	26	34	28	6	27	13	14
chr2L	11417206	G	A	intergenic	salr(dist=43569),salm(dist=17105)	6.48419e-11	10.1881	12	6	6	94	47	47	29	10	19	67	16	51	76	15	61	59	15	44	305	155	150	41	22	19	26	15	11	64	41	23	18	13	5	29	14	15
chr2L	11442874	C	#NAME?	intronic	salm	2.65482e-10	9.57597	11	9	2	84	34	50	14	14	0	33	33	0	28	28	0	42	42	0	232	150	82	29	29	0	36	19	17	66	30	36	25	11	14	23	6	17
chr2L	12336272	A	G	intergenic	aret(dist=23477),CG31862(dist=2598)	3.47459e-11	10.4591	13	9	4	97	69	28	44	30	14	73	68	5	69	60	9	72	62	10	239	180	59	66	43	23	30	23	7	55	34	21	30	12	18	34	19	15
chr2L	12539784	A	G	UTR5	bun	2.73579e-10	9.56292	11	7	4	94	61	33	56	36	20	86	76	10	77	69	8	102	83	19	294	191	103	52	34	18	29	12	17	71	41	30	36	12	24	44	23	21
chr2L	12702007	T	C	exonic	CG5776	3.42412e-12	11.4655	18	15	3	137	129	8	49	46	3	67	66	1	92	85	7	125	117	8	281	255	26	51	39	12	18	18	0	66	42	24	33	22	11	29	19	10
chr2L	12721041	T	C	intronic	CG5792,MRP	1.94492e-14	13.7111	17	15	2	78	71	7	27	21	6	91	82	9	68	62	6	76	67	9	373	262	111	54	35	19	30	22	8	73	42	31	34	15	19	27	12	15
chr2L	12723146	A	G	exonic	MRP	7.31896e-11	10.1356	15	7	8	163	73	90	80	50	30	73	33	40	91	46	45	108	51	57	287	179	108	44	21	23	27	15	12	77	66	11	38	30	8	40	30	10
chr2L	12759157	C	A	intergenic	MRP(dist=14348),CG15483(dist=1189)	5.9581e-12	11.2249	17	10	7	97	60	37	46	37	9	72	41	31	93	55	38	115	69	46	321	269	52	52	47	5	33	24	9	97	90	7	38	34	4	35	35	0
chr2L	12759177	C	T	intergenic	MRP(dist=14368),CG15483(dist=1169)	1.21203e-11	10.9165	17	11	6	103	67	36	48	39	9	66	34	32	93	57	36	109	67	42	318	268	50	59	54	5	28	22	6	91	84	7	35	32	3	38	38	0
chr2L	12759204	C	T	intergenic	MRP(dist=14395),CG15483(dist=1142)	4.56309e-14	13.3407	14	6	8	120	53	67	58	39	19	67	24	43	85	43	42	118	58	60	346	236	110	59	47	12	33	26	7	91	76	15	34	29	5	38	34	4
chr2L	12766730	G	C	intergenic	CG15483(dist=4890),kek1(dist=52200)	1.966e-13	12.7064	11	11	0	102	87	15	33	29	4	59	54	5	52	45	7	82	74	8	302	273	29	59	43	16	27	24	3	75	38	37	34	19	15	28	12	16
chr2L	12775575	t	C	intergenic	CG15483(dist=13735),kek1(dist=43355)	1.12516e-10	9.94879	12	6	6	78	27	51	20	4	16	54	17	37	52	13	39	57	12	45	298	143	155	50	25	25	22	12	10	66	44	22	23	14	9	19	14	5
chr2L	12775606	G	T	intergenic	CG15483(dist=13766),kek1(dist=43324)	3.55716e-10	9.4489	14	6	8	66	9	57	27	2	25	54	6	48	46	5	41	53	5	48	306	118	188	56	20	36	20	9	11	59	38	21	25	10	15	21	9	12
chr2L	12781090	A	G	intergenic	CG15483(dist=19250),kek1(dist=37840)	6.85251e-10	9.16415	11	10	1	114	88	26	48	39	9	63	60	3	81	75	6	84	78	6	281	231	50	62	45	17	29	19	10	62	44	18	21	9	12	27	17	10
chr2L	12789484	A	G	intergenic	CG15483(dist=27644),kek1(dist=29446)	2.59443e-10	9.58596	15	10	5	67	55	12	14	9	5	66	59	7	55	46	9	54	50	4	247	168	79	44	31	13	12	8	4	49	20	29	12	8	4	13	8	5
chr2L	12790630	C	A	intergenic	CG15483(dist=28790),kek1(dist=28300)	2.36222e-14	13.6267	17	15	2	84	70	14	30	28	2	86	77	9	72	62	10	67	58	9	294	234	60	28	21	7	27	21	6	86	41	45	30	15	15	19	9	10
chr2L	12797687	C	T	intergenic	CG15483(dist=35847),kek1(dist=21243)	8.89301e-11	10.051	16	1	15	83	28	55	34	8	26	73	17	56	58	8	50	63	8	55	359	157	202	69	20	49	37	13	24	86	46	40	23	18	5	27	18	9
chr2L	12797689	C	A	intergenic	CG15483(dist=35849),kek1(dist=21241)	1.55997e-12	11.8069	16	1	15	84	27	57	35	9	26	73	16	57	57	8	49	60	8	52	359	160	199	69	20	49	36	11	25	84	45	39	22	17	5	27	18	9
chr2L	12797731	C	A	intergenic	CG15483(dist=35891),kek1(dist=21199)	9.50665e-12	11.022	17	1	16	82	18	64	40	11	29	71	10	61	62	6	56	52	7	45	314	147	167	57	17	40	29	6	23	91	44	47	27	20	7	27	18	9
chr2L	12801130	A	G	intergenic	CG15483(dist=39290),kek1(dist=17800)	2.62134e-10	9.58148	14	4	10	113	64	49	64	35	29	71	17	54	74	19	55	95	33	62	252	144	108	40	22	18	26	11	15	63	39	24	30	23	7	32	18	14
chr2L	12828133	T	A	intergenic	kek1(dist=5346),ACXC(dist=84397)	7.91547e-11	10.1015	14	9	5	104	64	40	47	28	19	47	35	12	78	53	25	79	65	14	243	178	65	34	21	13	26	18	8	51	14	37	29	10	19	32	13	19
chr2L	12828665	G	T	intergenic	kek1(dist=5878),ACXC(dist=83865)	3.74075e-17	16.427	11	10	1	94	75	19	42	29	13	79	71	8	69	56	13	81	73	8	366	297	69	48	34	14	38	31	7	99	43	56	36	16	20	42	22	20
chr2L	12828921	C	T	intergenic	kek1(dist=6134),ACXC(dist=83609)	3.62495e-14	13.4407	12	9	3	110	74	36	37	22	15	86	73	13	73	55	18	93	69	24	305	211	94	51	25	26	34	25	9	86	34	52	35	10	25	38	19	19
chr2L	12830002	G	T	intergenic	kek1(dist=7215),ACXC(dist=82528)	3.94553e-11	10.4039	14	8	6	93	43	50	37	9	28	51	26	25	74	49	25	68	41	27	241	94	147	53	14	39	22	5	17	56	8	48	20	5	15	25	4	21
chr2L	12835961	T	A	intergenic	kek1(dist=13174),ACXC(dist=76569)	8.36867e-14	13.0773	17	13	4	54	29	25	27	20	7	75	59	16	51	37	14	46	37	9	359	185	174	57	25	32	15	7	8	82	29	53	21	4	17	15	4	11
chr2L	12844097	A	G	intergenic	kek1(dist=21310),ACXC(dist=68433)	3.61047e-16	15.4424	14	11	3	83	47	36	37	18	19	70	55	15	34	23	11	55	41	14	253	113	140	42	28	14	15	6	9	69	12	57	14	2	12	16	4	12
chr2L	12846303	A	C	intergenic	kek1(dist=23516),ACXC(dist=66227)	9.51415e-13	12.0216	15	11	4	121	57	64	44	22	22	64	45	19	62	47	15	76	50	26	270	130	140	40	15	25	26	14	12	71	19	52	27	5	22	24	10	14
chr2L	12846502	T	C	intergenic	kek1(dist=23715),ACXC(dist=66028)	5.08127e-14	13.294	20	13	7	98	48	50	42	22	20	59	43	16	83	65	18	98	66	32	253	134	119	41	21	20	28	19	9	62	17	45	29	8	21	36	13	23
chr2L	12850177	G	T	intergenic	kek1(dist=27390),ACXC(dist=62353)	3.83999e-12	11.4157	21	8	13	98	24	74	28	9	19	62	40	22	54	29	25	77	43	34	253	50	203	46	7	39	29	5	24	64	10	54	18	1	17	24	2	22
chr2L	12866101	T	A	intergenic	kek1(dist=43314),ACXC(dist=46429)	2.09326e-14	13.6792	14	8	6	65	38	27	30	16	14	74	33	41	48	15	33	66	29	37	355	233	122	63	44	19	23	13	10	81	72	9	33	29	4	27	20	7
chr2L	13041071	T	G	intronic	CG9932	2.29154e-10	9.63987	12	10	2	75	31	44	28	8	20	48	19	29	56	11	45	66	17	49	236	155	81	34	15	19	39	11	28	62	42	20	23	19	4	25	19	6
chr2L	13144180	T	C	upstream	CG16978	1.55096e-10	9.8094	13	11	2	128	97	31	56	47	9	47	40	7	96	89	7	103	96	7	233	178	55	33	26	7	41	29	12	46	30	16	30	19	11	23	9	14
chr2L	13213470	T	C	exonic	kek4	8.4214e-18	17.0746	12	8	4	125	76	49	57	35	22	72	50	22	105	82	23	126	100	26	314	187	127	46	28	18	33	19	14	71	27	44	44	11	33	28	8	20
chr2L	13213544	T	C	exonic	kek4	2.85378e-13	12.5446	11	2	9	147	49	98	62	20	42	77	42	35	103	53	50	102	52	50	314	63	251	42	9	33	32	5	27	83	19	64	48	1	47	31	4	27
chr2L	13214338	A	G	exonic	kek4	2.44583e-10	9.61157	23	6	17	136	48	88	63	29	34	93	19	74	89	13	76	100	15	85	303	153	150	65	28	37	36	10	26	82	37	45	49	23	26	38	16	22
chr2L	13231813	A	T	upstream	Prosalpha6T	2.63314e-10	9.57953	11	7	4	122	68	54	41	14	27	83	29	54	63	22	41	93	21	72	310	136	174	42	20	22	29	13	16	87	58	29	30	17	13	20	14	6
chr2L	13231879	T	C	upstream	Prosalpha6T	1.58351e-12	11.8004	15	10	5	109	76	33	39	28	11	78	30	48	83	43	40	78	40	38	304	219	85	51	39	12	36	27	9	80	68	12	37	32	5	27	24	3
chr2L	13231927	T	C	upstream	Prosalpha6T	2.22555e-11	10.6526	15	11	4	97	79	18	34	24	10	71	32	39	76	38	38	67	34	33	281	251	30	44	40	4	24	23	1	69	60	9	26	24	2	28	25	3
chr2L	13231934	T	C	upstream	Prosalpha6T	2.99161e-11	10.5241	14	7	7	95	70	25	32	22	10	72	31	41	75	33	42	66	28	38	273	212	61	40	31	9	23	16	7	66	53	13	23	19	4	27	25	2
chr2L	13257430	T	C	upstream;downstream	CG31851;CG31728	1.55423e-11	10.8085	25	12	13	100	52	48	39	26	13	88	63	25	65	54	11	94	65	29	382	198	184	63	27	36	29	16	13	70	26	44	26	7	19	30	13	17
chr2L	13270454	A	T	intronic	CG6043	1.46711e-11	10.8335	21	8	13	95	28	67	40	12	28	83	16	67	65	17	48	82	19	63	353	93	260	62	26	36	25	11	14	82	46	36	37	24	13	34	18	16
chr2L	13273120	T	G	intronic	CG6043	4.01447e-15	14.3964	19	8	11	91	42	49	25	16	9	53	18	35	54	20	34	86	29	57	324	209	115	57	32	25	27	19	8	95	74	21	22	21	1	20	16	4
chr2L	13273633	G	A	exonic	CG6043	2.77135e-12	11.5573	14	3	11	118	34	84	52	20	32	61	14	47	74	15	59	94	27	67	260	118	142	55	23	32	17	9	8	61	38	23	37	28	9	28	14	14
chr2L	13273649	C	T	exonic	CG6043	1.24792e-10	9.90381	14	3	11	113	28	85	44	15	29	58	14	44	85	17	68	93	28	65	248	111	137	50	20	30	20	10	10	53	35	18	36	28	8	27	13	14
chr2L	13281673	A	T	intronic	CG6043	3.73921e-15	14.4272	22	4	18	117	40	77	55	31	24	76	22	54	63	24	39	117	33	84	306	170	136	46	30	16	34	13	21	76	57	19	30	25	5	26	17	9
chr2L	13287773	A	G	exonic	CG6116	1.06472e-19	18.9728	12	7	5	104	43	61	55	30	25	56	10	46	79	11	68	97	14	83	188	121	67	34	18	16	19	12	7	52	32	20	32	20	12	40	30	10
chr2L	13288589	A	C	exonic	CG6116	2.9957e-10	9.5235	14	3	11	142	60	82	63	24	39	69	18	51	95	22	73	94	24	70	300	191	109	53	29	24	28	20	8	84	43	41	36	22	14	32	21	11
chr2L	13288592	G	T	exonic	CG6116	2.56515e-10	9.59089	15	3	12	140	58	82	61	23	38	71	18	53	93	21	72	91	23	68	294	188	106	55	31	24	28	19	9	81	41	40	39	23	16	31	21	10
chr2L	13288637	C	T	intronic	CG6116	7.89807e-12	11.1025	14	5	9	131	46	85	50	13	37	59	10	49	87	19	68	88	19	69	304	175	129	52	29	23	32	20	12	76	38	38	36	22	14	24	17	7
chr2L	13288657	G	A	intronic	CG6116	6.82463e-12	11.1659	15	6	9	135	46	89	50	15	35	60	9	51	68	14	54	76	20	56	293	164	129	51	29	22	31	20	11	79	42	37	38	24	14	21	15	6
chr2L	13288803	T	C	exonic	CG6116	1.44639e-11	10.8397	11	3	8	128	52	76	68	25	43	50	8	42	102	24	78	104	18	86	280	158	122	30	24	6	28	16	12	84	39	45	38	25	13	34	18	16
chr2L	13291332	T	C	intronic	CG31729	2.01233e-14	13.6963	15	5	10	101	35	66	59	17	42	66	7	59	64	7	57	86	19	67	277	93	184	45	15	30	30	10	20	56	31	25	33	18	15	35	22	13
chr2L	13300428	C	A	exonic	CG31729	3.76621e-18	17.4241	17	11	6	127	65	62	62	37	25	60	21	39	84	28	56	117	37	80	302	175	127	37	23	14	41	18	23	58	52	6	39	38	1	23	15	8
chr2L	13303417	G	A	intergenic	CG31729(dist=1749),CG15639(dist=1448)	5.78523e-13	12.2377	11	6	5	76	53	23	32	18	14	90	31	59	61	27	34	75	29	46	370	220	150	66	39	27	30	16	14	86	66	20	27	24	3	31	23	8
chr2L	13306300	T	C	exonic	CG15639	1.84469e-10	9.73408	11	3	8	153	105	48	71	49	22	54	29	25	95	58	37	122	68	54	296	243	53	49	30	19	30	25	5	53	46	7	37	37	0	49	45	4
chr2L	13306951	G	C	exonic	CG16825	4.33906e-12	11.3626	13	11	2	150	120	30	64	48	16	60	53	7	83	63	20	115	94	21	272	226	46	34	25	9	30	22	8	80	41	39	39	13	26	31	14	17
chr2L	13320653	A	T	intronic	CG16970	1.90497e-12	11.7201	17	7	10	77	39	38	38	16	22	84	27	57	68	26	42	85	17	68	335	173	162	51	26	25	25	13	12	85	63	22	31	22	9	28	21	7
chr2L	13320679	C	T	intronic	CG16970	2.65784e-11	10.5755	14	9	5	85	62	23	37	28	9	89	33	56	66	36	30	76	31	45	333	251	82	47	37	10	28	20	8	93	76	17	30	25	5	21	20	1
chr2L	13321826	T	A	intronic	CG16970	4.83501e-15	14.3156	12	8	4	121	66	55	59	38	21	67	27	40	83	30	53	75	20	55	247	148	99	41	28	13	30	14	16	56	45	11	25	22	3	28	25	3
chr2L	13321827	T	C	intronic	CG16970	2.3684e-14	13.6255	12	8	4	122	67	55	59	38	21	66	27	39	82	31	51	75	20	55	247	150	97	42	29	13	30	14	16	56	45	11	24	21	3	28	25	3
chr2L	13330355	A	G	intronic	CG16970	2.57834e-11	10.5887	11	8	3	89	61	28	27	21	6	66	54	12	51	48	3	64	49	15	370	186	184	63	41	22	26	9	17	65	28	37	19	8	11	18	8	10
chr2L	13339460	G	A	intergenic	CG16970(dist=8360),CG16826(dist=8331)	9.00939e-10	9.0453	16	9	7	92	61	31	52	34	18	65	32	33	60	36	24	94	43	51	267	232	35	43	36	7	23	22	1	74	61	13	30	27	3	32	27	5
chr2L	13339539	C	T	intergenic	CG16970(dist=8439),CG16826(dist=8252)	1.11398e-11	10.9531	14	9	5	97	62	35	49	22	27	58	28	30	73	37	36	96	41	55	319	264	55	46	29	17	25	23	2	85	72	13	35	26	9	33	29	4
chr2L	13340225	C	A	intergenic	CG16970(dist=9125),CG16826(dist=7566)	3.81872e-10	9.41808	12	5	7	96	58	38	49	33	16	56	27	29	71	32	39	95	36	59	331	236	95	50	27	23	33	24	9	62	54	8	31	21	10	23	18	5
chr2L	13351314	C	T	exonic	CG9395	6.10343e-12	11.2144	12	2	10	98	24	74	53	31	22	60	15	45	62	16	46	87	25	62	260	146	114	53	21	32	33	23	10	72	50	22	19	16	3	32	16	16
chr2L	13361829	G	A	upstream	CG9377	1.43405e-12	11.8434	17	11	6	130	92	38	62	40	22	97	46	51	87	29	58	92	32	60	347	258	89	49	32	17	29	18	11	59	47	12	38	30	8	35	29	6
chr2L	13378760	T	C	upstream	CG9302,beta'Cop	4.17568e-12	11.3793	16	13	3	113	95	18	29	22	7	71	32	39	48	26	22	69	33	36	356	329	27	62	60	2	26	21	5	91	83	8	22	20	2	15	13	2
chr2L	13412372	A	C	upstream	CG16848,Vm34Ca	3.1678e-10	9.49924	14	9	5	64	29	35	33	16	17	114	81	33	64	48	16	51	33	18	418	232	186	96	48	48	23	11	12	120	47	73	16	2	14	14	7	7
chr2L	13412402	A	C	upstream	CG16848,Vm34Ca	2.0151e-12	11.6957	18	9	9	67	32	35	27	9	18	110	81	29	63	43	20	52	35	17	420	200	220	76	26	50	29	14	15	122	40	82	16	3	13	14	7	7
chr2L	13459759	A	T	intronic	CG42784	2.54322e-13	12.5946	16	10	6	107	64	43	40	26	14	74	29	45	74	33	41	89	32	57	304	184	120	49	39	10	28	14	14	64	49	15	40	38	2	38	27	11
chr2L	13471838	G	A	intronic	CG42784	1.36569e-11	10.8646	15	12	3	97	50	47	34	25	9	57	46	11	74	49	25	69	54	15	275	145	130	52	29	23	19	10	9	67	19	48	33	14	19	24	6	18
chr2L	13483256	T	G	intronic	CG42784	2.14855e-13	12.6679	14	13	1	101	83	18	31	26	5	76	64	12	78	62	16	95	86	9	417	365	52	75	63	12	37	30	7	80	37	43	30	13	17	30	18	12
chr2L	13510558	G	C	intronic	B4	1.14778e-14	13.9401	30	22	8	77	58	19	37	32	5	88	80	8	72	66	6	104	97	7	370	287	83	70	52	18	43	34	9	96	55	41	31	16	15	30	19	11
chr2L	13515888	A	G	intronic	B4	1.07657e-10	9.96796	20	9	11	63	30	33	31	20	11	60	10	50	42	9	33	55	14	41	371	254	117	49	31	18	24	17	7	88	49	39	18	15	3	15	9	6
chr2L	13515921	T	G	intronic	B4	1.6157e-10	9.79164	19	5	14	45	21	24	29	20	9	69	11	58	39	8	31	55	14	41	368	232	136	48	30	18	27	14	13	85	49	36	16	11	5	12	7	5
chr2L	13516162	A	G	intronic	B4	3.56489e-12	11.448	11	4	7	68	32	36	50	18	32	54	13	41	50	6	44	48	11	37	296	168	128	40	17	23	17	14	3	74	45	29	24	16	8	19	13	6
chr2L	13518222	C	A	intronic	B4	3.09947e-10	9.50871	16	11	5	80	64	16	40	36	4	89	46	43	78	38	40	83	50	33	347	321	26	42	38	4	35	34	1	87	76	11	28	24	4	26	23	3
chr2L	13518236	C	G	intronic	B4	5.98893e-12	11.2227	17	11	6	83	69	14	35	31	4	86	44	42	77	34	43	84	46	38	353	323	30	46	40	6	37	35	2	81	71	10	24	21	3	28	27	1
chr2L	13518376	C	G	intronic	B4	2.52434e-10	9.59785	12	3	9	83	24	59	26	12	14	67	18	49	65	19	46	90	26	64	368	145	223	62	23	39	32	12	20	96	59	37	23	12	11	19	16	3
chr2L	13518399	A	G	intronic	B4	1.36184e-10	9.86587	11	3	8	86	28	58	31	12	19	63	15	48	72	19	53	84	24	60	348	148	200	55	22	33	28	12	16	95	57	38	26	13	13	19	16	3
chr2L	13518431	T	C	intronic	B4	8.45292e-10	9.07299	21	6	15	85	30	55	38	12	26	63	18	45	88	24	64	76	20	56	358	138	220	56	23	33	27	14	13	96	58	38	32	14	18	25	19	6
chr2L	13519403	G	A	intronic	B4	4.7443e-11	10.3238	12	4	8	74	15	59	34	18	16	52	13	39	68	10	58	67	16	51	216	96	120	41	15	26	17	8	9	71	39	32	18	12	6	27	18	9
chr2L	13529389	T	C	exonic	CG33641	3.02053e-11	10.5199	17	7	10	93	67	26	35	24	11	68	36	32	84	50	34	88	49	39	350	299	51	55	42	13	31	28	3	87	79	8	33	31	2	26	25	1
chr2L	13529445	G	A	intronic	B4,CG33641	1.8429e-14	13.7345	19	8	11	84	47	37	28	21	7	66	29	37	90	43	47	87	36	51	328	225	103	63	43	20	23	18	5	81	71	10	40	33	7	22	22	0
chr2L	13536462	T	A	intronic	B4	4.89064e-11	10.3106	13	12	1	136	100	36	55	39	16	52	25	27	69	32	37	77	43	34	259	222	37	42	37	5	18	15	3	71	61	10	28	28	0	38	32	6
chr2L	13541073	A	T	intronic	B4,CG16852	1.50933e-15	14.8212	16	3	13	120	30	90	48	17	31	66	13	53	97	13	84	87	12	75	317	111	206	43	16	27	33	11	22	69	34	35	31	18	13	35	24	11
chr2L	13541077	T	C	intronic	B4,CG16852	1.25641e-18	17.9009	16	3	13	122	39	83	48	24	24	67	13	54	98	14	84	88	13	75	315	120	195	43	18	25	33	12	21	67	40	27	28	18	10	33	23	10
chr2L	13541115	T	A	intronic	B4,CG16852	4.03037e-10	9.39466	15	4	11	123	65	58	58	32	26	66	20	46	93	28	65	87	34	53	306	191	115	37	22	15	31	20	11	57	36	21	21	19	2	35	24	11
chr2L	13568314	A	G	intronic	kuz	5.98219e-16	15.2231	21	10	11	85	55	30	30	18	12	82	31	51	61	19	42	57	19	38	394	304	90	55	34	21	26	18	8	88	70	18	24	22	2	24	20	4
chr2L	13568320	T	C	intronic	kuz	1.34051e-16	15.8727	20	10	10	85	52	33	31	15	16	82	28	54	62	15	47	60	20	40	399	300	99	51	30	21	24	16	8	87	65	22	26	24	2	23	19	4
chr2L	13568336	C	A	intronic	kuz	2.01388e-17	16.696	19	10	9	83	47	36	29	17	12	80	24	56	61	16	45	64	20	44	413	300	113	52	32	20	23	15	8	84	62	22	32	29	3	24	19	5
chr2L	13568373	C	T	intronic	kuz	1.59519e-17	16.7972	16	11	5	81	52	29	38	23	15	75	17	58	54	17	37	62	19	43	408	303	105	52	35	17	21	15	6	76	56	20	30	26	4	34	27	7
chr2L	13568384	G	C	intronic	kuz	3.95866e-13	12.4025	16	10	6	90	57	33	40	24	16	73	15	58	61	20	41	68	25	43	412	306	106	58	40	18	20	13	7	84	61	23	32	28	4	38	28	10
chr2L	13568474	T	C	intronic	kuz	4.28978e-16	15.3676	21	11	10	99	54	45	34	19	15	77	22	55	68	18	50	61	23	38	360	251	109	59	35	24	22	16	6	90	67	23	29	27	2	22	15	7
chr2L	13568500	A	G	intronic	kuz	1.62159e-10	9.79006	16	9	7	100	61	39	43	27	16	76	26	50	67	18	49	67	31	36	337	238	99	52	28	24	22	15	7	86	65	21	29	26	3	30	22	8
chr2L	13588193	T	C	intronic	kuz	1.30009e-15	14.886	16	10	6	91	55	36	35	17	18	88	78	10	64	50	14	94	74	20	311	164	147	42	23	19	30	19	11	72	31	41	25	7	18	30	11	19
chr2L	13588201	T	C	intronic	kuz	6.77918e-11	10.1688	16	10	6	91	55	36	37	17	20	88	77	11	64	51	13	87	65	22	314	164	150	45	22	23	31	20	11	65	28	37	28	6	22	28	11	17
chr2L	13603350	A	T	intronic	kuz	1.20546e-11	10.9188	16	6	10	99	30	69	31	8	23	66	11	55	77	20	57	68	8	60	311	103	208	42	10	32	29	11	18	85	50	35	22	15	7	23	18	5
chr2L	13620954	G	A	intronic	kuz	2.65576e-12	11.5758	13	13	0	110	91	19	41	29	12	53	44	9	60	51	9	93	74	19	271	205	66	34	24	10	22	14	8	46	18	28	23	5	18	23	13	10
chr2L	13625943	T	G	intronic	kuz	3.23975e-11	10.4895	17	8	9	82	41	41	38	23	15	65	23	42	56	21	35	72	31	41	268	148	120	44	30	14	19	13	6	68	49	19	22	22	0	26	22	4
chr2L	13639518	T	A	downstream	ics	9.43128e-10	9.02543	17	14	3	57	39	18	24	21	3	74	31	43	27	16	11	41	20	21	334	273	61	57	50	7	21	17	4	89	75	14	11	10	1	19	17	2
chr2L	13642857	T	A	upstream	ics	2.90514e-10	9.53683	11	4	7	79	35	44	34	17	17	69	52	17	61	41	20	79	56	23	291	134	157	44	20	24	23	6	17	74	24	50	28	8	20	36	18	18
chr2L	13642873	C	T	upstream	ics	5.5251e-10	9.25766	13	4	9	79	30	49	27	14	13	69	45	24	63	41	22	77	53	24	280	110	170	40	15	25	18	5	13	68	20	48	30	10	20	36	12	24
chr2L	13642888	C	G	upstream	ics	5.72219e-10	9.24244	14	5	9	85	32	53	25	11	14	66	40	26	63	44	19	78	54	24	273	110	163	40	14	26	18	4	14	63	20	43	26	9	17	33	8	25
chr2L	13642892	C	T	upstream	ics	4.33883e-10	9.36263	14	5	9	84	31	53	26	11	15	64	39	25	63	42	21	77	53	24	273	110	163	44	17	27	17	5	12	60	17	43	26	9	17	33	8	25
chr2L	13643262	A	C	upstream	ics	1.99692e-17	16.6996	11	10	1	73	38	35	39	17	22	68	58	10	74	58	16	80	62	18	348	182	166	45	19	26	17	10	7	65	24	41	28	5	23	27	8	19
chr2L	13643263	G	A	upstream	ics	2.61189e-17	16.583	11	10	1	72	38	34	37	16	21	67	57	10	75	59	16	82	63	19	350	187	163	45	19	26	17	10	7	65	24	41	28	5	23	27	8	19
chr2L	13645662	T	C	intergenic	ics(dist=3302),CG18507(dist=19866)	7.09451e-10	9.14908	16	5	11	104	39	65	51	13	38	64	14	50	71	10	61	90	16	74	252	84	168	46	15	31	26	12	14	47	21	26	25	16	9	24	14	10
chr2L	13646623	A	G	intergenic	ics(dist=4263),CG18507(dist=18905)	8.89831e-12	11.0507	14	4	10	102	40	62	50	9	41	81	16	65	121	17	104	135	21	114	358	162	196	47	24	23	18	10	8	79	35	44	34	17	17	33	16	17
chr2L	13677644	a	T	UTR3	CG31814	9.83106e-10	9.0074	13	5	8	56	17	39	31	11	20	86	28	58	45	15	30	53	10	43	397	224	173	54	26	28	26	14	12	88	66	22	24	13	11	16	11	5
chr2L	13677777	A	C	UTR3	CG31814	5.13889e-11	10.2891	16	2	14	40	21	19	21	10	11	83	29	54	49	19	30	58	19	39	360	275	85	52	30	22	26	16	10	94	70	24	14	11	3	12	9	3
chr2L	13679918	A	G	intronic	CG31814	9.02105e-10	9.04474	14	8	6	97	40	57	34	20	14	58	39	19	87	51	36	99	57	42	257	74	183	45	11	34	26	13	13	68	17	51	23	8	15	32	6	26
chr2L	13705071	A	T	intronic	CG31814	5.69772e-15	14.2443	15	6	9	92	24	68	37	16	21	76	15	61	59	8	51	77	17	60	331	108	223	39	17	22	33	10	23	99	60	39	21	15	6	34	18	16
chr2L	13724233	A	G	upstream	CG9014	3.40476e-11	10.4679	21	17	4	106	86	20	48	40	8	72	65	7	82	71	11	90	73	17	335	249	86	51	38	13	24	19	5	77	42	35	32	18	14	33	16	17
chr2L	13738617	A	C	intergenic	CG31813(dist=1825),mir-1002(dist=8992)	1.56224e-12	11.8063	13	9	4	65	44	21	36	27	9	74	30	44	60	21	39	52	14	38	380	247	133	57	39	18	26	15	11	74	56	18	23	21	2	23	17	6
chr2L	13738659	C	A	intergenic	CG31813(dist=1867),mir-1002(dist=8950)	6.0751e-11	10.2164	14	7	7	63	38	25	33	22	11	70	29	41	49	17	32	71	22	49	358	229	129	49	38	11	26	13	13	67	47	20	19	19	0	24	19	5
chr2L	13743754	A	G	intergenic	CG31813(dist=6962),mir-1002(dist=3855)	6.68765e-11	10.1747	13	11	2	71	57	14	26	18	8	57	49	8	70	54	16	81	73	8	264	217	47	47	41	6	17	15	2	68	32	36	21	12	9	18	7	11
chr2L	13748816	A	G	upstream	mir-968	1.28775e-15	14.8902	13	5	8	153	73	80	49	26	23	49	16	33	89	25	64	102	39	63	239	144	95	44	24	20	26	14	12	59	47	12	23	20	3	33	28	5
chr2L	13752605	A	C	intergenic	mir-968(dist=4766),TM9SF4(dist=18482)	7.0158e-13	12.1539	11	4	7	141	62	79	51	29	22	63	25	38	90	29	61	102	36	66	205	123	82	32	17	15	27	20	7	60	45	15	43	32	11	33	25	8
chr2L	13843282	T	A	exonic	CG33306	4.81885e-14	13.3171	15	11	4	151	103	48	63	47	16	77	60	17	96	79	17	124	102	22	290	203	87	49	33	16	36	25	11	75	41	34	33	11	22	49	19	30
chr2L	13843298	G	A	exonic	CG33306	1.45193e-11	10.8381	18	8	10	139	92	47	65	47	18	69	50	19	93	71	22	124	93	31	271	176	95	45	26	19	32	15	17	66	33	33	35	11	24	44	15	29
chr2L	13843304	A	T	exonic	CG33306	1.32166e-10	9.87888	17	8	9	135	90	45	67	52	15	72	52	20	91	71	20	123	93	30	259	171	88	43	29	14	34	16	18	69	35	34	35	12	23	43	17	26
chr2L	13872426	A	G	intronic	cenG1A	3.25972e-10	9.48682	18	5	13	84	23	61	30	7	23	78	19	59	73	11	62	80	19	61	364	123	241	57	25	32	28	9	19	86	44	42	25	19	6	22	13	9
chr2L	13881394	C	T	intronic	cenG1A	2.43325e-10	9.61381	15	10	5	105	78	27	45	37	8	77	33	44	64	37	27	89	39	50	322	252	70	57	40	17	29	23	6	69	57	12	26	20	6	34	31	3
chr2L	13898791	A	T	downstream	Smg5,cenG1A	9.11895e-14	13.0401	14	8	6	75	32	43	26	18	8	68	21	47	55	12	43	60	13	47	334	132	202	70	33	37	23	8	15	70	46	24	16	12	4	24	21	3
chr2L	13908282	G	A	exonic	Ance	4.9625e-10	9.3043	14	7	7	142	89	53	52	26	26	64	20	44	112	45	67	131	46	85	264	153	111	43	31	12	33	13	20	63	44	19	30	23	7	45	28	17
chr2L	13920418	T	C	intronic	Ance-3	1.66754e-14	13.7779	21	5	16	79	33	46	27	13	14	90	20	70	60	16	44	69	17	52	362	172	190	70	35	35	30	10	20	98	60	38	26	16	10	25	22	3
chr2L	13920518	T	G	intronic	Ance-3	4.45942e-10	9.35072	12	7	5	75	58	17	29	21	8	77	37	40	69	38	31	72	38	34	384	322	62	85	75	10	26	21	5	89	74	15	29	27	2	23	20	3
chr2L	13946711	G	A	intronic	Ance-3,CG16884	4.57488e-12	11.3396	19	10	9	142	85	57	49	27	22	66	22	44	98	37	61	101	37	64	312	226	86	45	25	20	22	14	8	90	66	24	30	19	11	40	30	10
chr2L	13959875	G	A	intronic	nimA	1.26243e-11	10.8988	12	7	5	88	55	33	42	25	17	71	52	19	96	74	22	96	77	19	321	144	177	29	8	21	25	5	20	74	34	40	35	7	28	29	10	19
chr2L	13963422	T	A	upstream;downstream	nimB1;nimA	8.92523e-10	9.04938	17	4	13	93	31	62	24	9	15	91	16	75	39	10	29	54	9	45	335	150	185	41	16	25	22	5	17	79	38	41	12	8	4	25	17	8
chr2L	13967269	T	A	upstream;downstream	nimB2;nimB3	6.07406e-10	9.21652	12	3	9	109	34	75	47	21	26	79	44	35	59	38	21	85	60	25	353	106	247	47	11	36	30	5	25	73	20	53	27	7	20	20	6	14
chr2L	13977542	A	T	exonic	Cyp28a5	1.25003e-12	11.9031	13	6	7	102	65	37	43	27	16	79	57	22	72	53	19	87	63	24	326	147	179	40	23	17	31	17	14	63	28	35	40	9	31	33	9	24
chr2L	13980790	T	G	exonic	nimC2	1.62604e-13	12.7889	17	11	6	112	64	48	58	36	22	62	21	41	67	26	41	82	27	55	286	180	106	30	22	8	16	14	2	65	46	19	46	38	8	44	33	11
chr2L	13982549	G	A	exonic	nimC2	3.2919e-11	10.4826	13	8	5	123	80	43	42	17	25	62	44	18	70	49	21	96	75	21	266	172	94	47	22	25	17	11	6	60	26	34	36	12	24	36	11	25
chr2L	13985111	C	T	exonic	rk	4.99929e-10	9.30109	15	6	9	141	75	66	54	32	22	49	13	36	88	21	67	88	34	54	223	137	86	29	13	16	22	10	12	64	43	21	27	20	7	30	20	10
chr2L	13986647	T	A	exonic	rk	2.05812e-12	11.6865	14	10	4	124	104	20	40	33	7	60	57	3	93	86	7	85	70	15	248	171	77	46	26	20	32	23	9	50	24	26	27	11	16	38	12	26
chr2L	13991864	A	G	intronic	rk	2.67185e-17	16.5732	14	10	4	101	62	39	40	20	20	54	20	34	62	18	44	75	26	49	302	245	57	56	49	7	18	14	4	99	81	18	29	25	4	29	22	7
chr2L	13991868	A	C	intronic	rk	4.18012e-16	15.3788	16	11	5	96	56	40	40	21	19	54	21	33	59	19	40	78	27	51	299	241	58	53	47	6	20	14	6	99	81	18	32	26	6	29	22	7
chr2L	14008860	A	G	downstream	CG42692	3.42198e-13	12.4657	26	17	9	52	36	16	29	20	9	77	35	42	33	14	19	49	16	33	341	245	96	48	37	11	16	8	8	112	94	18	16	16	0	15	11	4
chr2L	14008887	A	C	downstream	CG42692	1.36627e-12	11.8645	20	13	7	69	45	24	29	19	10	65	36	29	36	17	19	47	18	29	339	276	63	58	51	7	14	10	4	105	94	11	20	20	0	18	16	2
chr2L	14008888	A	T	downstream	CG42692	5.59018e-12	11.2526	19	12	7	69	45	24	29	19	10	65	37	28	36	17	19	47	18	29	336	273	63	58	51	7	14	10	4	107	96	11	20	20	0	18	16	2
chr2L	14011440	T	G	intergenic	CG42692(dist=2620),bgm(dist=2308)	9.80391e-16	15.0086	19	8	11	97	55	42	39	29	10	78	28	50	78	35	43	111	47	64	327	199	128	48	26	22	38	24	14	87	68	19	40	38	2	35	29	6
chr2L	14026000	G	A	intergenic	nimC3(dist=5792),CG4500(dist=1010)	2.10516e-11	10.6767	16	14	2	126	116	10	55	52	3	61	59	2	77	74	3	92	87	5	260	236	24	43	41	2	24	22	2	60	40	20	32	19	13	31	20	11
chr2L	14026006	C	T	intergenic	nimC3(dist=5798),CG4500(dist=1004)	3.1608e-11	10.5002	19	16	3	119	106	13	59	50	9	63	61	2	71	68	3	95	84	11	276	246	30	42	38	4	26	20	6	59	37	22	32	18	14	28	18	10
chr2L	14026937	T	C	upstream	CG4500	1.0076e-10	9.99671	12	5	7	110	46	64	43	20	23	47	26	21	67	39	28	89	49	40	264	60	204	31	6	25	12	2	10	49	3	46	32	8	24	20	3	17
chr2L	14033539	C	T	intergenic	CG18095(dist=2000),nAcRalpha-34E(dist=6632)	6.26655e-11	10.203	18	14	4	78	47	31	46	26	20	76	55	21	70	49	21	76	52	24	294	162	132	53	32	21	27	11	16	93	30	63	23	12	11	39	13	26
chr2L	14050074	G	A	intronic	nAcRalpha-34E	5.99561e-13	12.2222	16	15	1	117	73	44	46	40	6	47	39	8	67	61	6	87	81	6	258	172	86	41	31	10	19	17	2	57	31	26	29	11	18	28	16	12
chr2L	14050121	T	G	intronic	nAcRalpha-34E	1.06869e-13	12.9711	17	15	2	107	81	26	40	33	7	38	33	5	70	61	9	94	88	6	233	157	76	41	32	9	17	14	3	59	30	29	34	13	21	29	18	11
chr2L	14051938	C	A	intronic	nAcRalpha-34E	2.3557e-11	10.6279	11	5	6	140	107	33	53	43	10	72	58	14	62	46	16	80	60	20	292	150	142	33	15	18	21	6	15	68	29	39	34	12	22	37	15	22
chr2L	14058992	A	G	intronic	nAcRalpha-34E	4.61151e-10	9.33616	21	15	6	108	81	27	62	48	14	62	31	31	74	39	35	96	58	38	244	226	18	33	32	1	28	22	6	64	55	9	27	27	0	36	34	2
chr2L	14074323	T	G	intronic	nAcRalpha-34E	1.15563e-10	9.93718	12	9	3	81	46	35	28	12	16	70	48	22	45	29	16	79	59	20	286	117	169	43	13	30	22	11	11	82	29	53	21	8	13	28	6	22
chr2L	14080784	A	G	intronic	nAcRalpha-34E	6.90073e-13	12.1611	13	12	1	118	96	22	36	20	16	40	36	4	55	47	8	77	59	18	250	171	79	33	24	9	17	11	6	43	19	24	30	12	18	39	11	28
chr2L	14105170	A	C	exonic	CG16879	7.48467e-14	13.1258	20	15	5	133	60	73	51	19	32	54	38	16	73	50	23	94	75	19	267	115	152	35	11	24	33	11	22	62	21	41	29	5	24	31	10	21
chr2L	14110313	G	A	exonic	CG31769	5.48548e-14	13.2608	15	7	8	114	52	62	54	19	35	61	30	31	104	61	43	120	65	55	322	81	241	61	12	49	31	10	21	70	14	56	35	4	31	48	5	43
chr2L	14110317	A	C	exonic	CG31769	9.22501e-13	12.035	13	7	6	116	53	63	54	20	34	60	29	31	106	62	44	116	61	55	321	80	241	60	11	49	30	10	20	67	13	54	37	5	32	42	5	37
chr2L	14127787	A	T	intergenic	CG31769(dist=17048),CG17341(dist=7130)	6.55027e-11	10.1837	11	9	2	68	53	15	30	14	16	87	76	11	57	48	9	69	49	20	348	181	167	46	32	14	23	12	11	107	45	62	18	7	11	26	11	15
chr2L	14129889	G	A	intergenic	CG31769(dist=19150),CG17341(dist=5028)	1.32834e-10	9.87669	11	10	1	102	80	22	48	36	12	72	59	13	75	60	15	80	62	18	268	195	73	37	26	11	34	19	15	82	42	40	33	11	22	29	14	15
chr2L	14135638	A	T	intronic	CG17341	1.77762e-10	9.75016	19	18	1	102	86	16	56	52	4	59	57	2	95	90	5	84	81	3	278	244	34	48	37	11	25	20	5	55	39	16	26	12	14	38	27	11
chr2L	14148711	G	A	intronic	CG17341	1.58589e-15	14.7997	15	9	6	95	80	15	50	42	8	76	74	2	105	101	4	85	77	8	362	274	88	63	45	18	40	24	16	85	51	34	35	15	20	35	17	18
chr2L	14148778	C	G	intronic	CG17341	3.67789e-10	9.4344	14	9	5	79	43	36	31	10	21	57	8	49	76	12	64	71	21	50	334	234	100	49	24	25	40	27	13	83	48	35	21	15	6	33	24	9
chr2L	14148779	C	A	intronic	CG17341	2.23197e-10	9.65131	14	9	5	79	43	36	33	11	22	58	8	50	76	12	64	72	21	51	335	235	100	50	24	26	40	27	13	83	48	35	21	15	6	33	24	9
chr2L	14164002	G	A	exonic	CG43333	1.00134e-12	11.9994	14	13	1	98	80	18	48	35	13	44	41	3	96	80	16	99	76	23	286	219	67	64	47	17	30	25	5	77	39	38	41	20	21	41	16	25
chr2L	14179278	G	A	intronic	CG43333	6.43632e-10	9.19136	15	10	5	112	103	9	47	43	4	82	77	5	100	90	10	77	70	7	343	281	62	48	37	11	26	22	4	78	53	25	31	17	14	38	26	12
chr2L	14189226	G	A	exonic	smi35A	6.1184e-13	12.2134	12	10	2	114	83	31	53	43	10	69	26	43	89	45	44	94	48	46	316	255	61	46	46	0	29	28	1	72	62	10	29	28	1	37	31	6
chr2L	14196843	G	A	intronic	smi35A	8.26739e-12	11.0826	11	9	2	117	79	38	50	32	18	58	46	12	81	59	22	98	78	20	287	211	76	49	24	25	28	14	14	67	28	39	20	5	15	31	13	18
chr2L	14196846	T	G	intronic	smi35A	1.27446e-10	9.89467	11	9	2	111	77	34	48	31	17	57	45	12	83	61	22	97	77	20	284	211	73	46	23	23	28	14	14	68	29	39	19	5	14	29	14	15
chr2L	14207216	A	T	intronic	smi35A	1.83664e-12	11.736	18	8	10	94	51	43	37	20	17	66	34	32	87	41	46	79	36	43	317	237	80	49	41	8	28	17	11	81	68	13	36	30	6	39	35	4
chr2L	14237085	T	C	intergenic	smi35A(dist=2977),wb(dist=26437)	7.42449e-10	9.12933	17	10	7	82	62	20	24	18	6	76	59	17	56	44	12	68	51	17	300	221	79	49	37	12	26	20	6	73	31	42	17	3	14	24	13	11
chr2L	14241375	G	A	intergenic	smi35A(dist=7267),wb(dist=22147)	7.74995e-11	10.1107	12	4	8	70	26	44	27	13	14	50	12	38	34	9	25	47	10	37	225	123	102	52	21	31	22	9	13	66	46	20	14	9	5	16	11	5
chr2L	14241622	T	A	intergenic	smi35A(dist=7514),wb(dist=21900)	2.21965e-10	9.65372	18	8	10	71	18	53	26	8	18	36	4	32	54	5	49	61	15	46	217	106	111	44	16	28	17	8	9	55	30	25	22	14	8	26	16	10
chr2L	14246743	A	G	intergenic	smi35A(dist=12635),wb(dist=16779)	2.51433e-11	10.5996	12	4	8	113	53	60	45	18	27	67	15	52	80	15	65	107	25	82	314	195	119	54	29	25	28	10	18	58	46	12	31	23	8	38	19	19
chr2L	14246756	G	T	intergenic	smi35A(dist=12648),wb(dist=16766)	3.20528e-14	13.4941	14	10	4	118	74	44	51	37	14	66	52	14	87	71	16	96	83	13	319	171	148	49	27	22	29	22	7	58	16	42	32	13	19	40	20	20
chr2L	14246787	C	A	intergenic	smi35A(dist=12679),wb(dist=16735)	1.46505e-14	13.8341	12	2	10	107	37	70	51	17	34	62	13	49	86	19	67	87	14	73	307	172	135	50	25	25	32	12	20	66	43	23	28	19	9	26	13	13
chr2L	14248130	A	G	intergenic	smi35A(dist=14022),wb(dist=15392)	4.72791e-19	18.3253	12	4	8	115	17	98	60	8	52	55	7	48	101	13	88	110	16	94	319	91	228	55	16	39	28	9	19	76	41	35	29	22	7	34	19	15
chr2L	14251209	A	C	intergenic	smi35A(dist=17101),wb(dist=12313)	3.68858e-13	12.4331	14	8	6	112	38	74	43	15	28	74	8	66	84	6	78	83	10	73	298	103	195	49	22	27	26	8	18	65	27	38	32	21	11	25	13	12
chr2L	14251465	A	G	intergenic	smi35A(dist=17357),wb(dist=12057)	2.74806e-12	11.561	11	3	8	78	27	51	24	10	14	43	12	31	67	10	57	52	11	41	241	157	84	49	27	22	24	12	12	69	46	23	13	10	3	15	8	7
chr2L	14251466	C	T	intergenic	smi35A(dist=17358),wb(dist=12056)	1.30186e-11	10.8854	11	3	8	78	27	51	23	11	12	41	12	29	67	10	57	53	13	40	240	160	80	49	28	21	24	12	12	69	46	23	13	10	3	15	8	7
chr2L	14343208	T	G	exonic	CG33090	8.60996e-12	11.065	15	7	8	116	74	42	72	35	37	62	42	20	86	54	32	76	53	23	215	126	89	33	17	16	33	12	21	66	19	47	25	6	19	37	10	27
chr2L	14343225	T	C	exonic	CG33090	2.49053e-10	9.60371	15	6	9	98	69	29	64	43	21	60	47	13	74	55	19	65	52	13	208	142	66	30	17	13	33	12	21	63	28	35	23	11	12	41	14	27
chr2L	14344956	G	T	exonic	CG33090	4.74071e-11	10.3242	14	6	8	126	77	49	68	56	12	60	32	28	92	50	42	99	50	49	298	207	91	39	36	3	16	11	5	63	54	9	34	34	0	35	31	4
chr2L	14372697	T	C	intergenic	spel1(dist=6998),ppk(dist=5521)	1.36683e-11	10.8643	18	15	3	78	52	26	29	20	9	72	65	7	68	58	10	73	59	14	422	300	122	49	36	13	29	24	5	92	50	42	22	7	15	18	8	10
chr2L	14382084	A	C	upstream	ppk	1.84119e-10	9.7349	17	4	13	134	32	102	53	11	42	49	24	25	89	36	53	84	31	53	248	33	215	43	7	36	25	1	24	62	3	59	41	2	39	42	3	39
chr2L	14383774	A	G	intergenic	ppk(dist=2604),elB(dist=6852)	2.87061e-10	9.54203	19	16	3	106	68	38	58	41	17	68	63	5	82	73	9	98	75	23	310	192	118	37	27	10	29	24	5	65	27	38	29	8	21	31	13	18
chr2L	14395595	T	A	intronic	elB	7.57394e-11	10.1207	21	9	12	90	62	28	25	20	5	84	42	42	82	41	41	68	35	33	337	261	76	49	42	7	30	28	2	77	65	12	28	27	1	30	25	5
chr2L	14396807	A	T	intronic	elB	1.84882e-12	11.7331	14	7	7	99	63	36	42	36	6	68	52	16	87	72	15	87	69	18	358	179	179	45	29	16	37	19	18	74	35	39	38	17	21	31	10	21
chr2L	14430406	T	C	intergenic	Cpr35B(dist=5275),CG15283(dist=19876)	1.01024e-10	9.99558	11	3	8	111	50	61	47	17	30	67	35	32	103	56	47	109	54	55	293	106	187	34	11	23	29	5	24	58	11	47	28	5	23	38	3	35
chr2L	14431105	T	C	intergenic	Cpr35B(dist=5974),CG15283(dist=19177)	1.92039e-11	10.7166	13	9	4	93	72	21	41	32	9	84	36	48	74	38	36	104	57	47	340	266	74	62	45	17	36	28	8	89	73	16	27	25	2	40	34	6
chr2L	14444285	A	G	intergenic	Cpr35B(dist=19154),CG15283(dist=5997)	5.23703e-10	9.28091	15	3	12	93	5	88	63	9	54	70	8	62	75	7	68	78	5	73	273	28	245	48	3	45	27	2	25	77	32	45	25	8	17	29	10	19
chr2L	14470988	G	T	intergenic	CG15283(dist=20066),noc(dist=19874)	1.35676e-10	9.8675	13	12	1	97	80	17	50	47	3	59	45	14	77	65	12	91	81	10	283	231	52	60	53	7	37	34	3	86	42	44	38	23	15	33	18	15
chr2L	14503547	G	A	intergenic	noc(dist=9528),CG33648(dist=21379)	2.63705e-13	12.5789	13	5	8	83	21	62	26	7	19	40	8	32	62	18	44	73	18	55	235	88	147	40	12	28	13	6	7	70	44	26	29	22	7	23	19	4
chr2L	14505069	A	G	intergenic	noc(dist=11050),CG33648(dist=19857)	1.60846e-11	10.7936	20	6	14	114	18	96	52	10	42	67	12	55	69	14	55	109	11	98	359	69	290	51	9	42	34	9	25	74	36	38	31	15	16	31	15	16
chr2L	14509417	t	A	intergenic	noc(dist=15398),CG33648(dist=15509)	4.54948e-10	9.34204	16	13	3	67	48	19	32	22	10	45	20	25	65	25	40	67	27	40	337	280	57	61	50	11	20	13	7	89	70	19	17	16	1	21	13	8
chr2L	14509429	a	G	intergenic	noc(dist=15410),CG33648(dist=15497)	1.12266e-10	9.94975	15	13	2	71	53	18	30	22	8	43	20	23	60	21	39	66	25	41	310	257	53	61	51	10	20	13	7	86	69	17	16	16	0	19	11	8
chr2L	14509536	C	A	intergenic	noc(dist=15517),CG33648(dist=15390)	5.11815e-10	9.29089	19	15	4	73	52	21	33	17	16	69	28	41	43	18	25	71	33	38	291	247	44	47	40	7	18	17	1	68	54	14	30	28	2	22	15	7
chr2L	14514250	T	C	intergenic	noc(dist=20231),CG33648(dist=10676)	2.83804e-10	9.54698	13	11	2	120	68	52	50	31	19	46	33	13	89	58	31	91	64	27	272	139	133	46	23	23	29	6	23	51	20	31	33	9	24	37	10	27
chr2L	14565840	A	G	intergenic	CG3473(dist=2114),CG42680(dist=22148)	3.86747e-10	9.41257	11	7	4	79	38	41	30	19	11	42	15	27	50	19	31	56	23	33	215	153	62	47	37	10	20	11	9	73	58	15	11	9	2	12	12	0
chr2L	14566327	A	T	intergenic	CG3473(dist=2601),CG42680(dist=21661)	2.02053e-10	9.69453	21	17	4	67	49	18	23	13	10	52	24	28	54	29	25	50	21	29	292	221	71	43	33	10	20	13	7	72	68	4	14	13	1	15	14	1
chr2L	14571147	G	T	intergenic	CG3473(dist=7421),CG42680(dist=16841)	9.08121e-12	11.0419	20	17	3	142	101	41	42	32	10	53	23	30	69	30	39	90	46	44	237	220	17	39	37	2	26	24	2	63	58	5	24	20	4	26	24	2
chr2L	14571163	A	T	intergenic	CG3473(dist=7437),CG42680(dist=16825)	8.30569e-11	10.0806	19	16	3	137	97	40	41	30	11	52	23	29	70	31	39	91	48	43	242	224	18	33	31	2	26	24	2	57	53	4	23	19	4	25	23	2
chr2L	14573692	C	T	intergenic	CG3473(dist=9966),CG42680(dist=14296)	1.41977e-10	9.84778	12	5	7	112	43	69	55	16	39	53	24	29	84	46	38	84	50	34	241	68	173	43	5	38	26	2	24	62	9	53	33	6	27	35	8	27
chr2L	14573840	T	G	intergenic	CG3473(dist=10114),CG42680(dist=14148)	4.67457e-13	12.3303	11	8	3	123	96	27	59	49	10	76	67	9	88	69	19	95	81	14	328	251	77	55	41	14	33	25	8	88	39	49	38	17	21	29	19	10
chr2L	14580052	A	G	intergenic	CG3473(dist=16326),CG42680(dist=7936)	4.01992e-13	12.3958	12	7	5	63	40	23	32	16	16	62	45	17	52	37	15	61	50	11	351	212	139	54	27	27	25	14	11	73	22	51	23	10	13	21	4	17
chr2L	14603317	G	A	exonic	osp	7.27403e-14	13.1382	16	9	7	136	115	21	75	61	14	56	23	33	95	43	52	119	50	69	300	242	58	36	30	6	25	19	6	55	49	6	37	31	6	29	27	2
chr2L	14603335	C	T	exonic	osp	2.6733e-13	12.573	18	10	8	147	119	28	74	59	15	57	27	30	89	38	51	114	52	62	287	233	54	35	30	5	23	18	5	62	50	12	40	36	4	32	30	2
chr2L	14603572	G	A	exonic	osp	7.0424e-14	13.1523	11	6	5	144	119	25	80	66	14	61	30	31	92	41	51	121	65	56	239	207	32	44	40	4	23	17	6	73	66	7	45	41	4	30	28	2
chr2L	14613813	A	G	intronic	osp	2.79493e-10	9.55363	16	16	0	58	55	3	26	26	0	97	97	0	71	71	0	71	67	4	394	373	21	59	53	6	21	18	3	72	53	19	28	17	11	21	13	8
chr2L	14621110	A	T	intronic	osp	8.93947e-11	10.0487	18	17	1	121	97	24	33	28	5	80	40	40	72	43	29	88	45	43	402	383	19	52	52	0	31	27	4	80	73	7	32	29	3	19	16	3
chr2L	14630522	A	G	intronic	osp	2.60024e-10	9.58499	18	13	5	100	86	14	26	22	4	104	54	50	88	55	33	102	61	41	398	377	21	56	55	1	23	19	4	83	76	7	31	30	1	23	20	3
chr2L	14632137	T	C	intronic	osp	8.08954e-10	9.09208	15	11	4	101	52	49	49	25	24	64	46	18	75	44	31	72	46	26	266	90	176	35	11	24	24	4	20	52	15	37	29	8	21	32	8	24
chr2L	14652549	G	C	intronic	osp	1.46193e-12	11.8351	12	10	2	91	66	25	38	28	10	59	24	35	76	42	34	88	39	49	296	260	36	55	49	6	33	32	1	73	68	5	22	19	3	29	25	4
chr2L	14652793	T	C	intronic	osp	4.68181e-10	9.32959	12	11	1	80	48	32	43	22	21	71	32	39	75	26	49	88	24	64	344	232	112	58	42	16	28	17	11	98	74	24	20	18	2	36	33	3
chr2L	14652812	T	G	intronic	osp	1.13156e-16	15.9463	12	10	2	94	64	30	43	30	13	71	31	40	73	30	43	91	35	56	346	268	78	60	47	13	25	17	8	100	84	16	19	17	2	40	36	4
chr2L	14653084	A	G	intronic	osp	1.70218e-12	11.769	14	4	10	123	39	84	61	19	42	60	41	19	70	41	29	95	58	37	287	46	241	61	14	47	32	6	26	59	11	48	25	7	18	23	1	22
chr2L	14653086	G	A	intronic	osp	9.67038e-12	11.0146	13	4	9	126	40	86	62	19	43	61	41	20	71	42	29	93	56	37	288	49	239	62	14	48	32	6	26	59	12	47	25	8	17	24	1	23
chr2L	14657076	T	A	intronic	osp	6.6229e-15	14.179	16	11	5	84	56	28	48	35	13	60	23	37	77	36	41	83	27	56	313	248	65	44	38	6	22	20	2	76	65	11	33	30	3	23	18	5
chr2L	14657098	T	A	intronic	osp	5.21483e-10	9.28276	13	11	2	77	55	22	50	40	10	62	23	39	80	46	34	76	41	35	317	286	31	44	41	3	28	28	0	78	73	5	26	26	0	24	21	3
chr2L	14657158	C	T	intronic	osp	7.09447e-12	11.1491	12	10	2	95	66	29	41	30	11	68	30	38	89	46	43	95	34	61	334	256	78	61	51	10	29	24	5	88	73	15	29	29	0	29	25	4
chr2L	14657534	T	G	intronic	osp	5.66763e-14	13.2466	15	11	4	94	69	25	48	41	7	61	27	34	86	46	40	108	52	56	327	249	78	49	48	1	27	22	5	80	72	8	36	32	4	41	36	5
chr2L	14658907	T	G	intronic	osp	2.21908e-12	11.6538	12	6	6	82	45	37	30	21	9	81	17	64	47	17	30	57	14	43	319	197	122	72	40	32	16	6	10	65	46	19	16	14	2	19	11	8
chr2L	14659758	G	A	intronic	osp	6.21752e-10	9.20638	16	10	6	86	61	25	24	14	10	100	43	57	62	38	24	56	26	30	308	262	46	36	36	0	22	16	6	88	78	10	26	23	3	24	20	4
chr2L	14683294	G	T	intronic	osp	7.81076e-12	11.1073	11	8	3	110	92	18	59	52	7	66	30	36	88	41	47	141	77	64	280	262	18	61	60	1	25	23	2	70	69	1	23	21	2	38	36	2
chr2L	14686972	G	T	intronic	osp	5.44666e-11	10.2639	14	2	12	91	27	64	37	15	22	74	14	60	63	9	54	68	14	54	346	137	209	44	24	20	33	14	19	87	44	43	19	13	6	27	14	13
chr2L	14699505	T	A	intergenic	osp(dist=10180),CG15282(dist=13160)	3.6462e-10	9.43816	16	12	4	52	45	7	28	23	5	73	38	35	49	32	17	48	26	22	368	347	21	39	39	0	16	16	0	94	87	7	21	20	1	18	18	0
chr2L	14707036	A	C	intergenic	osp(dist=17711),CG15282(dist=5629)	5.83419e-11	10.234	20	14	6	81	64	17	37	32	5	82	47	35	89	58	31	94	53	41	403	381	22	60	60	0	35	35	0	103	93	10	30	30	0	30	28	2
chr2L	14708676	A	G	intergenic	osp(dist=19351),CG15282(dist=3989)	3.82835e-11	10.417	14	6	8	107	76	31	37	25	12	61	28	33	60	28	32	92	49	43	352	273	79	49	39	10	28	23	5	97	80	17	24	22	2	24	22	2
chr2L	14711082	C	A	intergenic	osp(dist=21757),CG15282(dist=1583)	1.68019e-10	9.77464	17	15	2	100	57	43	25	16	9	55	20	35	75	25	50	70	25	45	354	264	90	56	44	12	26	12	14	70	49	21	28	25	3	19	12	7
chr2L	14716857	G	T	intergenic	CG34165(dist=2502),CG42685(dist=7801)	7.68362e-10	9.11443	12	6	6	85	52	33	32	25	7	66	29	37	66	30	36	73	25	48	358	257	101	50	42	8	25	21	4	70	54	16	22	18	4	20	16	4
chr2L	14729844	G	C	exonic	CG42685	2.36792e-10	9.62563	19	12	7	107	58	49	39	19	20	57	40	17	61	45	16	90	72	18	287	155	132	36	20	16	23	11	12	62	28	34	31	13	18	25	5	20
chr2L	14732820	T	C	intergenic	CG42685(dist=2819),CG31835(dist=3023)	1.03811e-10	9.98376	12	5	7	121	103	18	45	41	4	73	37	36	62	33	29	86	49	37	269	252	17	39	39	0	36	33	3	58	58	0	31	31	0	40	37	3
chr2L	14744389	G	C	upstream;downstream	CG42681;CG34166,CG42587	1.4242e-12	11.8464	20	11	9	89	39	50	33	23	10	85	54	31	60	44	16	78	60	18	354	194	160	60	26	34	28	15	13	100	33	67	28	12	16	29	7	22
chr2L	14744397	A	C	upstream;downstream	CG42681;CG34166,CG42587	2.64944e-13	12.5768	20	12	8	88	40	48	27	19	8	81	53	28	66	48	18	78	59	19	351	189	162	59	26	33	34	19	15	100	31	69	28	12	16	28	7	21
chr2L	14744402	A	C	upstream;downstream	CG42681;CG34166,CG42587	2.0503e-15	14.6882	15	9	6	84	39	45	26	18	8	79	51	28	67	51	16	78	58	20	356	183	173	60	27	33	33	18	15	98	25	73	26	10	16	26	7	19
chr2L	14746273	G	A	intergenic	CG42587(dist=1063),CG4691(dist=14494)	1.70483e-11	10.7683	14	10	4	97	62	35	54	24	30	58	46	12	80	63	17	96	79	17	296	145	151	50	32	18	31	16	15	59	25	34	30	16	14	32	12	20
chr2L	14746395	T	A	intergenic	CG42587(dist=1185),CG4691(dist=14372)	4.04815e-15	14.3927	13	3	10	104	67	37	44	29	15	58	16	42	53	17	36	86	31	55	277	211	66	47	34	13	26	20	6	66	56	10	23	20	3	20	15	5
chr2L	14746532	T	C	intergenic	CG42587(dist=1322),CG4691(dist=14235)	2.00313e-11	10.6983	14	6	8	103	61	42	39	17	22	65	26	39	68	23	45	91	24	67	316	187	129	62	42	20	24	15	9	80	56	24	39	24	15	34	25	9
chr2L	14746558	G	T	intergenic	CG42587(dist=1348),CG4691(dist=14209)	1.7546e-15	14.7558	16	6	10	90	49	41	39	18	21	70	23	47	65	19	46	95	19	76	304	176	128	58	35	23	31	19	12	87	58	29	38	27	11	28	21	7
chr2L	14746795	A	G	intergenic	CG42587(dist=1585),CG4691(dist=13972)	1.67191e-13	12.7768	16	9	7	102	73	29	34	23	11	50	41	9	56	43	13	89	78	11	334	191	143	49	28	21	25	13	12	78	34	44	23	8	15	21	8	13
chr2L	14746801	G	C	intergenic	CG42587(dist=1591),CG4691(dist=13966)	4.60167e-17	16.3371	16	9	7	104	63	41	33	19	14	47	14	33	55	20	35	95	24	71	335	225	110	50	34	16	26	17	9	78	62	16	23	20	3	22	18	4
chr2L	14746826	C	A	intergenic	CG42587(dist=1616),CG4691(dist=13941)	1.40024e-14	13.8538	17	10	7	97	67	30	34	19	15	56	46	10	62	48	14	88	76	12	334	189	145	49	25	24	34	23	11	82	36	46	29	9	20	20	7	13
chr2L	14746860	T	G	intergenic	CG42587(dist=1650),CG4691(dist=13907)	6.58059e-13	12.1817	16	9	7	94	60	34	33	21	12	61	45	16	65	47	18	79	67	12	351	182	169	50	25	25	38	25	13	72	29	43	32	10	22	22	7	15
chr2L	14746885	G	T	intergenic	CG42587(dist=1675),CG4691(dist=13882)	7.68431e-12	11.1144	13	9	4	82	55	27	31	17	14	63	31	32	75	31	44	68	22	46	331	248	83	48	36	12	38	28	10	69	54	15	30	26	4	28	23	5
chr2L	14746897	A	C	intergenic	CG42587(dist=1687),CG4691(dist=13870)	2.62807e-10	9.58036	12	7	5	80	48	32	30	13	17	59	29	30	69	28	41	65	21	44	328	243	85	53	34	19	35	27	8	67	51	16	33	27	6	26	20	6
chr2L	14746932	G	A	intergenic	CG42587(dist=1722),CG4691(dist=13835)	7.33003e-10	9.13489	14	8	6	79	52	27	32	16	16	55	28	27	69	29	40	78	24	54	326	249	77	44	33	11	29	25	4	72	56	16	29	24	5	27	23	4
chr2L	14756573	C	A	intergenic	CG42587(dist=11363),CG4691(dist=4194)	6.02144e-15	14.2203	14	5	9	143	79	64	55	31	24	60	19	41	83	33	50	116	52	64	278	165	113	44	36	8	30	19	11	63	54	9	38	34	4	35	27	8
chr2L	14759284	T	A	intergenic	CG42587(dist=14074),CG4691(dist=1483)	1.43317e-10	9.8437	12	7	5	67	52	15	22	14	8	73	29	44	37	14	23	41	24	17	329	247	82	43	36	7	14	11	3	99	83	16	11	10	1	15	12	3
chr2L	14759515	T	G	intergenic	CG42587(dist=14305),CG4691(dist=1252)	3.32392e-15	14.4783	14	5	9	74	18	56	29	8	21	71	51	20	35	20	15	43	30	13	260	47	213	46	7	39	15	4	11	69	7	62	16	1	15	18	3	15
chr2L	14793652	C	T	intergenic	CG18636(dist=9066),CG18420(dist=1716)	8.19269e-10	9.08657	11	5	6	58	25	33	15	5	10	36	28	8	50	33	17	51	29	22	190	60	130	22	11	11	19	9	10	54	10	44	19	5	14	20	6	14
chr2L	14833196	T	C	intergenic	CG33309(dist=20611),CG42682(dist=8932)	1.58782e-14	13.7992	12	5	7	90	31	59	32	11	21	77	13	64	64	18	46	94	27	67	336	140	196	35	20	15	30	12	18	71	50	21	23	16	7	21	14	7
chr2L	14834960	A	G	intergenic	CG33309(dist=22375),CG42682(dist=7168)	3.00777e-12	11.5218	20	7	13	61	32	29	20	11	9	62	23	39	41	17	24	40	14	26	350	190	160	33	17	16	17	10	7	64	51	13	33	33	0	12	9	3
chr2L	14856918	C	G	intergenic	CG15279(dist=5169),CG4480(dist=13453)	2.50939e-11	10.6004	18	15	3	75	51	24	32	26	6	50	19	31	56	23	33	68	32	36	252	201	51	50	41	9	20	10	10	58	46	12	25	23	2	30	27	3
chr2L	14857991	T	G	intergenic	CG15279(dist=6242),CG4480(dist=12380)	4.21945e-10	9.37474	16	7	9	72	26	46	27	12	15	89	64	25	75	48	27	68	39	29	382	153	229	56	24	32	22	11	11	76	25	51	22	4	18	26	7	19
chr2L	14859405	G	A	intergenic	CG15279(dist=7656),CG4480(dist=10966)	1.00319e-10	9.99862	19	13	6	63	53	10	24	20	4	61	26	35	42	25	17	60	33	27	330	288	42	38	34	4	18	17	1	100	91	9	13	13	0	14	12	2
chr2L	14859730	T	A	intergenic	CG15279(dist=7981),CG4480(dist=10641)	6.36186e-14	13.1964	13	3	10	66	27	39	25	7	18	67	47	20	59	37	22	58	33	25	312	84	228	35	8	27	28	7	21	82	13	69	15	1	14	18	4	14
chr2L	14860599	C	T	intergenic	CG15279(dist=8850),CG4480(dist=9772)	2.04267e-11	10.6898	15	8	7	92	22	70	39	7	32	48	26	22	75	47	28	65	30	35	264	39	225	29	8	21	18	5	13	61	6	55	22	1	21	28	1	27
chr2L	14960334	T	C	intronic	CG42313	4.98154e-11	10.3026	17	10	7	89	59	30	39	33	6	88	33	55	69	30	39	75	38	37	360	197	163	39	25	14	24	14	10	79	65	14	32	26	6	34	24	10
chr2L	15035951	G	A	intronic	yellow-c	8.65704e-10	9.06263	18	7	11	90	26	64	27	4	23	65	35	30	60	29	31	82	35	47	284	81	203	37	6	31	27	7	20	98	18	80	24	2	22	22	1	21
chr2L	15110531	G	A	intronic	CG15269	7.00499e-10	9.15459	14	9	5	101	74	27	43	25	18	77	71	6	62	57	5	70	60	10	275	186	89	49	33	16	30	20	10	91	58	33	17	8	9	21	11	10
chr2L	15110571	C	T	intronic	CG15269	3.37217e-11	10.4721	18	13	5	91	69	22	43	30	13	96	86	10	57	55	2	66	61	5	319	230	89	66	48	18	28	18	10	100	63	37	20	9	11	21	14	7
chr2L	15141838	G	C	intergenic	stc(dist=23768),CG4168(dist=20282)	3.65745e-10	9.43682	14	10	4	110	95	15	53	45	8	51	49	2	73	67	6	76	65	11	245	194	51	41	36	5	27	20	7	71	42	29	30	18	12	29	17	12
chr2L	15195117	G	A	intergenic	CG4168(dist=16797),Sfp35C(dist=6496)	6.63282e-11	10.1783	14	1	13	104	8	96	44	1	43	46	4	42	73	3	70	93	6	87	294	42	252	46	6	40	34	6	28	60	19	41	24	12	12	31	13	18
chr2L	15306530	A	G	intergenic	CG15262(dist=7163),nht(dist=11424)	2.85431e-12	11.5445	11	1	10	97	36	61	28	11	17	57	9	48	63	14	49	64	16	48	286	132	154	48	26	22	29	20	9	66	39	27	30	25	5	22	15	7
chr2L	15410694	C	A	intergenic	CG15258(dist=49067),wor(dist=12599)	8.28645e-15	14.0816	15	12	3	97	86	11	35	34	1	45	41	4	57	53	4	91	83	8	277	227	50	29	24	5	33	24	9	71	37	34	30	14	16	26	11	15
chr2L	15423183	C	T	downstream	wor	6.21956e-10	9.20624	12	6	6	73	37	36	26	10	16	58	20	38	57	31	26	49	23	26	261	148	113	40	28	12	24	12	12	72	61	11	29	24	5	22	20	2
chr2L	15423190	G	T	downstream	wor	4.61797e-10	9.33555	11	6	5	67	35	32	27	11	16	60	20	40	62	31	31	50	25	25	271	157	114	41	29	12	23	13	10	71	59	12	29	24	5	19	18	1
chr2L	15508451	C	T	intergenic	lace(dist=3433),CG42448(dist=39068)	3.35777e-10	9.47395	17	9	8	76	66	10	23	19	4	82	77	5	73	64	9	57	49	8	334	274	60	59	55	4	22	15	7	96	61	35	19	8	11	19	10	9
chr2L	15604467	G	A	intergenic	kek3(dist=20888),CG15255(dist=6265)	4.30857e-14	13.3657	12	8	4	93	44	49	44	14	30	73	13	60	71	18	53	82	21	61	306	159	147	45	30	15	21	11	10	65	44	21	28	19	9	20	13	7
chr2L	15744795	G	A	intronic	CycE	8.6077e-13	12.0651	16	6	10	99	37	62	43	21	22	67	6	61	58	8	50	65	13	52	255	107	148	42	21	21	16	8	8	72	37	35	28	20	8	24	13	11
chr2L	15744807	A	G	intronic	CycE	3.01842e-14	13.5202	17	6	11	98	35	63	43	22	21	66	9	57	63	13	50	67	10	57	251	108	143	42	21	21	20	10	10	72	41	31	24	16	8	24	15	9
chr2L	15744855	A	G	intronic	CycE	1.77585e-14	13.7506	17	5	12	84	31	53	44	26	18	61	6	55	63	12	51	77	18	59	248	98	150	47	18	29	20	7	13	71	42	29	26	18	8	26	16	10
chr2L	15784606	A	G	exonic	CG18109	7.66615e-11	10.1154	18	7	11	104	45	59	46	19	27	86	61	25	88	57	31	94	60	34	313	121	192	70	17	53	25	11	14	71	26	45	28	4	24	38	13	25
chr2L	15868301	C	T	intergenic	CG42792(dist=2878),CG7653(dist=8754)	1.93676e-10	9.71292	16	11	5	88	65	23	27	22	5	58	52	6	62	55	7	58	51	7	376	259	117	53	39	14	31	22	9	82	48	34	24	14	10	24	9	15
chr2L	15892108	T	A	exonic	TepI	8.6246e-11	10.0643	13	7	6	103	48	55	44	26	18	79	31	48	96	44	52	115	62	53	344	187	157	49	23	26	28	17	11	90	74	16	44	40	4	33	24	9
chr2L	15892120	T	G	exonic	TepI	9.29721e-10	9.03165	16	6	10	100	23	77	40	9	31	76	8	68	93	4	89	117	16	101	333	85	248	45	7	38	29	14	15	83	40	43	42	28	14	32	12	20
chr2L	16097203	T	A	intergenic	CG4891(dist=1259),CG4892(dist=36305)	1.15745e-12	11.9365	11	6	5	100	71	29	43	28	15	41	7	34	58	19	39	68	23	45	218	183	35	31	27	4	20	19	1	45	33	12	22	19	3	30	23	7
chr2L	16239362	T	A	exonic	CG42817	4.45046e-10	9.3516	12	11	1	121	91	30	48	43	5	70	65	5	95	83	12	92	85	7	273	239	34	50	32	18	25	17	8	57	37	20	27	14	13	31	20	11
chr2L	16314090	A	T	intronic	cact	6.07291e-14	13.2166	15	12	3	96	63	33	41	35	6	77	37	40	94	53	41	92	52	40	387	328	59	51	46	5	31	26	5	128	118	10	36	31	5	20	18	2
chr2L	16363567	C	T	intergenic	CaBP1(dist=6806),jhamt(dist=2352)	2.34505e-15	14.6298	21	15	6	76	53	23	30	15	15	63	52	11	78	53	25	74	56	18	303	206	97	47	38	9	31	22	9	87	23	64	17	4	13	19	8	11
chr2L	16388799	T	A	intergenic	jhamt(dist=21822),CG5888(dist=11370)	2.52308e-10	9.59807	18	12	6	109	73	36	47	28	19	62	51	11	80	64	16	88	65	23	294	202	92	56	29	27	23	11	12	65	29	36	25	11	14	26	10	16
chr2L	16388803	G	C	intergenic	jhamt(dist=21826),CG5888(dist=11366)	5.05538e-13	12.2962	18	6	12	106	42	64	43	19	24	63	11	52	77	19	58	85	25	60	296	123	173	54	32	22	21	13	8	66	45	21	25	14	11	25	18	7
chr2L	16409986	G	C	intronic	CG5888	6.36361e-10	9.1963	12	3	9	106	21	85	47	15	32	64	10	54	74	10	64	82	9	73	300	61	239	49	16	33	33	11	22	86	35	51	31	14	17	32	15	17
chr2L	16543481	A	G	downstream	CG31816	5.54943e-10	9.25575	18	15	3	72	58	14	15	14	1	103	92	11	47	41	6	55	46	9	386	301	85	65	38	27	28	22	6	102	63	39	25	11	14	18	8	10
chr2L	16567929	C	G	intronic	CG42389	3.64417e-10	9.4384	17	3	14	85	33	52	34	16	18	58	10	48	56	8	48	53	13	40	300	119	181	44	18	26	21	8	13	70	37	33	19	14	5	21	11	10
chr2L	16607130	T	C	exonic	CG31815	7.86296e-10	9.10441	15	15	0	101	87	14	40	36	4	70	66	4	77	70	7	100	89	11	292	227	65	43	34	9	25	13	12	65	44	21	30	12	18	43	25	18
chr2L	16646852	A	T	intronic	CG42389	8.79032e-10	9.056	16	13	3	98	84	14	42	32	10	82	73	9	72	65	7	83	69	14	395	331	64	45	32	13	17	15	2	107	63	44	35	22	13	39	24	15
chr2L	16709650	C	T	intronic	CG31782,CG31808	5.81039e-12	11.2358	13	4	9	96	57	39	38	23	15	44	11	33	48	18	30	70	19	51	217	143	74	37	23	14	21	13	8	58	42	16	24	20	4	24	17	7
chr2L	16720215	T	C	intronic	CG31782,Cyt-c-p	2.44109e-14	13.6124	13	6	7	83	35	48	33	9	24	72	15	57	70	13	57	74	17	57	311	136	175	42	22	20	24	6	18	78	46	32	21	19	2	30	17	13
chr2L	16822883	A	G	exonic	Cas	2.64532e-10	9.57752	11	8	3	100	76	24	54	32	22	61	50	11	95	85	10	97	75	22	310	183	127	42	24	18	29	18	11	69	34	35	30	8	22	38	15	23
chr2L	16824742	T	G	intronic	Cas,mdy	2.4064e-10	9.61863	14	9	5	86	67	19	32	29	3	62	51	11	68	59	9	92	76	16	336	189	147	54	32	22	27	16	11	79	46	33	31	13	18	31	14	17
chr2L	16840396	T	C	ncRNA_exonic	pncr003:2L	6.27491e-11	10.2024	25	3	22	126	47	79	43	8	35	55	7	48	72	9	63	112	16	96	232	90	142	41	16	25	28	11	17	66	28	38	26	9	17	26	18	8
chr2L	16898528	C	T	exonic	CG31805	1.74041e-12	11.7593	12	10	2	95	63	32	52	32	20	43	36	7	79	70	9	106	80	26	258	121	137	54	25	29	22	14	8	62	26	36	35	10	25	45	19	26
chr2L	16911701	C	T	intronic	tweek	1.98384e-11	10.7025	11	1	10	102	35	67	50	14	36	66	12	54	88	15	73	101	15	86	284	103	181	46	21	25	27	13	14	70	36	34	31	25	6	29	14	15
chr2L	16912327	A	G	exonic	tweek	1.40957e-10	9.85091	12	5	7	113	29	84	54	16	38	81	14	67	104	12	92	111	20	91	282	168	114	61	40	21	29	15	14	69	30	39	45	31	14	37	19	18
chr2L	16912759	G	C	exonic	tweek	4.05301e-10	9.39222	13	1	12	120	23	97	66	17	49	70	7	63	94	3	91	110	13	97	314	96	218	43	21	22	23	13	10	69	24	45	34	18	16	35	17	18
chr2L	16912819	G	A	exonic	tweek	8.93758e-10	9.04878	15	2	13	131	24	107	72	21	51	70	5	65	91	4	87	121	15	106	292	97	195	34	16	18	26	12	14	67	22	45	37	20	17	42	21	21
chr2L	16923585	T	C	intergenic	tweek(dist=6533),CG43053(dist=21138)	6.90895e-11	10.1606	13	6	7	120	62	58	33	12	21	57	13	44	54	15	39	81	14	67	245	152	93	35	23	12	25	14	11	73	39	34	29	17	12	29	22	7
chr2L	16952287	C	T	intergenic	CG43053(dist=6913),beat-IIIb(dist=20804)	1.3397e-10	9.87299	11	7	4	103	42	61	33	8	25	66	18	48	61	10	51	64	20	44	303	217	86	35	17	18	22	17	5	78	46	32	26	17	9	21	15	6
chr2L	16954123	A	G	intergenic	CG43053(dist=8749),beat-IIIb(dist=18968)	8.06835e-12	11.0932	12	2	10	69	19	50	26	2	24	63	7	56	60	7	53	71	12	59	246	51	195	41	12	29	24	10	14	66	31	35	24	13	11	27	16	11
chr2L	16954144	C	G	intergenic	CG43053(dist=8770),beat-IIIb(dist=18947)	3.90579e-10	9.40829	12	2	10	60	17	43	21	2	19	57	5	52	57	9	48	76	10	66	234	49	185	41	12	29	21	7	14	58	27	31	24	11	13	26	13	13
chr2L	16955798	A	T	intergenic	CG43053(dist=10424),beat-IIIb(dist=17293)	3.99109e-10	9.39891	14	10	4	86	65	21	31	18	13	68	23	45	59	24	35	75	32	43	254	223	31	44	38	6	16	14	2	71	56	15	22	18	4	21	14	7
chr2L	16974492	A	C	intronic	beat-IIIb	1.40667e-14	13.8518	11	10	1	83	55	28	29	23	6	53	47	6	61	54	7	74	69	5	232	125	107	32	17	15	16	6	10	46	20	26	29	14	15	15	5	10
chr2L	17092137	C	T	intergenic	CG12620(dist=3313),CG31784(dist=31170)	2.99352e-10	9.52382	12	8	4	56	32	24	27	18	9	60	48	12	58	51	7	65	50	15	285	149	136	58	28	30	24	14	10	62	29	33	18	6	12	14	5	9
chr2L	17197350	C	A	intronic	beat-IIIc	4.86487e-10	9.31293	12	10	2	47	28	19	27	21	6	60	21	39	54	18	36	52	25	27	249	174	75	46	26	20	15	8	7	47	37	10	20	19	1	22	17	5
chr2L	17217298	a	G	intronic	beat-IIIc	1.62178e-10	9.79001	15	13	2	76	51	25	30	20	10	47	41	6	37	31	6	47	41	6	218	140	78	33	18	15	20	10	10	46	17	29	15	5	10	24	14	10
chr2L	17330190	G	T	intergenic	CG34170(dist=18370),CR43239(dist=23713)	1.31913e-11	10.8797	17	7	10	74	46	28	35	22	13	82	57	25	71	45	26	68	46	22	357	207	150	43	24	19	33	17	16	73	18	55	27	6	21	28	12	16
chr2L	17333307	T	A	intergenic	CG34170(dist=21487),CR43239(dist=20596)	5.25425e-10	9.27949	15	3	12	101	35	66	48	16	32	59	3	56	62	7	55	97	11	86	248	64	184	45	14	31	21	6	15	53	19	34	24	13	11	24	10	14
chr2L	17394490	C	T	exonic	CLIP-190	1.50242e-10	9.82321	18	8	10	89	52	37	22	15	7	92	77	15	73	57	16	78	68	10	345	217	128	49	29	20	31	19	12	79	45	34	25	12	13	28	10	18
chr2L	17412661	A	C	intronic	CG15141	5.4977e-10	9.25982	18	16	2	93	84	9	50	50	0	85	83	2	73	68	5	99	98	1	323	307	16	41	37	4	39	35	4	64	46	18	28	18	10	32	24	8
chr2L	17443141	G	C	intronic	dl	2.28792e-10	9.64056	17	10	7	81	20	61	38	12	26	70	38	32	50	30	20	50	29	21	345	73	272	53	14	39	20	6	14	79	17	62	27	3	24	18	3	15
chr2L	17682203	T	C	intronic	CadN	1.21884e-10	9.91405	16	12	4	76	60	16	52	34	18	71	62	9	72	63	9	67	55	12	275	177	98	45	30	15	31	10	21	49	29	20	36	12	24	32	14	18
chr2L	17903813	T	G	intergenic	CR43420(dist=9079),CG43271(dist=10695)	1.38171e-13	12.8596	16	9	7	78	36	42	47	22	25	60	20	40	75	13	62	87	23	64	263	184	79	44	34	10	34	21	13	62	43	19	39	26	13	29	18	11
chr2L	17949306	G	A	intergenic	CR43274(dist=30175),btv(dist=13429)	2.22174e-10	9.65331	16	14	2	103	71	32	41	33	8	62	54	8	80	69	11	105	99	6	232	168	64	41	30	11	26	18	8	62	39	23	24	12	12	27	16	11
chr2L	17980513	A	G	exonic	btv	4.80316e-10	9.31847	18	18	0	118	104	14	56	39	17	69	65	4	89	85	4	103	93	10	279	234	45	48	42	6	36	30	6	77	56	21	41	24	17	34	19	15
chr2L	18031313	C	T	intronic	rdo	1.81793e-14	13.7404	19	8	11	89	34	55	36	19	17	73	14	59	63	8	55	108	25	83	302	180	122	42	26	16	28	17	11	78	46	32	38	23	15	28	16	12
chr2L	18031331	T	A	intronic	rdo	4.20931e-13	12.3758	20	8	12	95	35	60	32	16	16	61	15	46	59	7	52	94	19	75	297	185	112	41	23	18	29	16	13	74	43	31	33	19	14	30	18	12
chr2L	18031342	T	C	intronic	rdo	1.58256e-12	11.8006	16	5	11	90	32	58	30	14	16	58	15	43	60	9	51	87	24	63	288	193	95	42	23	19	31	20	11	69	42	27	37	26	11	27	16	11
chr2L	18042274	T	G	intronic	rdo	1.8051e-10	9.7435	13	12	1	112	73	39	55	32	23	69	63	6	87	78	9	89	77	12	296	208	88	42	29	13	24	18	6	63	42	21	28	12	16	38	20	18
chr2L	18051351	A	T	intronic	rdo	4.48028e-10	9.34869	16	15	1	92	71	21	42	29	13	81	67	14	77	68	9	94	81	13	386	276	110	49	27	22	35	26	9	90	56	34	24	12	12	39	19	20
chr2L	18065105	T	C	exonic	rdo	1.1205e-12	11.9506	13	11	2	127	66	61	57	29	28	85	69	16	93	86	7	112	93	19	294	124	170	54	25	29	38	17	21	71	34	37	34	10	24	27	10	17
chr2L	18325389	C	A	intronic	Fas3	4.16294e-14	13.3806	14	12	2	95	60	35	49	28	21	63	51	12	66	49	17	82	59	23	291	133	158	39	13	26	31	15	16	81	29	52	33	9	24	27	9	18
chr2L	18367618	G	A	intronic	Fas3	4.77518e-11	10.321	15	2	13	95	43	52	41	14	27	50	8	42	75	19	56	68	10	58	299	125	174	48	26	22	28	18	10	87	44	43	26	18	8	27	16	11
chr2L	18394854	A	G	intergenic	Fas3(dist=1413),RpS26(dist=47644)	4.6201e-14	13.3353	16	1	15	102	16	86	48	16	32	82	10	72	69	5	64	106	16	90	337	82	255	58	26	32	26	6	20	91	39	52	34	19	15	31	16	15
chr2L	18395239	A	G	intergenic	Fas3(dist=1798),RpS26(dist=47259)	3.01304e-10	9.521	17	3	14	73	16	57	35	7	28	74	13	61	102	13	89	97	16	81	345	134	211	50	19	31	42	21	21	84	36	48	30	13	17	40	19	21
chr2L	18398435	A	G	intergenic	Fas3(dist=4994),RpS26(dist=44063)	1.72281e-11	10.7638	19	16	3	65	56	9	30	23	7	78	73	5	62	59	3	73	64	9	389	333	56	75	66	9	41	25	16	81	48	33	23	10	13	16	12	4
chr2L	18406993	T	A	intergenic	Fas3(dist=13552),RpS26(dist=35505)	6.35142e-16	15.1971	16	9	7	95	28	67	36	16	20	59	9	50	86	19	67	89	24	65	307	140	167	45	25	20	40	23	17	82	50	32	27	22	5	37	26	11
chr2L	18472921	T	G	downstream	CG10283,CR43344,let-7,mir-125	4.70598e-10	9.32735	12	7	5	57	33	24	19	13	6	92	27	65	43	13	30	52	17	35	361	276	85	62	56	6	15	12	3	94	65	29	13	11	2	16	7	9
chr2L	18510497	G	A	intronic	CG10178	1.19133e-10	9.92397	14	10	4	95	59	36	32	14	18	98	37	61	71	29	42	65	23	42	367	281	86	72	55	17	40	33	7	104	74	30	27	21	6	29	20	9
chr2L	18532018	C	A	downstream	CG10211,Pde11	8.56353e-10	9.06735	17	7	10	81	40	41	46	13	33	74	35	39	81	27	54	93	26	67	376	183	193	53	33	20	37	19	18	99	74	25	22	16	6	24	19	5
chr2L	18568499	A	G	intronic	Pde11	2.64751e-11	10.5772	15	13	2	109	82	27	53	38	15	69	65	4	91	82	9	90	80	10	366	243	123	50	31	19	35	20	15	81	55	26	45	23	22	39	21	18
chr2L	18610288	C	T	exonic	Atac2	3.4242e-11	10.4654	19	11	8	144	56	88	56	34	22	65	38	27	85	49	36	113	70	43	271	125	146	41	15	26	25	16	9	73	16	57	48	10	38	34	13	21
chr2L	18610296	C	A	exonic	Atac2	1.09696e-10	9.95981	19	10	9	152	123	29	54	32	22	62	32	30	91	48	43	116	60	56	279	230	49	47	40	7	25	21	4	74	66	8	48	43	5	32	22	10
chr2L	18656455	T	C	intronic	MESR3	1.78983e-10	9.74719	12	4	8	141	67	74	61	29	32	71	53	18	80	67	13	96	68	28	257	103	154	41	18	23	37	18	19	76	34	42	29	12	17	35	14	21
chr2L	18666245	A	C	intronic	CG42490	5.61797e-12	11.2504	17	3	14	89	15	74	44	12	32	79	4	75	83	6	77	80	9	71	386	91	295	68	8	60	19	3	16	109	39	70	33	18	15	36	18	18
chr2L	18666264	A	G	intronic	CG42490	3.4583e-10	9.46114	18	3	15	91	14	77	41	12	29	82	5	77	79	6	73	86	8	78	390	95	295	66	9	57	24	2	22	104	32	72	30	14	16	33	17	16
chr2L	18770162	T	A	intronic	ham	9.81538e-11	10.0081	15	7	8	120	61	59	48	32	16	61	54	7	93	73	20	112	83	29	304	157	147	43	22	21	32	16	16	70	34	36	31	10	21	36	14	22
chr2L	18775037	T	C	intronic	ham	3.33252e-10	9.47723	17	7	10	119	58	61	68	32	36	70	30	40	69	32	37	104	42	62	302	169	133	37	27	10	22	7	15	75	57	18	32	22	10	30	27	3
chr2L	18908269	T	A	intergenic	tup(dist=27013),ssp3(dist=8256)	5.21915e-12	11.2824	19	14	5	126	84	42	48	33	15	96	75	21	75	56	19	100	72	28	362	165	197	47	23	24	31	13	18	99	43	56	23	6	17	36	15	21
chr2L	18956009	G	T	exonic	CG10623	2.04812e-12	11.6886	18	16	2	115	96	19	62	54	8	46	46	0	85	79	6	78	69	9	212	175	37	25	20	5	14	8	6	54	31	23	33	17	16	29	17	12
chr2L	18968904	A	T	upstream	Nak,Tango6	6.78091e-12	11.1687	15	9	6	95	81	14	31	19	12	79	67	12	77	67	10	92	76	16	355	209	146	54	30	24	40	15	25	77	44	33	31	10	21	30	14	16
chr2L	19133903	T	C	UTR5	brat	2.68122e-10	9.57167	11	4	7	93	45	48	49	22	27	80	20	60	84	24	60	91	25	66	297	198	99	45	34	11	23	19	4	63	35	28	25	18	7	33	22	11
chr2L	19166055	T	A	intronic	brat	7.29947e-10	9.13671	14	14	0	123	102	21	39	38	1	67	66	1	85	81	4	95	87	8	294	268	26	30	25	5	22	20	2	73	49	24	29	12	17	29	13	16
chr2L	19271790	T	C	intergenic	CG31797(dist=8897),CG17564(dist=26555)	6.14347e-10	9.21159	22	18	4	103	79	24	44	32	12	66	32	34	59	34	25	62	36	26	327	307	20	44	42	2	30	28	2	68	57	11	28	28	0	34	33	1
chr2L	19428404	C	A	exonic	CG16771	1.23063e-12	11.9099	12	12	0	153	150	3	89	89	0	68	67	1	137	136	1	118	115	3	302	283	19	31	30	1	27	25	2	49	37	12	42	25	17	46	27	19
chr2L	19439641	G	T	intronic	CG10237	4.01673e-10	9.39613	13	4	9	129	44	85	53	15	38	28	4	24	66	8	58	92	15	77	166	68	98	21	11	10	23	10	13	43	22	21	24	12	12	36	18	18
chr2L	19504320	A	T	exonic	CG10188	5.82025e-10	9.23506	18	12	6	142	105	37	80	67	13	47	43	4	63	59	4	108	89	19	265	169	96	29	17	12	26	20	6	56	29	27	30	17	13	35	13	22
chr2L	19516158	C	T	intronic	CG10186	7.70607e-15	14.1132	13	10	3	117	85	32	51	31	20	51	43	8	84	73	11	118	93	25	234	147	87	42	25	17	25	15	10	62	29	33	30	11	19	32	11	21
chr2L	19526145	C	T	exonic	CG10166	4.93479e-13	12.3067	12	7	5	100	65	35	39	17	22	65	52	13	75	65	10	113	83	30	271	143	128	55	29	26	26	16	10	64	23	41	27	8	19	38	17	21
chr2L	19527183	C	G	intronic	CG10137	7.53413e-18	17.123	15	7	8	117	85	32	45	28	17	67	57	10	85	70	15	78	61	17	267	168	99	55	37	18	36	15	21	69	27	42	27	5	22	24	7	17
chr2L	19527301	C	A	UTR3	CG10165	6.19715e-10	9.20781	12	8	4	114	72	42	48	27	21	51	41	10	95	85	10	72	54	18	250	135	115	41	18	23	30	17	13	50	19	31	26	3	23	32	10	22
chr2L	19527710	A	G	intronic	CG10137,CG10165	5.47048e-15	14.262	20	12	8	133	99	34	61	28	33	54	35	19	92	70	22	122	84	38	259	96	163	42	16	26	36	14	22	61	16	45	32	7	25	30	9	21
chr2L	19530531	A	G	intronic	CG10137	1.67102e-12	11.777	26	21	5	69	47	22	19	11	8	113	90	23	59	54	5	71	60	11	446	278	168	60	40	20	27	22	5	105	52	53	22	11	11	15	6	9
chr2L	19553963	T	C	intronic	TepIV	9.84316e-17	16.0069	13	10	3	117	85	32	55	40	15	83	70	13	95	81	14	104	85	19	297	201	96	56	34	22	30	16	14	71	36	35	43	14	29	35	14	21
chr2L	19562919	T	A	exonic	CG13079	5.21546e-12	11.2827	11	5	6	133	96	37	55	39	16	78	67	11	101	88	13	87	64	23	317	225	92	51	24	27	30	22	8	62	23	39	33	11	22	38	18	20
chr2L	19571982	C	A	intronic	spi	1.92225e-12	11.7162	13	9	4	98	79	19	53	33	20	69	60	9	77	66	11	82	68	14	313	231	82	53	36	17	28	16	12	61	29	32	30	12	18	27	15	12
chr2L	19698593	G	C	intronic	Lar	2.14818e-14	13.6679	22	19	3	108	64	44	43	34	9	85	77	8	88	79	9	90	80	10	379	226	153	57	28	29	30	19	11	72	45	27	32	15	17	43	19	24
chr2L	19802775	A	C	intronic	sick	5.07025e-10	9.29497	14	9	5	124	77	47	54	34	20	61	49	12	78	56	22	86	59	27	297	140	157	46	25	21	28	10	18	63	27	36	34	7	27	34	9	25
chr2L	19802840	G	A	intronic	sick	1.34671e-11	10.8707	14	9	5	128	80	48	40	29	11	65	58	7	105	80	25	90	64	26	310	151	159	55	27	28	38	20	18	67	26	41	27	8	19	42	15	27
chr2L	19835408	T	C	intronic	sick	5.07636e-10	9.29445	15	14	1	102	95	7	41	35	6	49	49	0	57	53	4	80	73	7	312	271	41	42	34	8	27	24	3	88	57	31	34	19	15	28	19	9
chr2L	19844371	A	G	intronic	sick	4.1405e-10	9.38295	20	5	15	80	30	50	32	11	21	56	34	22	60	32	28	72	35	37	321	123	198	39	11	28	28	6	22	79	17	62	30	1	29	32	8	24
chr2L	19848161	a	C	intronic	sick	1.61522e-11	10.7918	15	10	5	137	59	78	58	44	14	68	59	9	81	63	18	119	93	26	283	147	136	47	23	24	36	22	14	64	34	30	37	13	24	44	21	23
chr2L	20032749	G	A	intronic	sNPF	4.73825e-10	9.32438	13	10	3	94	86	8	48	45	3	75	73	2	73	68	5	94	91	3	308	285	23	49	49	0	25	23	2	68	47	21	22	17	5	28	17	11
chr2L	20072408	T	A	exonic	bwa	1.23205e-12	11.9094	14	6	8	124	45	79	48	14	34	51	5	46	74	16	58	103	16	87	216	91	125	41	15	26	32	11	21	49	26	23	25	18	7	45	21	24
chr2L	20125683	C	T	intergenic	CG13970(dist=21620),CG10651(dist=8122)	6.74875e-12	11.1708	11	9	2	83	65	18	42	37	5	56	51	5	80	70	10	65	59	6	352	245	107	54	30	24	25	15	10	77	46	31	27	12	15	29	14	15
chr2L	20126922	A	T	intergenic	CG13970(dist=22859),CG10651(dist=6883)	2.24708e-13	12.6484	12	2	10	76	20	56	41	2	39	59	5	54	65	5	60	59	2	57	293	55	238	40	15	25	24	7	17	101	47	54	28	10	18	26	14	12
chr2L	20388547	T	G	intronic	CG10947	3.45287e-10	9.46182	13	7	6	86	37	49	37	14	23	66	36	30	73	41	32	81	38	43	253	64	189	39	4	35	27	2	25	59	10	49	26	4	22	34	4	30
chr2L	20388549	A	G	intronic	CG10947	9.98999e-10	9.00043	14	8	6	85	37	48	36	13	23	68	36	32	71	40	31	79	36	43	251	64	187	37	5	32	27	2	25	59	10	49	26	4	22	33	4	29
chr2L	20469744	G	A	intergenic	CG2493(dist=6295),CG43233(dist=3049)	1.52083e-11	10.8179	12	8	4	112	80	32	40	26	14	61	56	5	76	72	4	85	72	13	262	155	107	41	26	15	29	20	9	61	33	28	26	14	12	40	25	15
chr2L	20589826	T	A	intergenic	mir-4973(dist=27378),CG31677(dist=13709)	2.02747e-10	9.69305	11	9	2	104	71	33	58	47	11	42	41	1	77	66	11	91	82	9	232	171	61	37	21	16	34	23	11	49	29	20	26	9	17	29	15	14
chr2L	20594748	A	T	intergenic	mir-4973(dist=32300),CG31677(dist=8787)	1.79749e-10	9.74533	15	12	3	82	59	23	28	21	7	71	58	13	89	75	14	78	68	10	320	209	111	46	26	20	24	6	18	80	48	32	29	12	17	29	13	16
chr2L	20632991	C	T	intergenic	mir-288(dist=14529),CG17472(dist=1566)	1.50129e-11	10.8235	12	3	9	82	14	68	43	4	39	75	4	71	69	6	63	81	6	75	372	38	334	59	12	47	32	8	24	91	35	56	23	13	10	29	7	22
chr2L	20633012	A	T	intergenic	mir-288(dist=14550),CG17472(dist=1545)	1.41265e-11	10.85	14	7	7	88	36	52	43	11	32	82	27	55	71	20	51	81	25	56	385	162	223	54	30	24	26	12	14	93	61	32	24	17	7	27	19	8
chr2L	20664939	G	A	intronic	CG31678	3.22868e-10	9.49098	11	1	10	102	25	77	42	13	29	82	48	34	79	41	38	106	46	60	312	47	265	49	3	46	26	2	24	78	13	65	28	2	26	26	1	25
chr2L	20676556	G	A	exonic	ik2	8.79971e-11	10.0555	17	5	12	145	66	79	69	36	33	58	36	22	86	53	33	107	61	46	235	93	142	54	12	42	33	18	15	67	22	45	36	5	31	47	11	36
chr2L	20681036	G	T	exonic	Cen	2.87069e-12	11.542	16	16	0	171	167	4	61	61	0	74	74	0	87	85	2	140	134	6	284	262	22	37	34	3	38	32	6	72	49	23	36	23	13	38	29	9
chr2L	20697868	C	T	intronic	Hr38	2.31644e-11	10.6352	15	11	4	143	124	19	68	67	1	78	77	1	94	92	2	89	86	3	290	264	26	54	41	13	34	28	6	63	46	17	25	14	11	29	18	11
chr2L	20726590	A	T	upstream;downstream	CG9316;CG9317	1.77687e-12	11.7503	15	13	2	97	91	6	46	38	8	82	75	7	77	73	4	94	88	6	327	298	29	63	56	7	27	25	2	74	45	29	31	20	11	33	20	13
chr2L	20749923	A	G	UTR3	Fs(2)Ket	7.40343e-15	14.1306	12	11	1	116	96	20	46	35	11	68	62	6	93	79	14	111	99	12	316	248	68	57	37	20	26	17	9	86	50	36	22	10	12	39	16	23
chr2L	20763451	T	C	intronic	dia	1.6383e-11	10.7856	15	12	3	81	79	2	49	46	3	78	74	4	102	96	6	112	107	5	313	289	24	52	41	11	30	24	6	65	44	21	27	21	6	33	19	14
chr2L	20777804	A	G	intronic	cad	9.64334e-13	12.0158	15	12	3	97	54	43	54	33	21	71	35	36	77	33	44	134	73	61	325	267	58	44	33	11	23	20	3	76	64	12	37	32	5	36	35	1
chr2L	20785088	A	G	intergenic	cad(dist=1953),Pomp(dist=2561)	8.91596e-10	9.04983	15	11	4	71	37	34	36	23	13	76	39	37	65	27	38	86	49	37	351	239	112	59	41	18	28	16	12	82	71	11	18	16	2	16	14	2
chr2L	20797773	A	G	UTR5	CG9328	5.67226e-10	9.24624	13	7	6	106	76	30	33	20	13	55	42	13	68	51	17	91	64	27	264	164	100	47	26	21	33	15	18	57	23	34	19	2	17	17	7	10
chr2L	20801461	G	T	intronic	CG9328	4.02635e-10	9.39509	22	12	10	98	58	40	29	11	18	88	60	28	66	44	22	70	51	19	372	189	183	71	29	42	24	11	13	109	44	65	23	5	18	19	5	14
chr2L	20818472	T	C	exonic	CheB38a	2.1631e-12	11.6649	16	15	1	155	153	2	46	45	1	59	59	0	77	76	1	103	99	4	271	241	30	46	41	5	26	25	1	65	43	22	22	13	9	36	20	16
chr2L	20818509	G	T	exonic	CheB38a	7.47657e-11	10.1263	14	13	1	139	139	0	49	49	0	68	68	0	63	62	1	77	74	3	264	242	22	45	42	3	26	25	1	61	40	21	19	11	8	28	16	12
chr2L	20827206	C	G	intronic	CG9331	1.8088e-15	14.7426	13	8	5	99	61	38	47	19	28	72	54	18	82	68	14	95	76	19	333	181	152	60	32	28	39	15	24	82	35	47	31	9	22	28	9	19
chr2L	20827865	T	C	downstream	CG9331	4.03006e-14	13.3947	26	23	3	70	45	25	23	11	12	65	57	8	61	54	7	91	77	14	360	232	128	45	26	19	29	22	7	64	32	32	23	6	17	18	8	10
chr2L	20838646	G	A	upstream	Spn3	2.25917e-13	12.6461	14	6	8	101	60	41	38	22	16	74	65	9	76	70	6	93	76	17	303	190	113	61	39	22	32	15	17	79	41	38	32	12	20	29	17	12
chr2L	20907275	G	A	intronic	sky	6.32297e-10	9.19908	13	10	3	90	74	16	52	47	5	61	56	5	82	79	3	73	66	7	261	218	43	42	34	8	20	17	3	65	45	20	23	11	12	27	17	10
chr2L	20911457	G	A	intronic	sky	2.5459e-11	10.5942	13	10	3	115	57	58	48	38	10	69	56	13	60	50	10	81	63	18	249	128	121	51	22	29	28	12	16	74	31	43	30	12	18	20	11	9
chr2L	20912818	t	A	intronic	sky	3.41746e-11	10.4663	18	12	6	78	44	34	29	18	11	50	39	11	58	48	10	70	53	17	211	132	79	33	16	17	22	15	7	45	18	27	17	6	11	24	6	18
chr2L	20913742	A	G	intronic	sky	1.0354e-15	14.9849	11	8	3	109	82	27	54	35	19	79	70	9	78	68	10	101	86	15	351	241	110	48	31	17	36	23	13	79	41	38	33	14	19	25	9	16
chr2L	20926406	T	C	upstream;downstream	RPA2;CG9272	2.40603e-10	9.6187	28	23	5	69	58	11	40	37	3	92	85	7	77	76	1	73	68	5	384	313	71	43	35	8	33	24	9	102	67	35	20	14	6	20	15	5
chr2L	20934686	T	G	upstream	CG9270	1.05358e-12	11.9773	21	15	6	72	55	17	35	15	20	86	63	23	107	82	25	93	61	32	362	208	154	82	43	39	33	20	13	93	30	63	33	15	18	27	10	17
chr2L	20934721	A	T	upstream	CG9270	3.98469e-10	9.39961	19	14	5	85	59	26	31	15	16	82	60	22	94	69	25	95	59	36	384	216	168	81	39	42	31	22	9	88	31	57	30	13	17	24	8	16
chr2L	20956861	G	A	intergenic	CG9270(dist=22748),CG42238(dist=8659)	8.38133e-12	11.0767	11	9	2	95	80	15	46	45	1	66	65	1	76	74	2	89	86	3	331	309	22	53	48	5	26	24	2	79	54	25	26	14	12	22	12	10
chr2L	20965531	a	G	UTR3	CG42238	1.19359e-10	9.92314	18	3	15	97	33	64	40	18	22	63	13	50	56	11	45	87	16	71	305	114	191	48	24	24	25	12	13	72	39	33	24	17	7	23	10	13
chr2L	20997184	A	G	intronic	CG42238	1.19972e-10	9.92092	13	10	3	140	103	37	57	41	16	64	31	33	78	31	47	94	51	43	294	210	84	42	28	14	28	19	9	59	50	9	25	23	2	38	32	6
chr2L	21000578	T	G	intronic	CG42238	1.4119e-11	10.8502	17	16	1	113	101	12	46	41	5	58	57	1	78	74	4	96	94	2	312	279	33	40	32	8	34	31	3	59	40	19	29	13	16	24	14	10
chr2L	21018351	G	A	intronic	CG42238	5.43145e-11	10.2651	11	3	8	90	41	49	43	12	31	51	28	23	68	46	22	77	50	27	309	71	238	47	9	38	32	11	21	55	17	38	24	3	21	32	5	27
chr2L	21067616	C	T	intronic	CG9265	9.67658e-12	11.0143	13	9	4	87	73	14	32	27	5	61	57	4	62	56	6	83	78	5	328	236	92	53	38	15	25	16	9	73	44	29	26	13	13	23	14	9
chr2L	21096321	G	A	intronic	CG12050	1.08415e-10	9.96491	21	7	14	114	48	66	32	11	21	76	10	66	77	7	70	95	19	76	348	146	202	69	34	35	29	11	18	96	41	55	17	9	8	41	19	22
chr2L	21096375	A	T	intronic	CG12050	1.16192e-13	12.9348	14	5	9	96	41	55	31	10	21	75	14	61	75	9	66	96	17	79	296	146	150	75	37	38	24	8	16	97	54	43	22	14	8	41	16	25
chr2L	21112395	c	G	intronic	Nhe2	1.33714e-10	9.87382	14	3	11	76	49	27	40	23	17	84	30	54	59	14	45	68	25	43	359	289	70	58	42	16	29	25	4	98	64	34	17	12	5	25	20	5
chr2L	21113347	t	C	intronic	Nhe2	2.79539e-11	10.5536	20	10	10	94	36	58	42	19	23	86	23	63	58	13	45	79	23	56	381	161	220	58	28	30	18	7	11	75	51	24	23	17	6	21	9	12
chr2L	21113351	T	G	intronic	Nhe2	1.07142e-10	9.97004	18	8	10	93	36	57	41	19	22	83	22	61	64	13	51	80	23	57	390	170	220	58	29	29	20	8	12	74	49	25	24	17	7	21	8	13
chr2L	21115774	G	C	intronic	Nhe2	1.86245e-13	12.7299	17	12	5	87	64	23	47	44	3	65	60	5	73	68	5	101	88	13	356	258	98	50	31	19	29	19	10	79	47	32	32	14	18	26	14	12
chr2L	21122548	A	G	intronic	Nhe2	1.71404e-10	9.76598	22	9	13	79	42	37	43	18	25	92	14	78	87	22	65	83	21	62	377	214	163	65	30	35	30	21	9	89	47	42	20	13	7	27	14	13
chr2L	21126600	T	A	intronic	Nhe2	6.54432e-15	14.1841	16	15	1	106	76	30	51	35	16	77	69	8	67	60	7	94	80	14	390	224	166	53	27	26	29	14	15	89	50	39	25	10	15	42	17	25
chr2L	21148160	T	A	intronic	del	2.6036e-12	11.5844	16	6	10	115	44	71	43	18	25	71	41	30	86	49	37	97	54	43	308	71	237	47	12	35	28	10	18	70	13	57	33	1	32	44	14	30
chr2L	21152604	G	A	intergenic	del(dist=4058),E2f2(dist=1689)	5.42625e-14	13.2655	21	5	16	88	52	36	33	11	22	83	53	30	62	40	22	73	49	24	299	114	185	45	18	27	35	13	22	84	23	61	31	1	30	21	6	15
chr2L	21291854	A	C	intronic	Gr39a,Mio	6.99048e-15	14.1555	17	10	7	124	70	54	43	20	23	81	55	26	63	53	10	82	66	16	366	137	229	52	31	21	29	9	20	85	25	60	22	6	16	36	12	24
chr2L	21293871	a	G	intronic	Gr39a,Mio	1.03282e-11	10.986	15	1	14	85	37	48	30	14	16	70	39	31	52	33	19	54	30	24	307	84	223	47	17	30	23	4	19	95	17	78	16	2	14	12	1	11
chr2L	21303510	T	G	intronic	Mio	1.35483e-11	10.8681	18	8	10	77	36	41	27	11	16	88	53	35	59	38	21	71	54	17	366	161	205	61	19	42	31	11	20	110	22	88	30	2	28	19	7	12
chr2L	21315329	A	T	UTR5	crc	4.45136e-10	9.35151	27	14	13	79	50	29	35	19	16	96	81	15	60	54	6	66	53	13	434	299	135	59	25	34	34	17	17	109	62	47	25	8	17	17	9	8
chr2L	21315965	C	T	intronic	crc	6.72552e-10	9.17227	18	12	6	70	46	24	35	32	3	57	51	6	55	48	7	67	56	11	358	222	136	62	34	28	22	9	13	99	58	41	26	10	16	16	8	8
chr2L	21320026	C	A	downstream	crc	8.48399e-10	9.0714	11	8	3	92	60	32	53	28	25	62	40	22	61	48	13	77	52	25	268	138	130	40	28	12	28	14	14	73	21	52	24	1	23	30	4	26
chr2L	21623963	C	T	upstream	CG2201,CR43148	4.65575e-15	14.332	14	12	2	83	59	24	25	23	2	74	72	2	71	66	5	76	70	6	409	337	72	56	48	8	21	19	2	88	48	40	19	9	10	22	12	10
chr2L	21633588	C	T	UTR5	Ac3	4.99193e-10	9.30173	20	14	6	138	69	69	49	20	29	68	43	25	83	60	23	118	73	45	322	105	217	45	15	30	30	9	21	66	23	43	39	14	25	30	6	24
chr2L	21638523	T	A	intronic	Ac3	2.66893e-10	9.57366	20	14	6	80	45	35	38	30	8	69	36	33	56	27	29	85	45	40	359	298	61	53	47	6	25	21	4	87	74	13	20	20	0	18	17	1
chr2L	21659339	A	G	intronic	Cul-2	1.23677e-13	12.9077	21	16	5	100	84	16	38	32	6	64	57	7	70	64	6	97	90	7	308	208	100	62	43	19	33	19	14	73	44	29	34	16	18	23	11	12
chr2L	21728589	C	T	UTR3	CG31619	6.0729e-10	9.2166	19	10	9	97	56	41	29	20	9	82	53	29	63	45	18	69	44	25	416	191	225	61	31	30	36	12	24	93	31	62	22	6	16	21	6	15
chr2L	21735794	t	C	intergenic	CG31619(dist=6743),step(dist=5460)	1.623e-10	9.78968	20	20	0	105	98	7	41	41	0	92	92	0	86	82	4	83	81	2	411	386	25	61	56	5	44	41	3	65	49	16	36	26	10	30	17	13
chr2L	21749503	G	A	intronic	step	3.27059e-11	10.4854	19	10	9	72	42	30	25	10	15	60	19	41	74	23	51	77	20	57	287	178	109	50	25	25	21	9	12	76	50	26	23	19	4	23	14	9
chr2L	21749506	T	C	intronic	step	2.42905e-11	10.6146	19	10	9	72	42	30	24	10	14	57	18	39	73	23	50	77	19	58	289	180	109	49	24	25	21	9	12	77	50	27	23	19	4	22	14	8
chr2L	21749521	A	G	intronic	step	2.16682e-11	10.6642	19	8	11	68	39	29	24	12	12	61	19	42	67	19	48	63	16	47	294	181	113	46	26	20	22	8	14	72	48	24	22	18	4	17	11	6
chr2L	21753948	C	T	intronic	step	2.90488e-10	9.53687	14	10	4	80	60	20	30	28	2	47	41	6	65	57	8	68	60	8	242	202	40	50	38	12	31	24	7	52	31	21	22	7	15	26	10	16
chr2L	21793522	G	A	intronic	CG31612	5.51854e-11	10.2582	12	7	5	76	35	41	32	13	19	74	14	60	66	15	51	75	16	59	427	211	216	63	28	35	35	19	16	83	48	35	38	16	22	25	17	8
chr2L	21793557	G	T	intronic	CG31612	1.07381e-12	11.9691	11	7	4	74	36	38	25	5	20	79	17	62	63	13	50	79	13	66	429	213	216	70	32	38	43	21	22	98	50	48	38	21	17	23	18	5
chr2L	21795973	c	A	upstream	CG31612	7.15437e-11	10.1454	18	14	4	73	48	25	15	10	5	98	38	60	26	7	19	43	16	27	390	296	94	54	42	12	31	23	8	100	73	27	18	14	4	19	16	3
chr2L	21797688	a	T	intergenic	CG31612(dist=2243),tsh(dist=30907)	4.699e-11	10.328	14	2	12	83	33	50	25	6	19	52	8	44	87	7	80	89	10	79	305	155	150	48	28	20	27	6	21	86	34	52	33	18	15	27	17	10
chr2L	21847710	G	A	intergenic	tsh(dist=10697),CG11629(dist=48956)	5.51308e-11	10.2586	12	9	3	129	109	20	57	42	15	86	77	9	93	89	4	109	93	16	334	267	67	57	33	24	39	35	4	74	44	30	33	14	19	32	15	17
chr2L	21848028	T	A	intergenic	tsh(dist=11015),CG11629(dist=48638)	1.08087e-10	9.96623	20	9	11	130	90	40	61	34	27	105	74	31	93	66	27	113	82	31	327	152	175	46	26	20	25	12	13	80	34	46	37	15	22	43	15	28
chr2L	21855687	G	T	intergenic	tsh(dist=18674),CG11629(dist=40979)	5.00534e-11	10.3006	22	9	13	106	60	46	39	22	17	56	24	32	66	28	38	81	33	48	240	173	67	37	31	6	23	21	2	72	57	15	35	32	3	29	19	10
chr2L	21862174	T	C	intergenic	tsh(dist=25161),CG11629(dist=34492)	1.81926e-12	11.7401	11	10	1	86	46	40	32	18	14	59	48	11	75	63	12	82	60	22	280	189	91	43	27	16	28	15	13	67	30	37	29	8	21	27	9	18
chr2L	21867580	G	C	intergenic	tsh(dist=30567),CG11629(dist=29086)	4.69257e-12	11.3286	18	17	1	127	122	5	60	56	4	67	67	0	81	76	5	96	93	3	259	232	27	45	32	13	24	22	2	63	43	20	37	22	15	33	21	12
chr2L	21867599	G	C	intergenic	tsh(dist=30586),CG11629(dist=29067)	5.99628e-11	10.2221	15	14	1	124	118	6	59	53	6	69	68	1	80	77	3	95	91	4	238	216	22	40	27	13	24	22	2	48	34	14	36	21	15	34	24	10
chr2L	21878509	A	G	intergenic	tsh(dist=41496),CG11629(dist=18157)	3.56823e-10	9.44755	13	5	8	86	32	54	39	19	20	66	24	42	73	22	51	83	36	47	315	112	203	56	22	34	36	11	25	71	49	22	38	31	7	27	18	9
chr2L	21898557	C	T	upstream	CG11629	5.71119e-12	11.2433	16	6	10	105	55	50	41	12	29	64	15	49	90	28	62	69	20	49	292	150	142	55	34	21	20	15	5	84	60	24	22	21	1	30	16	14
chr2L	21898647	A	T	upstream	CG11629	4.28213e-11	10.3683	14	12	2	87	58	29	45	27	18	63	19	44	63	30	33	81	34	47	331	214	117	61	44	17	27	21	6	82	64	18	23	21	2	29	21	8
chr2L	21911294	A	#NAME?	intergenic	CG1428(dist=2962),CG31600(dist=2975)	8.64321e-11	10.0633	13	10	3	60	60	0	21	21	0	53	46	7	74	64	10	64	64	0	378	293	85	48	37	11	28	20	8	100	59	41	21	12	9	16	8	8
chr2L	22017089	T	C	exonic	CG31693	3.59927e-11	10.4438	12	8	4	119	88	31	57	48	9	55	47	8	73	65	8	82	70	12	268	175	93	53	25	28	23	15	8	67	36	31	24	8	16	34	21	13
chr2L	22028337	C	A	intergenic	tio(dist=4024),CG41434(dist=9695)	8.16953e-14	13.0878	12	11	1	102	77	25	33	28	5	71	63	8	63	56	7	66	60	6	283	202	81	37	24	13	21	15	6	59	33	26	29	9	20	28	14	14
chr2L	22135888	A	G	intronic	CG42748	1.11129e-18	17.9542	13	2	11	112	27	85	66	3	63	70	3	67	73	7	66	79	9	70	268	88	180	52	17	35	38	12	26	98	57	41	27	11	16	40	28	12
chr2L	22149496	C	T	intronic	CG42748	5.36128e-16	15.2707	16	8	8	90	24	66	49	16	33	57	3	54	91	11	80	105	13	92	316	106	210	51	26	25	36	13	23	94	44	50	33	21	12	29	12	17
chr2L	22163832	G	A	UTR3	CG42748	2.33948e-14	13.6309	15	14	1	85	70	15	34	32	2	106	93	13	61	58	3	74	68	6	401	290	111	76	50	26	28	20	8	100	56	44	17	8	9	27	14	13
chr2L	22188014	t	C	intergenic	CG3635(dist=4023),Ir40a(dist=1512)	5.37226e-11	10.2698	18	13	5	123	63	60	67	30	37	60	21	39	87	22	65	67	21	46	315	212	103	59	46	13	34	23	11	96	57	39	39	29	10	34	26	8
chr2L	22293908	A	G	intergenic	Tif-IA(dist=35648),CG17018(dist=18023)	6.68695e-11	10.1748	14	7	7	109	63	46	57	19	38	67	20	47	78	25	53	68	20	48	282	157	125	62	34	28	22	14	8	70	41	29	21	17	4	39	31	8
chr2L	22440834	A	G	UTR3	CG17490	7.93036e-10	9.10071	13	6	7	116	56	60	53	20	33	66	10	56	90	14	76	102	16	86	295	138	157	43	21	22	28	14	14	66	25	41	44	28	16	36	20	16
chr2L	22450765	T	G	intergenic	CG17493(dist=6371),CG17494(dist=21031)	2.1308e-10	9.67146	11	6	5	77	29	48	42	11	31	83	13	70	82	18	64	78	15	63	336	139	197	56	24	32	28	9	19	89	40	49	28	17	11	22	14	8
chr2L	22676618	C	T	intergenic	CG40006(dist=27537),CG40439(dist=13633)	5.1083e-12	11.2917	19	9	10	124	64	60	38	22	16	74	10	64	69	16	53	82	18	64	366	206	160	58	32	26	38	17	21	94	47	47	27	19	8	34	19	15
chr2L	22682336	c	A	intergenic	CG40006(dist=33255),CG40439(dist=7915)	8.77379e-15	14.0568	20	15	5	111	86	25	42	38	4	61	57	4	85	77	8	100	91	9	264	195	69	41	29	12	17	12	5	59	35	24	26	13	13	49	24	25
chr2L	22682359	c	T	intergenic	CG40006(dist=33278),CG40439(dist=7892)	7.07536e-14	13.1503	22	16	6	118	90	28	46	36	10	71	63	8	82	75	7	108	94	14	264	187	77	42	29	13	22	15	7	58	35	23	26	12	14	47	22	25
chr2L	22686253	a	G	intergenic	CG40006(dist=37172),CG40439(dist=3998)	5.86223e-12	11.2319	21	9	12	126	60	66	57	44	13	84	69	15	77	60	17	126	92	34	290	172	118	42	15	27	28	11	17	71	32	39	28	14	14	39	12	27
chr2L	22692314	A	T	intergenic	CG40439(dist=1347),CG43266(dist=43172)	2.7624e-11	10.5587	19	14	5	88	70	18	37	25	12	65	60	5	84	76	8	92	78	14	326	214	112	42	24	18	19	12	7	79	50	29	30	14	16	29	15	14
chr2L	22696992	T	C	intergenic	CG40439(dist=6025),CG43266(dist=38494)	4.18058e-10	9.37876	15	9	6	100	59	41	50	29	21	79	58	21	117	89	28	92	67	25	394	205	189	41	24	17	25	15	10	83	40	43	30	12	18	37	13	24
chr2L	22714543	c	T	intergenic	CG40439(dist=23576),CG43266(dist=20943)	3.12667e-16	15.5049	13	6	7	105	70	35	60	50	10	45	35	10	79	60	19	88	77	11	216	126	90	43	22	21	22	13	9	40	14	26	40	11	29	35	13	22
chr2L	22732211	G	C	intergenic	CG40439(dist=41244),CG43266(dist=3275)	3.22796e-12	11.4911	14	14	0	111	106	5	50	50	0	72	72	0	108	108	0	116	111	5	290	274	16	65	60	5	31	28	3	74	55	19	32	21	11	40	24	16
chr2L	22963943	C	A	downstream	CR43242	3.25701e-13	12.4872	12	8	4	129	96	33	61	58	3	79	59	20	68	54	14	115	91	24	306	252	54	44	29	15	32	24	8	60	24	36	53	22	31	40	17	23
chr2R	79459	G	A	intergenic	CG40127(dist=3798),IntS3(dist=43809)	2.2187e-11	10.6539	12	9	3	100	72	28	40	31	9	63	27	36	73	30	43	76	31	45	353	300	53	59	50	9	34	29	5	85	65	20	31	31	0	28	18	10
chr2R	124180	G	T	intronic	IntS3	4.46644e-11	10.35	17	9	8	85	67	18	36	23	13	82	43	39	61	32	29	73	44	29	348	306	42	56	49	7	22	19	3	109	92	17	35	35	0	21	20	1
chr2R	178345	g	T	intergenic	IntS3(dist=47901),Gprk1(dist=31597)	2.69278e-10	9.5698	17	17	0	108	103	5	37	35	2	70	66	4	70	67	3	87	84	3	340	317	23	54	51	3	31	28	3	90	62	28	34	15	19	25	16	9
chr2R	181318	a	C	intergenic	IntS3(dist=50874),Gprk1(dist=28624)	8.75365e-10	9.05781	24	18	6	100	79	21	47	34	13	74	45	29	68	36	32	91	56	35	356	300	56	50	39	11	40	32	8	91	79	12	36	36	0	24	22	2
chr2R	196397	c	A	intergenic	IntS3(dist=65953),Gprk1(dist=13545)	2.59616e-11	10.5857	19	19	0	111	104	7	38	36	2	94	91	3	89	86	3	102	101	1	370	342	28	58	47	11	28	24	4	79	59	20	41	23	18	37	22	15
chr2R	276622	T	A	intronic	Gprk1	3.29026e-12	11.4828	12	9	3	81	67	14	36	35	1	56	54	2	65	62	3	75	71	4	220	195	25	39	33	6	29	24	5	73	43	30	27	14	13	31	20	11
chr2R	284320	T	G	intronic	Gprk1	9.31824e-10	9.03067	14	13	1	136	128	8	60	57	3	56	55	1	88	85	3	97	95	2	266	244	22	45	41	4	25	21	4	52	39	13	27	15	12	34	25	9
chr2R	286139	c	T	intronic	Gprk1	1.44652e-16	15.8397	14	13	1	133	114	19	66	56	10	56	51	5	96	94	2	106	100	6	329	285	44	62	40	22	32	26	6	79	47	32	54	27	27	37	22	15
chr2R	286372	g	A	intronic	Gprk1	1.1505e-11	10.9391	16	9	7	147	117	30	87	70	17	80	50	30	73	38	35	106	67	39	309	281	28	59	57	2	25	24	1	74	68	6	44	44	0	50	48	2
chr2R	293117	c	T	intronic	Gprk1	2.49638e-10	9.60269	14	12	2	98	87	11	35	33	2	54	50	4	98	90	8	81	77	4	219	192	27	50	40	10	22	19	3	88	62	26	31	19	12	32	16	16
chr2R	327118	g	T	intronic	Gprk1	8.76403e-10	9.0573	13	11	2	117	114	3	41	35	6	67	64	3	61	58	3	91	87	4	352	321	31	61	53	8	33	28	5	79	58	21	28	17	11	35	22	13
chr2R	327120	a	T	intronic	Gprk1	9.30216e-10	9.03142	11	9	2	116	113	3	41	35	6	65	61	4	62	59	3	89	85	4	344	313	31	59	51	8	32	28	4	79	57	22	28	17	11	35	22	13
chr2R	327535	C	T	intronic	Gprk1	3.91961e-11	10.4068	13	9	4	81	64	17	35	26	9	82	44	38	72	39	33	79	49	30	428	400	28	64	57	7	36	35	1	86	79	7	39	39	0	33	26	7
chr2R	402843	c	G	downstream	RpL38	4.04004e-10	9.39361	18	11	7	94	76	18	40	28	12	60	53	7	59	56	3	87	80	7	316	271	45	49	36	13	29	21	8	67	45	22	26	14	12	27	14	13
chr2R	412924	g	A	intergenic	RpL38(dist=8963),Stlk(dist=21257)	1.30109e-11	10.8857	13	9	4	105	87	18	36	27	9	92	48	44	86	44	42	84	41	43	350	322	28	63	59	4	19	15	4	68	60	8	32	32	0	21	20	1
chr2R	470681	g	A	intergenic	Stlk(dist=17895),p120ctn(dist=12117)	2.2769e-10	9.64266	16	10	6	131	119	12	55	41	14	74	41	33	92	52	40	124	81	43	268	242	26	56	55	1	30	27	3	63	57	6	41	41	0	42	39	3
chr2R	481345	t	G	intergenic	Stlk(dist=28559),p120ctn(dist=1453)	6.67803e-10	9.17535	16	15	1	104	99	5	40	39	1	89	86	3	71	70	1	99	97	2	310	290	20	49	43	6	18	17	1	70	54	16	26	15	11	35	22	13
chr2R	522084	T	A	intergenic	CG17486(dist=13746),CG17883(dist=37278)	1.53926e-11	10.8127	19	14	5	114	71	43	43	25	18	68	21	47	65	27	38	98	37	61	334	269	65	51	35	16	28	21	7	78	58	20	31	25	6	33	22	11
chr2R	522117	G	C	intergenic	CG17486(dist=13779),CG17883(dist=37245)	3.21501e-10	9.49282	16	14	2	101	65	36	39	24	15	75	31	44	66	23	43	81	39	42	340	294	46	55	41	14	28	20	8	85	64	21	26	23	3	33	23	10
chr2R	526628	g	T	intergenic	CG17486(dist=18290),CG17883(dist=32734)	2.43034e-10	9.61433	23	22	1	81	80	1	39	35	4	77	74	3	71	70	1	85	83	2	392	355	37	65	53	12	26	21	5	94	67	27	31	21	10	29	18	11
chr2R	599191	A	T	intronic	Nipped-B	2.39011e-11	10.6216	15	3	12	94	37	57	34	8	26	98	66	32	53	40	13	74	42	32	401	124	277	53	10	43	53	20	33	107	31	76	19	4	15	23	9	14
chr2R	606826	c	A	intronic	Nipped-B	2.03407e-12	11.6916	11	11	0	104	100	4	35	33	2	85	81	4	95	94	1	102	98	4	360	326	34	67	59	8	26	22	4	79	55	24	29	17	12	32	22	10
chr2R	631784	A	C	upstream	CG17082	2.32113e-12	11.6343	18	8	10	80	40	40	29	13	16	98	77	21	49	38	11	56	38	18	368	107	261	49	10	39	31	5	26	89	34	55	21	3	18	20	9	11
chr2R	633299	A	C	intronic	CG17082	3.86918e-11	10.4124	12	9	3	83	68	15	37	33	4	72	62	10	76	71	5	76	68	8	337	236	101	49	32	17	33	26	7	86	52	34	15	5	10	28	17	11
chr2R	640390	t	C	intronic	CG17082	1.91452e-10	9.71794	11	11	0	150	66	84	62	20	42	52	38	14	62	52	10	76	50	26	258	72	186	46	2	44	19	7	12	67	24	43	35	9	26	29	7	22
chr2R	670733	T	C	intergenic	CG17082(dist=25186),CG12547(dist=3072)	9.87242e-12	11.0056	13	2	11	127	4	123	67	16	51	47	2	45	88	5	83	88	4	84	222	30	192	48	8	40	30	6	24	63	20	43	34	15	19	28	12	16
chr2R	707752	c	T	intronic	CG17528	3.05928e-14	13.5144	11	10	1	98	81	17	42	30	12	81	77	4	68	62	6	104	94	10	365	286	79	61	44	17	27	19	8	77	48	29	29	12	17	33	17	16
chr2R	713397	T	C	intergenic	CG17528(dist=1576),CG14464(dist=3328)	2.00963e-15	14.6969	15	8	7	93	50	43	33	18	15	54	17	37	58	14	44	74	19	55	295	194	101	51	38	13	23	17	6	86	63	23	17	17	0	30	19	11
chr2R	741428	T	A	intergenic	CG14464(dist=23988),Ir41a(dist=95744)	2.85942e-10	9.54372	11	9	2	122	97	25	46	38	8	72	69	3	83	81	2	100	91	9	331	288	43	57	41	16	28	18	10	70	49	21	24	12	12	27	17	10
chr2R	774570	A	T	intergenic	CG14464(dist=57130),Ir41a(dist=62602)	9.0556e-13	12.0431	15	13	2	99	90	9	31	28	3	92	87	5	75	74	1	79	74	5	341	298	43	49	35	14	31	29	2	67	44	23	20	9	11	27	17	10
chr2R	855830	c	T	intronic	Ir41a	4.51342e-11	10.3455	11	9	2	70	50	20	35	28	7	71	63	8	67	62	5	63	56	7	321	263	58	38	27	11	28	22	6	60	37	23	34	13	21	22	11	11
chr2R	888953	g	T	intronic	Ir41a	1.9293e-10	9.7146	13	2	11	58	13	45	39	8	31	58	8	50	64	5	59	62	7	55	256	82	174	47	18	29	19	5	14	60	26	34	25	17	8	20	7	13
chr2R	955600	T	G	intronic	TpnC41C	1.52177e-12	11.8177	14	2	12	91	21	70	57	8	49	60	4	56	65	4	61	89	8	81	313	50	263	49	11	38	29	2	27	69	25	44	29	15	14	36	17	19
chr2R	991616	c	T	intergenic	CG3107(dist=9021),gus(dist=12879)	1.33162e-10	9.87562	12	10	2	93	77	16	52	48	4	44	41	3	70	66	4	82	78	4	200	167	33	44	38	6	23	18	5	67	42	25	51	23	28	33	23	10
chr2R	1003624	t	A	downstream	gus	3.01268e-10	9.52105	15	5	10	83	35	48	37	21	16	43	12	31	67	14	53	74	25	49	276	147	129	36	16	20	22	14	8	70	42	28	24	18	6	29	20	9
chr2R	1043466	t	C	intergenic	Atf6(dist=1200),Nipped-A(dist=22040)	7.65104e-12	11.1163	20	6	14	116	24	92	45	8	37	80	13	67	68	10	58	85	7	78	350	90	260	68	21	47	38	15	23	81	33	48	33	19	14	39	21	18
chr2R	1139272	T	C	upstream	Nipped-A	4.51716e-11	10.3451	14	7	7	74	47	27	35	25	10	84	31	53	56	23	33	66	29	37	376	288	88	72	59	13	39	32	7	103	80	23	19	13	6	22	18	4
chr2R	1144496	C	#NAME?	intergenic	CR41443(dist=1696),d4(dist=2988)	8.76894e-10	9.05705	13	13	0	54	54	0	48	21	27	30	30	0	37	37	0	62	62	0	231	231	0	44	44	0	33	23	10	72	40	32	46	16	30	48	15	33
chr2R	1147301	T	A	upstream	d4	1.77605e-11	10.7505	20	18	2	73	63	10	36	33	3	88	85	3	89	84	5	74	71	3	366	295	71	55	41	14	20	14	6	108	77	31	30	18	12	39	25	14
chr2R	1207202	A	T	intronic	sxc	3.69262e-10	9.43267	16	11	5	81	41	40	37	22	15	59	21	38	87	36	51	94	39	55	352	247	105	44	30	14	21	16	5	75	55	20	25	19	6	40	30	10
chr2R	1222193	c	T	intergenic	sxc(dist=5207),CG10465(dist=5016)	6.81204e-10	9.16672	14	11	3	128	98	30	65	51	14	91	72	19	70	60	10	81	67	14	306	186	120	38	16	22	33	16	17	71	40	31	29	9	20	34	13	21
chr2R	1229639	A	G	intergenic	CG10465(dist=1143),CG10395(dist=8359)	2.72531e-10	9.56458	15	11	4	72	63	9	26	23	3	92	87	5	70	65	5	74	69	5	419	330	89	53	38	15	31	26	5	121	83	38	12	6	6	23	15	8
chr2R	1236727	t	A	intergenic	CG10465(dist=8231),CG10395(dist=1271)	9.04914e-10	9.04339	18	15	3	115	93	22	48	29	19	61	53	8	69	62	7	95	76	19	359	198	161	51	24	27	31	16	15	71	39	32	33	10	23	33	14	19
chr2R	1239210	A	T	exonic	CG10395	2.1165e-20	19.6744	17	14	3	102	69	33	41	33	8	87	73	14	84	76	8	88	74	14	352	204	148	51	33	18	41	28	13	108	48	60	21	8	13	39	12	27
chr2R	1301699	A	G	intronic	CG42345	1.84556e-11	10.7339	14	2	12	78	7	71	32	8	24	89	15	74	68	10	58	94	8	86	428	84	344	67	21	46	31	7	24	113	48	65	34	21	13	26	13	13
chr2R	1325470	T	C	intronic	CG42345	3.32725e-13	12.4779	17	9	8	94	33	61	41	14	27	72	29	43	78	22	56	81	22	59	431	187	244	45	31	14	40	19	21	87	62	25	26	20	6	24	17	7
chr2R	1325543	C	T	intronic	CG42345	6.62651e-14	13.1787	15	9	6	102	44	58	34	14	20	70	28	42	73	22	51	104	29	75	386	185	201	77	46	31	35	15	20	101	70	31	28	21	7	38	27	11
chr2R	1329977	t	A	intronic	CG42345	1.15126e-12	11.9388	12	10	2	77	57	20	29	26	3	89	85	4	68	65	3	88	82	6	295	250	45	42	32	10	24	20	4	83	52	31	20	9	11	25	18	7
chr2R	1336673	c	A	intronic	CG42345	1.79082e-17	16.7469	14	8	6	109	46	63	52	28	24	80	71	9	81	73	8	106	88	18	312	114	198	39	10	29	25	5	20	78	36	42	38	11	27	32	9	23
chr2R	1345001	T	C	intergenic	CG42345(dist=2483),CG30440(dist=10818)	5.47961e-10	9.26125	18	14	4	101	66	35	43	38	5	68	62	6	61	52	9	85	79	6	300	232	68	62	51	11	24	16	8	66	42	24	28	14	14	21	12	9
chr2R	1347738	a	G	intergenic	CG42345(dist=5220),CG30440(dist=8081)	6.85565e-13	12.164	13	6	7	78	27	51	59	26	33	72	42	30	89	61	28	99	59	40	252	61	191	42	6	36	26	5	21	68	19	49	41	4	37	28	5	23
chr2R	1349805	t	C	intergenic	CG42345(dist=7287),CG30440(dist=6014)	1.03091e-13	12.9868	14	11	3	81	64	17	38	27	11	73	70	3	67	65	2	100	93	7	336	252	84	59	39	20	34	25	9	79	51	28	25	11	14	32	19	13
chr2R	1371151	G	A	intronic	CG30440	1.14944e-11	10.9395	18	11	7	80	55	25	21	17	4	78	73	5	74	71	3	82	76	6	339	256	83	71	56	15	26	14	12	86	56	30	24	10	14	18	14	4
chr2R	1376663	a	G	intronic	CG30440	1.42643e-10	9.84575	20	15	5	141	90	51	53	36	17	44	40	4	80	70	10	86	71	15	246	152	94	35	19	16	25	17	8	52	29	23	28	8	20	27	13	14
chr2R	1379611	T	G	exonic	CG30440	1.71853e-10	9.76484	11	9	2	81	66	15	35	26	9	66	57	9	77	73	4	83	74	9	339	243	96	45	28	17	29	21	8	87	57	30	33	17	16	37	22	15
chr2R	1387591	C	A	intronic	CG30438	4.3361e-10	9.3629	12	11	1	89	63	26	36	28	8	70	67	3	83	71	12	100	94	6	305	229	76	50	36	14	24	18	6	65	44	21	32	18	14	39	24	15
chr2R	1410039	c	T	intronic	CG30438	6.82237e-10	9.16606	16	2	14	91	21	70	42	17	25	74	17	57	96	15	81	92	29	63	334	177	157	50	34	16	18	8	10	76	45	31	33	25	8	32	24	8
chr2R	1410040	a	G	intronic	CG30438	1.15968e-13	12.9357	17	6	11	90	34	56	41	28	13	75	34	41	94	35	59	91	46	45	336	225	111	51	39	12	18	8	10	76	64	12	33	28	5	34	33	1
chr2R	1584566	T	G	upstream	CG17337	1.77579e-10	9.75061	13	10	3	70	50	20	34	29	5	75	39	36	69	32	37	94	59	35	326	284	42	63	58	5	32	31	1	87	81	6	24	24	0	27	24	3
chr2R	1584709	A	T	upstream	CG17337	2.14588e-12	11.6684	16	13	3	66	53	13	22	16	6	73	36	37	61	23	38	51	27	24	416	386	30	61	55	6	32	31	1	96	87	9	13	12	1	17	14	3
chr2R	1584716	T	A	upstream	CG17337	5.42789e-12	11.2654	17	14	3	67	54	13	24	18	6	73	38	35	65	25	40	44	24	20	413	384	29	58	53	5	35	34	1	99	89	10	14	13	1	17	14	3
chr2R	1584725	A	C	upstream	CG17337	1.0904e-10	9.96241	16	14	2	64	49	15	22	17	5	71	37	34	64	27	37	44	25	19	405	376	29	55	50	5	33	32	1	90	81	9	12	11	1	16	14	2
chr2R	1584953	t	C	upstream	CG17337	3.83615e-10	9.4161	24	19	5	55	41	14	21	15	6	79	44	35	43	16	27	47	24	23	435	388	47	66	59	7	30	29	1	98	86	12	12	11	1	12	10	2
chr2R	1592041	C	A	exonic	vlc	1.33115e-10	9.87577	20	12	8	102	74	28	42	31	11	70	39	31	77	35	42	73	41	32	328	279	49	54	49	5	21	19	2	65	57	8	33	33	0	27	23	4
chr2R	1619094	A	G	intergenic	ap(dist=4759),l(2)09851(dist=22939)	4.6029e-10	9.33697	16	16	0	92	81	11	51	42	9	82	77	5	78	73	5	94	86	8	346	295	51	49	46	3	21	17	4	69	46	23	36	14	22	39	25	14
chr2R	1648594	T	G	intronic	gp210	5.77345e-10	9.23856	12	10	2	121	91	30	51	44	7	44	41	3	66	65	1	97	92	5	219	156	63	41	32	9	21	12	9	59	40	19	34	17	17	26	10	16
chr2R	1680385	G	T	exonic	Or42a	2.65478e-10	9.57597	14	9	5	143	87	56	59	37	22	42	30	12	81	62	19	94	59	35	247	127	120	50	25	25	21	12	9	46	6	40	38	8	30	30	11	19
chr2R	1684123	g	T	downstream	Or42b,Tsp42A	2.50086e-12	11.6019	16	2	14	83	27	56	42	19	23	69	25	44	64	18	46	74	26	48	389	171	218	47	23	24	22	8	14	79	56	23	29	26	3	25	16	9
chr2R	1684132	t	C	downstream	Or42b,Tsp42A	3.49653e-12	11.4564	12	2	10	83	24	59	43	18	25	69	24	45	63	18	45	74	25	49	386	171	215	49	23	26	20	8	12	76	52	24	27	25	2	24	16	8
chr2R	1694822	G	C	intronic	dpr12	2.22292e-11	10.6531	20	18	2	100	88	12	38	35	3	58	55	3	68	65	3	89	83	6	240	201	39	41	31	10	34	29	5	51	36	15	35	17	18	39	23	16
chr2R	1713051	G	A	intronic	dpr12	1.85078e-11	10.7326	11	8	3	121	84	37	66	58	8	48	42	6	50	50	0	73	67	6	229	146	83	29	16	13	22	12	10	50	27	23	27	16	11	30	15	15
chr2R	1714451	T	A	intronic	dpr12	4.60467e-12	11.3368	18	11	7	104	51	53	47	27	20	89	71	18	70	57	13	102	72	30	359	149	210	65	31	34	44	27	17	74	32	42	43	19	24	29	7	22
chr2R	1914834	G	A	exonic	SCAP	7.40549e-10	9.13045	15	6	9	151	78	73	50	28	22	64	50	14	76	63	13	114	82	32	346	122	224	38	13	25	22	8	14	69	34	35	32	15	17	44	17	27
chr2R	1975971	A	T	intergenic	Ars2(dist=2846),EcR(dist=1953)	1.57515e-13	12.8027	12	7	5	63	34	29	30	13	17	41	7	34	68	22	46	67	17	50	316	233	83	50	36	14	36	25	11	70	49	21	33	24	9	21	15	6
chr2R	2067890	G	T	downstream	CG11211,CG8343	2.09372e-10	9.67908	18	14	4	110	74	36	33	20	13	83	39	44	70	27	43	70	30	40	385	306	79	54	45	9	33	26	7	82	61	21	24	20	4	27	24	3
chr2R	2070924	C	T	exonic	Ptr	6.92794e-15	14.1594	15	8	7	145	72	73	51	32	19	67	55	12	97	69	28	109	76	33	302	86	216	35	9	26	35	15	20	69	26	43	39	11	28	35	9	26
chr2R	2136021	G	A	intronic	Pld	1.40034e-12	11.8538	17	7	10	112	44	68	50	15	35	82	7	75	90	8	82	103	17	86	329	143	186	42	19	23	34	17	17	78	31	47	31	15	16	34	17	17
chr2R	2387977	A	C	intergenic	Pld(dist=245206),jing(dist=1787)	1.59265e-10	9.79788	12	10	2	60	50	10	31	26	5	84	44	40	36	16	20	38	24	14	360	350	10	36	33	3	27	25	2	113	102	11	13	13	0	13	11	2
chr2R	2418994	A	T	intronic	jing	1.81237e-13	12.7418	15	14	1	117	111	6	59	50	9	75	74	1	102	101	1	128	123	5	281	234	47	37	30	7	19	17	2	77	52	25	50	32	18	30	20	10
chr2R	2422039	G	C	intronic	jing	6.61895e-10	9.17921	23	8	15	93	57	36	34	20	14	83	22	61	57	15	42	63	20	43	352	199	153	40	28	12	21	16	5	77	46	31	18	15	3	29	18	11
chr2R	2461928	G	A	intronic	jing	1.38789e-16	15.8576	18	15	3	86	49	37	34	19	15	87	77	10	69	61	8	79	69	10	356	210	146	44	25	19	28	14	14	87	42	45	26	9	17	29	14	15
chr2R	2483531	C	T	intronic	jing	1.78488e-10	9.74839	15	13	2	127	121	6	70	60	10	48	46	2	73	72	1	81	73	8	215	166	49	34	29	5	29	17	12	45	29	16	24	14	10	27	16	11
chr2R	2568349	T	C	intronic	CG9422	7.28036e-10	9.13785	18	18	0	80	74	6	37	33	4	78	41	37	102	62	40	81	53	28	352	341	11	54	54	0	27	26	1	106	93	13	21	21	0	27	27	0
chr2R	2568581	C	#NAME?	intronic	CG9422	1.65864e-12	11.7802	11	5	6	106	74	32	40	22	18	70	17	53	91	29	62	99	37	62	358	242	116	36	36	0	41	33	8	42	42	0	29	29	0	27	27	0
chr2R	2619703	T	G	intronic	l(2)01289	3.08673e-10	9.5105	17	11	6	137	89	48	60	45	15	70	58	12	70	63	7	105	93	12	306	164	142	65	45	20	31	19	12	86	52	34	34	17	17	36	13	23
chr2R	2931934	T	A	intronic	Tsp42Ek	1.84009e-11	10.7352	15	12	3	115	86	29	52	40	12	67	57	10	86	70	16	107	92	15	304	211	93	43	26	17	35	22	13	79	41	38	26	13	13	33	17	16
chr2R	2934461	c	#NAME?	intronic	Tsp42El	1.18391e-12	11.9267	12	9	3	98	51	47	37	28	9	43	43	0	55	55	0	43	43	0	135	135	0	47	24	23	27	13	14	93	37	56	41	20	21	28	6	22
chr2R	2986476	G	C	UTR5	esn	7.0051e-16	15.1546	12	7	5	141	82	59	36	21	15	71	8	63	88	18	70	78	21	57	259	168	91	37	25	12	20	16	4	67	44	23	23	15	8	34	24	10
chr2R	2988222	G	C	intronic	esn	3.71323e-11	10.4302	11	1	10	112	15	97	51	8	43	55	4	51	68	4	64	77	9	68	212	32	180	45	5	40	27	5	22	46	17	29	24	14	10	47	19	28
chr2R	3105380	G	A	intronic	pk	7.47342e-12	11.1265	13	7	6	92	76	16	51	39	12	72	58	14	70	61	9	102	82	20	268	185	83	50	39	11	19	15	4	56	26	30	34	17	17	21	7	14
chr2R	3105385	C	T	intronic	pk	1.49572e-10	9.82515	13	6	7	100	83	17	50	38	12	74	59	15	66	56	10	99	80	19	268	183	85	50	39	11	19	15	4	57	27	30	34	17	17	22	9	13
chr2R	3191114	A	G	intergenic	pwn(dist=3207),CG12164(dist=7799)	1.09873e-11	10.9591	15	13	2	151	116	35	47	37	10	66	51	15	79	62	17	119	88	31	286	231	55	34	23	11	33	26	7	49	25	24	35	8	27	38	14	24
chr2R	3205137	T	C	intergenic	CG12164(dist=4282),Dscam(dist=1922)	1.68239e-16	15.7741	17	8	9	92	55	37	38	28	10	73	65	8	72	60	12	89	74	15	386	235	151	68	43	25	39	21	18	84	38	46	23	10	13	32	10	22
chr2R	3205148	C	A	intergenic	CG12164(dist=4293),Dscam(dist=1911)	2.29605e-18	17.639	17	8	9	91	51	40	35	24	11	74	65	9	72	58	14	95	79	16	397	209	188	59	33	26	37	20	17	93	39	54	25	10	15	31	8	23
chr2R	3205162	T	A	intergenic	CG12164(dist=4307),Dscam(dist=1897)	1.78814e-19	18.7476	15	7	8	88	53	35	37	25	12	76	66	10	68	55	13	94	82	12	424	227	197	56	33	23	34	18	16	92	35	57	21	9	12	29	9	20
chr2R	3257330	T	A	intronic	Dscam	5.58106e-11	10.2533	12	9	3	61	43	18	12	6	6	97	27	70	31	12	19	34	13	21	441	295	146	66	44	22	18	7	11	82	63	19	13	10	3	14	8	6
chr2R	3360503	a	T	intronic	Aldh-III	3.39983e-11	10.4685	13	1	12	70	12	58	26	6	20	92	13	79	59	8	51	71	11	60	386	59	327	48	7	41	22	6	16	68	29	39	28	18	10	16	9	7
chr2R	3364568	C	T	UTR5	Aldh-III	2.68955e-10	9.57032	18	13	5	100	71	29	50	41	9	40	33	7	81	65	16	68	64	4	229	166	63	45	30	15	33	19	14	51	25	26	23	11	12	33	15	18
chr2R	3441558	G	A	intronic	Corin	1.90517e-11	10.7201	13	2	11	136	55	81	52	10	42	47	9	38	91	12	79	116	23	93	324	155	169	47	27	20	32	19	13	74	34	40	33	23	10	37	21	16
chr2R	3469053	A	C	exonic	blow	5.52712e-10	9.2575	22	3	19	122	38	84	51	21	30	52	10	42	81	6	75	102	22	80	281	55	226	29	12	17	26	10	16	73	35	38	35	19	16	52	26	26
chr2R	3493329	C	T	intronic	CG1358	1.45305e-10	9.83772	12	7	5	121	58	63	48	16	32	68	22	46	87	35	52	97	30	67	323	160	163	53	21	32	44	21	23	68	41	27	37	28	9	43	33	10
chr2R	3501617	T	C	UTR5	CG1358	6.77526e-10	9.16907	15	7	8	124	78	46	72	40	32	59	47	12	72	61	11	97	76	21	250	126	124	39	19	20	23	12	11	70	38	32	31	9	22	29	12	17
chr2R	3520148	G	T	intronic	CG43340	7.20397e-10	9.14243	13	7	6	123	75	48	61	48	13	53	44	9	87	75	12	109	88	21	238	165	73	39	24	15	33	21	12	65	38	27	30	10	20	35	20	15
chr2R	3529348	A	G	exonic	CG43340	3.44669e-10	9.4626	11	8	3	138	59	79	54	20	34	77	23	54	85	17	68	100	33	67	317	179	138	67	23	44	35	21	14	63	40	23	30	26	4	35	23	12
chr2R	3656732	T	C	intronic	CG30497	8.18573e-10	9.08694	12	5	7	116	27	89	45	12	33	66	34	32	71	41	30	79	34	45	279	41	238	44	6	38	29	3	26	71	14	57	29	3	26	33	3	30
chr2R	3665845	A	G	intronic	CG30497	9.81519e-10	9.0081	11	6	5	124	67	57	41	24	17	74	49	25	71	41	30	104	58	46	264	114	150	46	24	22	28	10	18	69	22	47	33	4	29	36	10	26
chr2R	3698285	A	G	exonic	CG1550	4.68371e-11	10.3294	12	10	2	122	98	24	63	49	14	85	73	12	97	82	15	101	80	21	296	183	113	48	30	18	30	21	9	50	30	20	40	17	23	35	16	19
chr2R	3698307	G	A	exonic	CG1550	9.20538e-10	9.03596	13	10	3	134	107	27	60	49	11	81	68	13	80	70	10	92	81	11	280	192	88	48	37	11	33	25	8	60	38	22	47	18	29	28	14	14
chr2R	3747946	C	A	intronic	Dgk	5.41182e-12	11.2667	15	12	3	156	145	11	65	60	5	85	78	7	106	97	9	99	89	10	292	275	17	62	54	8	31	22	9	86	59	27	35	17	18	42	26	16
chr2R	4115561	A	C	downstream	CG34217,dpn	3.04696e-11	10.5161	17	9	8	68	41	27	20	17	3	94	78	16	56	47	9	63	51	12	386	186	200	57	27	30	16	9	7	104	57	47	33	11	22	29	14	15
chr2R	4155888	G	A	exonic	CG30371	3.85791e-10	9.41365	11	3	8	94	30	64	48	16	32	58	24	34	80	40	40	91	46	45	324	61	263	57	10	47	40	7	33	83	14	69	27	2	25	38	6	32
chr2R	4162785	C	T	intergenic	CG30371(dist=5946),mir-280(dist=22826)	1.62869e-12	11.7882	13	12	1	110	84	26	56	43	13	59	55	4	60	55	5	90	79	11	219	175	44	50	33	17	23	19	4	47	27	20	25	11	14	27	13	14
chr2R	4352176	A	C	exonic	Mal-A5	5.14702e-10	9.28844	11	7	4	127	75	52	59	33	26	58	26	32	73	26	47	96	42	54	288	206	82	35	18	17	15	11	4	70	51	19	23	22	1	28	21	7
chr2R	4399781	C	T	intronic	mtt	1.11326e-12	11.9534	14	13	1	118	86	32	45	36	9	70	64	6	75	70	5	80	75	5	283	190	93	59	45	14	29	24	5	89	54	35	23	9	14	29	20	9
chr2R	4399817	A	G	intronic	mtt	1.90295e-12	11.7206	12	9	3	123	84	39	47	37	10	79	71	8	69	62	7	79	74	5	290	195	95	56	40	16	30	22	8	81	47	34	22	8	14	32	22	10
chr2R	4422456	a	T	intergenic	mtt(dist=3036),CG12780(dist=16908)	1.30503e-12	11.8844	15	6	9	80	45	35	29	19	10	66	26	40	61	20	41	63	23	40	307	252	55	55	38	17	18	15	3	86	66	20	22	20	2	14	11	3
chr2R	4432233	C	T	intergenic	mtt(dist=12813),CG12780(dist=7131)	3.92632e-14	13.406	16	16	0	114	104	10	48	45	3	87	82	5	64	60	4	98	97	1	308	268	40	56	46	10	28	22	6	70	46	24	30	15	15	37	21	16
chr2R	4459127	A	G	exonic	Cyp6a13	3.17628e-10	9.49808	11	5	6	130	67	63	49	23	26	61	21	40	90	25	65	103	24	79	338	200	138	52	33	19	33	16	17	55	38	17	43	23	20	42	24	18
chr2R	4459136	T	A	exonic	Cyp6a13	1.40352e-10	9.85278	14	12	2	129	96	33	46	31	15	67	49	18	89	79	10	106	91	15	325	207	118	54	38	16	30	19	11	53	25	28	41	21	20	43	17	26
chr2R	4545486	G	A	intronic	ptc	5.20263e-12	11.2838	13	10	3	117	93	24	44	33	11	43	42	1	60	53	7	84	77	7	279	197	82	48	32	16	22	14	8	62	36	26	31	14	17	29	17	12
chr2R	4555046	C	G	intronic	Acsl	6.10505e-10	9.21431	21	15	6	109	80	29	49	37	12	83	63	20	89	66	23	92	65	27	337	229	108	60	49	11	26	20	6	70	30	40	39	17	22	35	13	22
chr2R	4593418	C	T	intergenic	CG12376(dist=1411),CG14744(dist=1165)	2.1978e-10	9.65801	17	17	0	126	124	2	61	61	0	69	68	1	103	103	0	117	109	8	291	281	10	53	46	7	39	35	4	56	42	14	43	30	13	38	27	11
chr2R	4618206	G	A	intronic	stmA	2.30175e-10	9.63794	15	10	5	124	91	33	72	47	25	67	59	8	55	44	11	104	83	21	263	136	127	30	19	11	25	11	14	73	37	36	33	8	25	35	13	22
chr2R	4833340	G	A	intronic	CG8230	7.02223e-12	11.1535	14	11	3	122	98	24	73	69	4	91	80	11	100	95	5	98	89	9	296	232	64	40	29	11	25	22	3	67	41	26	24	12	12	35	24	11
chr2R	4919939	C	T	intergenic	CG8170(dist=1393),Ance-4(dist=7287)	1.2253e-12	11.9118	14	5	9	115	33	82	50	16	34	58	37	21	80	40	40	86	49	37	285	77	208	41	16	25	22	6	16	58	8	50	33	2	31	30	6	24
chr2R	4921702	G	A	intergenic	CG8170(dist=3156),Ance-4(dist=5524)	3.11811e-10	9.50611	11	7	4	58	40	18	28	21	7	85	79	6	57	53	4	55	46	9	363	203	160	51	26	25	18	12	6	76	46	30	22	12	10	15	7	8
chr2R	4932716	T	G	UTR3	CG13743	1.72586e-12	11.763	16	4	12	85	43	42	43	13	30	86	16	70	75	9	66	75	16	59	319	173	146	48	31	17	22	16	6	92	46	46	22	12	10	19	14	5
chr2R	4945452	G	A	intronic	CG13743	4.68927e-10	9.32889	12	7	5	118	80	38	63	44	19	53	28	25	77	43	34	80	43	37	226	182	44	37	25	12	26	18	8	79	70	9	27	27	0	39	31	8
chr2R	4954076	T	A	intergenic	CG8197(dist=4647),ana(dist=2530)	3.00542e-10	9.5221	19	3	16	118	17	101	48	6	42	83	13	70	89	7	82	103	13	90	335	72	263	45	11	34	26	6	20	68	25	43	31	17	14	37	13	24
chr2R	5009732	A	T	UTR5	CG11784	1.64426e-10	9.78403	12	12	0	99	74	25	44	37	7	66	62	4	79	74	5	86	76	10	304	239	65	58	41	17	31	27	4	84	56	28	30	16	14	35	22	13
chr2R	5013796	A	G	UTR3	CG18659	8.28503e-10	9.08171	21	21	0	147	123	24	49	44	5	80	76	4	77	71	6	103	94	9	301	259	42	66	56	10	42	39	3	61	45	16	36	21	15	46	30	16
chr2R	5038366	C	G	exonic	CG30345	3.33108e-10	9.47741	18	13	5	152	86	66	62	41	21	57	44	13	87	56	31	105	77	28	275	184	91	38	25	13	37	27	10	51	20	31	27	9	18	38	12	26
chr2R	5049106	G	A	upstream;downstream	CG8008;CG8046	3.84894e-10	9.41466	14	13	1	133	98	35	67	55	12	47	41	6	72	62	10	86	76	10	264	197	67	41	32	9	27	22	5	64	40	24	33	14	19	41	23	18
chr2R	5078568	T	C	intronic	CG8026	2.80665e-12	11.5518	12	4	8	101	21	80	34	6	28	74	6	68	82	6	76	77	9	68	317	82	235	49	12	37	22	5	17	76	33	43	28	15	13	30	9	21
chr2R	5257083	A	T	downstream	CG13954	1.86128e-13	12.7302	15	4	11	107	42	65	58	11	47	94	15	79	74	11	63	96	23	73	364	159	205	50	29	21	28	13	15	72	41	31	36	20	16	41	21	20
chr2R	5259619	A	C	intronic	CG13954	1.27669e-10	9.89391	16	6	10	113	34	79	52	23	29	62	8	54	64	7	57	74	17	57	347	140	207	64	25	39	20	12	8	75	35	40	26	14	12	30	17	13
chr2R	5285166	C	T	exonic	CG8801	1.35931e-10	9.86668	16	15	1	140	112	28	67	58	9	54	54	0	106	104	2	137	129	8	300	258	42	50	36	14	23	14	9	68	48	20	36	15	21	42	23	19
chr2R	5305519	C	T	downstream	wun2	9.26037e-11	10.0334	13	12	1	90	84	6	36	34	2	59	57	2	89	88	1	99	91	8	279	222	57	48	36	12	33	22	11	65	44	21	37	25	12	42	29	13
chr2R	5318261	A	G	intronic	Pdk	2.85049e-12	11.5451	12	10	2	129	125	4	52	51	1	58	58	0	74	74	0	103	98	5	293	279	14	54	50	4	37	32	5	68	46	22	21	10	11	37	23	14
chr2R	5318265	C	T	intronic	Pdk	4.70242e-12	11.3277	12	10	2	121	118	3	54	53	1	55	55	0	74	74	0	103	98	5	291	277	14	56	52	4	36	31	5	64	44	20	20	9	11	37	23	14
chr2R	5318277	C	T	intronic	Pdk	3.02684e-12	11.519	11	9	2	120	117	3	51	50	1	59	59	0	75	75	0	100	96	4	283	268	15	57	54	3	35	30	5	60	40	20	19	8	11	35	22	13
chr2R	5399782	G	A	intronic	brp	1.15387e-10	9.93784	18	18	0	112	93	19	55	45	10	56	52	4	80	77	3	74	67	7	243	196	47	35	31	4	24	18	6	59	40	19	30	17	13	35	20	15
chr2R	5402300	A	G	intronic	brp	5.06479e-11	10.2954	17	2	15	112	21	91	48	2	46	57	7	50	85	1	84	99	3	96	267	39	228	46	3	43	22	2	20	78	23	55	33	13	20	39	14	25
chr2R	5435100	T	G	upstream	CG1888	2.30035e-11	10.6382	11	1	10	64	16	48	24	5	19	79	8	71	46	4	42	55	11	44	302	103	199	60	22	38	21	8	13	71	38	33	19	15	4	17	8	9
chr2R	5470826	A	G	exonic	CG1868	3.34953e-10	9.47502	13	11	2	144	103	41	66	45	21	44	41	3	69	55	14	92	70	22	208	154	54	31	20	11	31	22	9	68	30	38	29	14	15	40	21	19
chr2R	5510394	C	G	intronic	Mmp2	1.34464e-15	14.8714	14	11	3	84	42	42	46	24	22	65	10	55	50	10	40	69	19	50	401	216	185	54	25	29	27	20	7	89	60	29	15	12	3	28	18	10
chr2R	5511235	C	T	intronic	Mmp2	2.65192e-10	9.57644	14	9	5	116	67	49	61	31	30	61	23	38	87	27	60	99	34	65	231	127	104	35	21	14	23	18	5	53	38	15	38	24	14	41	29	12
chr2R	5511264	C	T	intronic	Mmp2	1.38096e-14	13.8598	16	9	7	127	72	55	65	28	37	63	19	44	87	17	70	97	25	72	276	150	126	39	33	6	27	20	7	52	35	17	39	26	13	46	30	16
chr2R	5596886	T	G	downstream	CG10459	1.44042e-10	9.84151	18	18	0	115	110	5	42	41	1	90	89	1	68	67	1	101	97	4	288	274	14	48	41	7	26	21	5	78	57	21	44	31	13	37	24	13
chr2R	5611525	A	G	intronic	CG42347	2.67103e-13	12.5733	12	12	0	119	109	10	52	51	1	76	75	1	93	89	4	95	92	3	342	316	26	56	46	10	30	26	4	81	54	27	28	17	11	33	19	14
chr2R	5662823	C	T	intronic	CG1688	5.59909e-10	9.25188	22	16	6	121	107	14	48	38	10	68	60	8	89	79	10	75	61	14	346	299	47	59	50	9	30	20	10	73	44	29	16	7	9	27	11	16
chr2R	5666895	A	G	exonic	CG1688	3.47605e-12	11.4589	12	4	8	105	39	66	47	15	32	58	15	43	67	9	58	80	14	66	233	101	132	30	11	19	18	7	11	66	41	25	14	7	7	24	14	10
chr2R	5821002	G	T	intronic	Mef2	5.72923e-10	9.2419	11	9	2	98	82	16	45	41	4	69	65	4	65	65	0	80	75	5	326	287	39	51	42	9	25	20	5	79	52	27	34	23	11	28	20	8
chr2R	5861184	G	T	downstream	CG12134	6.08344e-12	11.2159	13	11	2	136	105	31	62	56	6	75	70	5	95	93	2	97	91	6	291	206	85	48	31	17	24	17	7	63	42	21	35	23	12	26	11	15
chr2R	5959175	C	A	exonic	CG1371	6.03287e-14	13.2195	11	4	7	116	41	75	62	21	41	58	8	50	82	7	75	120	18	102	287	106	181	35	21	14	18	5	13	78	40	38	36	28	8	38	23	15
chr2R	6002013	T	C	intronic	Pfk	5.60055e-11	10.2518	11	8	3	92	37	55	46	24	22	59	19	40	89	25	64	88	19	69	277	164	113	45	22	23	40	21	19	68	45	23	30	22	8	23	10	13
chr2R	6056697	A	T	intronic	KCNQ	5.80447e-10	9.23624	16	8	8	101	44	57	39	14	25	61	43	18	81	68	13	83	48	35	344	123	221	61	15	46	25	5	20	75	15	60	36	4	32	26	3	23
chr2R	6058256	A	G	intronic	KCNQ	2.93938e-13	12.5317	15	11	4	78	44	34	31	15	16	62	46	16	55	45	10	46	30	16	268	134	134	61	31	30	33	17	16	64	18	46	19	2	17	20	7	13
chr2R	6139779	G	A	intronic	CG12913,Syb	3.08138e-10	9.51125	11	7	4	87	64	23	50	32	18	43	14	29	69	30	39	77	31	46	257	210	47	37	32	5	25	24	1	65	51	14	23	21	2	30	20	10
chr2R	6152355	G	C	intergenic	CR30009(dist=1024),CG12910(dist=1862)	8.59244e-10	9.06588	16	14	2	103	74	29	25	16	9	93	71	22	77	59	18	98	81	17	380	279	101	45	32	13	28	15	13	100	55	45	33	15	18	27	9	18
chr2R	6152419	T	G	intergenic	CR30009(dist=1088),CG12910(dist=1798)	8.44305e-11	10.0735	14	11	3	120	77	43	34	24	10	76	65	11	67	61	6	100	87	13	359	243	116	49	37	12	20	9	11	82	52	30	29	13	16	28	14	14
chr2R	6152420	T	G	intergenic	CR30009(dist=1089),CG12910(dist=1797)	7.29216e-11	10.1371	14	11	3	120	77	43	35	25	10	75	64	11	67	61	6	100	87	13	359	245	114	49	37	12	20	9	11	82	52	30	28	12	16	28	14	14
chr2R	6152421	C	T	intergenic	CR30009(dist=1090),CG12910(dist=1796)	1.11037e-10	9.95453	14	11	3	121	85	36	34	24	10	74	63	11	67	61	6	100	88	12	355	253	102	49	37	12	19	11	8	81	52	29	28	13	15	26	12	14
chr2R	6184890	G	C	exonic	CAP	5.18012e-18	17.2857	14	11	3	154	117	37	57	48	9	61	54	7	92	86	6	135	120	15	287	190	97	44	30	14	31	19	12	80	46	34	39	16	23	39	18	21
chr2R	6195545	C	T	exonic	JhI-1	3.97106e-10	9.40109	24	10	14	137	68	69	63	19	44	66	19	47	85	17	68	125	29	96	328	159	169	57	28	29	25	11	14	74	35	39	44	22	22	53	34	19
chr2R	6195586	A	G	exonic	JhI-1	1.52844e-10	9.81575	20	11	9	132	68	64	65	21	44	57	20	37	80	24	56	110	24	86	305	180	125	58	33	25	30	18	12	72	49	23	41	35	6	52	32	20
chr2R	6416382	A	T	intronic	lola	4.81973e-11	10.317	12	11	1	111	77	34	35	27	8	79	71	8	74	62	12	76	68	8	298	221	77	50	32	18	37	25	12	95	58	37	33	16	17	21	10	11
chr2R	6527583	A	T	exonic	CG11883	1.50423e-10	9.82268	14	6	8	117	54	63	52	28	24	69	15	54	86	21	65	101	34	67	330	171	159	42	19	23	26	13	13	89	54	35	34	26	8	36	19	17
chr2R	6531608	T	A	intronic	Git	1.59321e-10	9.79773	15	10	5	84	38	46	30	9	21	34	9	25	74	18	56	67	9	58	230	145	85	46	21	25	19	9	10	47	26	21	24	17	7	24	15	9
chr2R	6579127	A	G	intronic	stan	1.44119e-12	11.8413	22	7	15	120	35	85	47	10	37	53	7	46	66	15	51	80	8	72	256	105	151	48	21	27	20	7	13	60	31	29	25	16	9	27	15	12
chr2R	6592624	A	C	intronic	stan	2.37626e-11	10.6241	22	9	13	100	51	49	45	22	23	85	28	57	70	23	47	107	45	62	323	193	130	72	56	16	29	23	6	107	72	35	18	16	2	44	31	13
chr2R	6629650	T	C	intronic	CG33144	2.43708e-12	11.6131	13	11	2	114	86	28	52	45	7	56	48	8	69	66	3	80	76	4	281	217	64	51	37	14	34	24	10	49	29	20	29	16	13	27	13	14
chr2R	6728332	G	C	exonic	CG30015	1.11243e-10	9.95373	19	10	9	144	35	109	61	24	37	70	35	35	92	47	45	114	54	60	314	88	226	47	8	39	18	4	14	66	11	55	44	4	40	34	7	27
chr2R	6770611	T	C	exonic	CG11919	3.66612e-10	9.43579	17	6	11	129	36	93	46	9	37	75	17	58	83	11	72	134	22	112	344	102	242	61	20	41	30	14	16	69	28	41	30	18	12	33	19	14
chr2R	6770627	C	T	UTR5;UTR3	CG18003;CG11919	3.11715e-11	10.5062	17	6	11	121	39	82	46	13	33	79	19	60	84	12	72	132	22	110	319	111	208	62	23	39	31	14	17	64	29	35	31	20	11	30	19	11
chr2R	6790426	C	G	upstream	CG12943	4.4993e-11	10.3469	15	5	10	87	37	50	26	18	8	61	46	15	59	45	14	90	64	26	249	133	116	47	16	31	24	11	13	58	23	35	27	4	23	21	9	12
chr2R	6869873	A	T	downstream	luna	6.54592e-12	11.184	14	12	2	69	41	28	19	8	11	72	19	53	64	15	49	75	23	52	391	219	172	57	40	17	32	21	11	85	59	26	18	14	4	16	7	9
chr2R	6869877	G	A	downstream	luna	1.0209e-10	9.99102	14	11	3	67	43	24	19	8	11	74	20	54	62	22	40	75	22	53	384	237	147	58	43	15	30	21	9	82	56	26	17	15	2	14	7	7
chr2R	6931056	G	A	intronic	luna	5.44939e-10	9.26365	14	14	0	76	53	23	37	27	10	49	45	4	66	64	2	75	71	4	232	163	69	36	19	17	16	11	5	45	30	15	17	10	7	31	13	18
chr2R	6950128	T	C	intronic	luna	6.07874e-11	10.2162	13	8	5	112	83	29	51	38	13	66	58	8	84	71	13	86	67	19	281	167	114	36	20	16	23	14	9	72	37	35	21	8	13	35	18	17
chr2R	6957297	A	G	intronic	luna	3.47749e-10	9.45873	19	14	5	124	94	30	48	45	3	61	59	2	85	78	7	75	70	5	313	234	79	52	36	16	28	16	12	55	36	19	35	14	21	21	13	8
chr2R	6967241	A	G	intronic	luna	1.958e-11	10.7082	19	13	6	124	85	39	44	31	13	61	25	36	72	33	39	98	51	47	264	228	36	48	44	4	35	30	5	69	55	14	33	32	1	41	33	8
chr2R	6967297	T	C	intronic	luna	3.87811e-10	9.41138	22	18	4	88	69	19	43	38	5	55	26	29	62	34	28	99	59	40	216	208	8	37	37	0	34	33	1	65	55	10	22	22	0	45	43	2
chr2R	6999711	T	A	intergenic	luna(dist=5390),Cyp12d1-p(dist=7899)	3.96263e-10	9.40202	16	15	1	105	86	19	36	28	8	73	41	32	67	39	28	99	58	41	321	304	17	49	46	3	25	25	0	89	77	12	22	22	0	35	34	1
chr2R	7015115	C	T	intergenic	Cyp12d1-d(dist=1996),BBS4(dist=8318)	2.03062e-11	10.6924	14	2	12	111	22	89	54	11	43	62	5	57	91	5	86	98	11	87	316	73	243	55	22	33	29	7	22	65	22	43	28	14	14	25	11	14
chr2R	7015753	A	T	intergenic	Cyp12d1-d(dist=2634),BBS4(dist=7680)	4.47291e-12	11.3494	15	5	10	134	59	75	60	24	36	66	19	47	68	21	47	102	32	70	220	125	95	32	19	13	25	12	13	55	41	14	28	23	5	34	19	15
chr2R	7025362	T	A	intronic	BBS4	5.31723e-10	9.27431	15	8	7	97	62	35	44	32	12	62	52	10	68	56	12	100	75	25	396	218	178	61	31	30	32	15	17	101	51	50	25	8	17	22	12	10
chr2R	7046095	A	G	intergenic	CG13230(dist=3364),shn(dist=15230)	2.54739e-10	9.5939	13	10	3	71	59	12	26	22	4	93	87	6	55	55	0	64	56	8	388	301	87	71	52	19	33	22	11	83	54	29	28	14	14	28	14	14
chr2R	7058890	T	A	intergenic	CG13230(dist=16159),shn(dist=2435)	6.07854e-10	9.2162	15	12	3	81	78	3	30	27	3	67	65	2	85	83	2	69	64	5	366	324	42	66	46	20	31	24	7	102	71	31	30	18	12	26	20	6
chr2R	7067502	C	T	intronic	shn	2.50722e-11	10.6008	12	8	4	95	76	19	45	22	23	79	43	36	88	40	48	89	52	37	325	261	64	65	48	17	20	15	5	78	68	10	38	36	2	37	30	7
chr2R	7067511	A	G	intronic	shn	5.75908e-12	11.2396	13	12	1	100	85	15	44	31	13	80	42	38	89	46	43	94	59	35	332	313	19	61	58	3	24	24	0	80	73	7	39	38	1	41	35	6
chr2R	7067634	C	G	intronic	shn	6.83735e-10	9.16511	21	8	13	94	47	47	40	18	22	81	50	31	102	60	42	94	53	41	369	128	241	62	15	47	33	7	26	93	31	62	43	5	38	24	8	16
chr2R	7070798	T	A	intronic	shn	1.18438e-10	9.92651	14	11	3	101	72	29	39	23	16	80	42	38	90	42	48	86	41	45	379	300	79	62	47	15	38	30	8	98	80	18	30	29	1	28	19	9
chr2R	7076441	A	G	intronic	shn	9.63801e-11	10.016	11	11	0	135	127	8	67	58	9	53	51	2	68	68	0	88	85	3	269	200	69	31	25	6	26	20	6	63	41	22	28	11	17	43	28	15
chr2R	7076442	G	A	intronic	shn	3.05026e-10	9.51566	11	11	0	136	128	8	68	59	9	53	51	2	70	70	0	87	84	3	269	198	71	30	24	6	27	21	6	66	43	23	27	10	17	43	28	15
chr2R	7080173	C	G	intronic	shn	5.67493e-10	9.24604	20	13	7	102	63	39	36	23	13	85	34	51	83	38	45	93	45	48	326	229	97	51	37	14	24	19	5	81	61	20	28	26	2	21	16	5
chr2R	7085308	T	C	intronic	shn	7.27454e-10	9.13819	17	14	3	103	78	25	30	27	3	73	69	4	66	63	3	70	67	3	314	242	72	62	40	22	25	17	8	91	63	28	14	5	9	27	20	7
chr2R	7093749	C	G	intronic	shn	1.08821e-12	11.9633	13	12	1	103	85	18	57	48	9	63	61	2	72	67	5	109	101	8	284	238	46	42	36	6	23	18	5	68	43	25	34	13	21	29	15	14
chr2R	7106261	T	C	intronic	CG9084	1.24671e-10	9.90424	25	13	12	105	51	54	33	19	14	94	73	21	62	42	20	66	41	25	362	115	247	71	25	46	22	8	14	82	25	57	17	2	15	20	6	14
chr2R	7135156	C	T	upstream	CG34227	9.54698e-10	9.02013	18	9	9	87	29	58	39	14	25	60	10	50	89	21	68	105	28	77	354	155	199	55	23	32	32	13	19	90	52	38	30	26	4	27	19	8
chr2R	7149317	T	C	upstream	Cpr47Ed	2.38078e-16	15.6233	13	2	11	120	33	87	58	17	41	77	10	67	82	3	79	102	5	97	336	71	265	38	16	22	25	6	19	74	36	38	37	16	21	42	17	25
chr2R	7205754	T	C	intronic	nompA	5.26442e-10	9.27865	13	10	3	104	83	21	31	19	12	90	43	47	70	37	33	72	45	27	385	327	58	64	55	9	37	33	4	106	90	16	30	29	1	19	16	3
chr2R	7207753	G	C	exonic	Or47b	7.15308e-10	9.14551	12	3	9	112	20	92	39	2	37	55	1	54	94	2	92	102	7	95	281	40	241	47	7	40	30	2	28	72	20	52	28	14	14	36	12	24
chr2R	7272773	T	C	exonic	sprt	4.35166e-11	10.3613	15	6	9	125	36	89	70	34	36	52	4	48	67	8	59	74	14	60	248	120	128	33	17	16	19	13	6	50	24	26	20	14	6	29	13	16
chr2R	7291656	C	T	intergenic	sprt(dist=6721),CG7759(dist=1535)	9.81116e-11	10.0083	11	9	2	133	117	16	51	44	7	77	46	31	94	45	49	102	58	44	263	248	15	58	58	0	25	25	0	55	47	8	41	41	0	46	39	7
chr2R	7296465	G	T	exonic	CG30026	7.76846e-12	11.1097	21	15	6	132	117	15	52	46	6	64	63	1	87	85	2	85	81	4	318	252	66	43	35	8	32	30	2	76	48	28	40	25	15	35	25	10
chr2R	7296569	t	C	exonic	CG30026	4.27048e-14	13.3695	23	20	3	131	115	16	67	64	3	78	74	4	79	77	2	101	95	6	331	274	57	44	28	16	23	20	3	77	42	35	42	15	27	34	22	12
chr2R	7296673	g	A	exonic	CG30026	1.67933e-11	10.7749	23	23	0	135	119	16	46	39	7	68	66	2	97	95	2	103	95	8	319	263	56	47	31	16	35	29	6	96	61	35	44	22	22	37	27	10
chr2R	7296696	G	C	exonic	CG30026	1.40241e-12	11.8531	22	21	1	133	115	18	49	46	3	65	62	3	92	91	1	94	88	6	322	276	46	51	35	16	34	28	6	90	59	31	37	21	16	39	28	11
chr2R	7297324	T	C	UTR3	CG34054	3.00201e-15	14.5226	11	8	3	104	80	24	33	28	5	72	64	8	79	75	4	85	81	4	344	237	107	58	31	27	25	13	12	79	45	34	27	11	16	21	12	9
chr2R	7321355	A	G	intergenic	Drip(dist=4209),CG7777(dist=2396)	5.02055e-13	12.2992	13	5	8	84	27	57	48	15	33	66	6	60	70	3	67	71	9	62	346	140	206	47	19	28	27	13	14	90	40	50	18	12	6	20	7	13
chr2R	7325167	G	T	intronic	CG7777	1.22553e-10	9.91168	19	12	7	106	46	60	53	25	28	75	25	50	73	21	52	86	27	59	335	219	116	46	30	16	37	23	14	99	62	37	29	21	8	29	19	10
chr2R	7325238	T	G	intronic	CG7777	4.34616e-11	10.3619	20	13	7	115	69	46	46	26	20	61	19	42	64	23	41	90	37	53	351	247	104	61	53	8	33	24	9	92	60	32	42	33	9	34	28	6
chr2R	7325239	A	T	intronic	CG7777	7.30089e-11	10.1366	20	13	7	113	67	46	45	26	19	61	19	42	64	23	41	88	36	52	350	248	102	62	54	8	33	24	9	91	59	32	42	33	9	34	28	6
chr2R	7325965	A	T	intronic	CG7777	1.33298e-11	10.8752	19	12	7	133	120	13	46	38	8	63	59	4	82	80	2	103	99	4	341	281	60	55	39	16	31	28	3	74	48	26	36	21	15	29	23	6
chr2R	7330739	G	A	intronic	qvr	1.35383e-11	10.8684	18	16	2	136	119	17	65	56	9	55	48	7	75	75	0	105	100	5	256	196	60	57	47	10	27	18	9	68	41	27	22	15	7	35	23	12
chr2R	7332576	A	C	intronic	qvr	1.77702e-11	10.7503	12	12	0	68	49	19	32	28	4	76	36	40	58	28	30	60	33	27	354	321	33	58	53	5	25	24	1	101	89	12	13	13	0	17	16	1
chr2R	7333233	T	A	intronic	qvr	5.56268e-10	9.25472	17	10	7	110	32	78	34	17	17	80	23	57	109	28	81	107	30	77	325	145	180	53	23	30	41	26	15	95	48	47	37	27	10	29	20	9
chr2R	7341782	A	G	UTR5	E(Pc)	1.26849e-14	13.8967	11	7	4	116	40	76	57	30	27	59	19	40	73	18	55	96	33	63	323	145	178	42	19	23	20	12	8	66	48	18	39	31	8	31	22	9
chr2R	7342532	C	T	exonic	E(Pc)	3.31728e-10	9.47922	12	3	9	136	56	80	50	19	31	56	34	22	88	55	33	96	54	42	275	80	195	48	15	33	26	7	19	66	14	52	30	7	23	38	12	26
chr2R	7356981	T	G	intergenic	E(Pc)(dist=5446),inv(dist=4989)	1.07737e-11	10.9676	11	3	8	163	84	79	53	24	29	65	40	25	98	67	31	81	46	35	252	110	142	41	16	25	20	6	14	60	18	42	28	6	22	43	8	35
chr2R	7356989	T	C	intergenic	E(Pc)(dist=5454),inv(dist=4981)	3.06809e-11	10.5131	11	3	8	162	82	80	51	24	27	62	37	25	98	65	33	77	42	35	233	104	129	39	16	23	22	7	15	59	17	42	31	6	25	40	7	33
chr2R	7357410	T	A	intergenic	E(Pc)(dist=5875),inv(dist=4560)	6.09661e-11	10.2149	13	4	9	99	44	55	36	18	18	76	48	28	73	54	19	75	52	23	282	113	169	36	14	22	21	9	12	75	23	52	30	6	24	22	11	11
chr2R	7357580	T	G	intergenic	E(Pc)(dist=6045),inv(dist=4390)	1.75158e-13	12.7566	15	5	10	83	43	40	38	22	16	86	66	20	61	49	12	71	49	22	351	145	206	54	22	32	27	9	18	89	30	59	17	1	16	12	7	5
chr2R	7359824	T	A	intergenic	E(Pc)(dist=8289),inv(dist=2146)	7.65626e-11	10.116	13	12	1	112	100	12	44	42	2	73	71	2	89	85	4	87	81	6	259	221	38	44	32	12	25	21	4	62	39	23	30	20	10	27	20	7
chr2R	7369979	A	T	intronic	inv	3.1694e-11	10.499	14	9	5	85	19	66	36	15	21	72	43	29	68	48	20	80	50	30	294	115	179	43	8	35	23	6	17	66	20	46	31	2	29	33	9	24
chr2R	7375228	T	C	intronic	inv	1.90374e-15	14.7204	15	15	0	87	42	45	46	33	13	90	71	19	70	64	6	68	53	15	370	214	156	64	38	26	25	13	12	78	29	49	27	10	17	21	5	16
chr2R	7375387	A	T	intronic	inv	1.38732e-12	11.8578	11	2	9	70	22	48	36	19	17	77	54	23	55	44	11	46	31	15	296	80	216	61	11	50	34	4	30	73	19	54	14	3	11	17	6	11
chr2R	7376248	C	A	intronic	inv	1.01506e-11	10.9935	15	9	6	96	61	35	48	31	17	57	44	13	81	60	21	96	68	28	303	169	134	47	16	31	36	22	14	77	32	45	26	6	20	38	14	24
chr2R	7376273	G	A	intronic	inv	6.29887e-12	11.2007	18	13	5	92	59	33	53	42	11	59	46	13	84	71	13	97	80	17	302	213	89	57	27	30	43	27	16	76	40	36	29	8	21	37	14	23
chr2R	7376347	C	T	intronic	inv	3.65628e-14	13.437	17	11	6	109	71	38	44	28	16	84	69	15	94	81	13	83	70	13	298	209	89	58	36	22	38	21	17	90	42	48	36	8	28	21	6	15
chr2R	7376352	A	G	intronic	inv	9.21692e-15	14.0354	17	11	6	112	71	41	41	26	15	81	66	15	93	81	12	85	72	13	306	213	93	58	35	23	39	22	17	89	41	48	36	9	27	21	5	16
chr2R	7376441	T	A	intronic	inv	8.60984e-14	13.065	16	14	2	95	48	47	31	18	13	72	63	9	88	73	15	84	73	11	304	223	81	57	27	30	27	20	7	69	38	31	28	8	20	37	18	19
chr2R	7376456	C	T	intronic	inv	3.64428e-15	14.4384	16	13	3	94	37	57	32	15	17	67	52	15	79	59	20	86	61	25	311	160	151	58	23	35	27	14	13	74	26	48	30	5	25	40	14	26
chr2R	7376619	C	T	intronic	inv	9.91964e-12	11.0035	14	7	7	123	91	32	54	34	20	65	29	36	99	49	50	95	47	48	340	286	54	59	50	9	44	40	4	85	66	19	31	31	0	34	30	4
chr2R	7378878	T	A	intronic	inv	7.19873e-10	9.14274	15	10	5	122	101	21	42	30	12	68	62	6	76	70	6	86	66	20	325	247	78	51	36	15	33	20	13	72	34	38	45	15	30	45	20	25
chr2R	7379715	G	A	intronic	inv	4.73891e-11	10.3243	12	4	8	110	75	35	57	44	13	41	34	7	80	65	15	86	68	18	256	169	87	33	21	12	32	20	12	57	28	29	20	5	15	40	18	22
chr2R	7380942	C	A	intronic	inv	6.63734e-10	9.17801	12	6	6	115	74	41	46	34	12	72	58	14	69	55	14	58	41	17	275	180	95	45	26	19	17	13	4	66	29	37	25	8	17	28	13	15
chr2R	7390454	T	C	intronic	inv	3.2126e-13	12.4931	19	8	11	123	50	73	64	27	37	57	17	40	67	14	53	88	29	59	283	147	136	51	31	20	25	14	11	59	41	18	29	23	6	29	20	9
chr2R	7397223	A	T	intergenic	inv(dist=2535),en(dist=14286)	6.65026e-13	12.1772	14	7	7	76	58	18	26	12	14	79	67	12	60	47	13	60	43	17	343	201	142	53	33	20	21	11	10	79	29	50	14	4	10	12	4	8
chr2R	7397230	T	A	intergenic	inv(dist=2542),en(dist=14279)	2.48346e-10	9.60494	17	9	8	77	58	19	27	12	15	82	70	12	62	50	12	60	41	19	334	195	139	53	33	20	22	11	11	75	24	51	14	3	11	13	6	7
chr2R	7401666	C	T	intergenic	inv(dist=6978),en(dist=9843)	7.38663e-15	14.1316	12	7	5	109	52	57	44	22	22	74	51	23	93	61	32	117	74	43	343	130	213	75	28	47	27	5	22	66	19	47	41	4	37	34	10	24
chr2R	7401674	G	T	intergenic	inv(dist=6986),en(dist=9835)	3.31256e-12	11.4798	11	4	7	104	67	37	41	23	18	68	31	37	94	31	63	116	45	71	353	245	108	71	52	19	25	20	5	67	49	18	41	37	4	32	22	10
chr2R	7409140	C	A	intergenic	inv(dist=14452),en(dist=2369)	7.62292e-13	12.1179	14	7	7	86	49	37	35	17	18	65	46	19	47	38	9	61	46	15	293	138	155	54	20	34	13	7	6	61	19	42	16	3	13	22	6	16
chr2R	7409163	G	A	intergenic	inv(dist=14475),en(dist=2346)	3.28121e-13	12.484	14	8	6	76	47	29	34	18	16	70	55	15	44	37	7	77	56	21	301	178	123	49	18	31	16	10	6	67	22	45	14	4	10	20	6	14
chr2R	7409170	A	C	intergenic	inv(dist=14482),en(dist=2339)	1.83308e-12	11.7368	16	10	6	77	47	30	36	19	17	74	60	14	44	37	7	79	57	22	317	186	131	47	18	29	16	10	6	68	24	44	14	5	9	19	6	13
chr2R	7413453	G	A	intronic	en	8.54417e-10	9.06833	13	10	3	127	105	22	57	46	11	48	46	2	94	91	3	88	77	11	283	206	77	37	27	10	22	16	6	74	48	26	23	16	7	30	19	11
chr2R	7420564	C	G	intergenic	en(dist=4849),tou(dist=45821)	4.3265e-11	10.3639	12	11	1	114	100	14	43	37	6	61	58	3	78	76	2	95	85	10	248	214	34	41	29	12	32	24	8	69	42	27	32	23	9	34	21	13
chr2R	7431069	A	T	intergenic	en(dist=15354),tou(dist=35316)	2.70213e-11	10.5683	12	4	8	119	55	64	59	23	36	70	41	29	83	47	36	85	40	45	350	100	250	47	13	34	31	10	21	66	11	55	28	1	27	37	9	28
chr2R	7431097	T	C	intergenic	en(dist=15382),tou(dist=35288)	5.9686e-10	9.22413	13	9	4	105	65	40	62	39	23	67	28	39	90	39	51	77	41	36	338	244	94	35	29	6	29	23	6	61	49	12	32	30	2	32	23	9
chr2R	7431508	C	A	intergenic	en(dist=15793),tou(dist=34877)	2.35726e-10	9.62759	18	13	5	94	43	51	33	18	15	37	25	12	82	61	21	87	54	33	233	132	101	45	17	28	21	9	12	50	16	34	27	8	19	30	7	23
chr2R	7431799	G	T	intergenic	en(dist=16084),tou(dist=34586)	3.63773e-14	13.4392	15	8	7	121	91	30	41	27	14	53	49	4	97	84	13	83	67	16	282	208	74	42	28	14	25	20	5	75	37	38	20	7	13	26	11	15
chr2R	7431852	C	T	intergenic	en(dist=16137),tou(dist=34533)	5.25746e-12	11.2792	17	10	7	113	79	34	31	25	6	55	48	7	71	58	13	73	62	11	251	159	92	44	17	27	22	14	8	61	31	30	18	9	9	23	5	18
chr2R	7434924	C	A	intergenic	en(dist=19209),tou(dist=31461)	4.29859e-10	9.36667	16	9	7	115	69	46	50	36	14	59	51	8	79	66	13	87	79	8	346	160	186	54	25	29	35	22	13	88	47	41	34	23	11	31	18	13
chr2R	7435852	t	A	intergenic	en(dist=20137),tou(dist=30533)	9.00322e-11	10.0456	13	8	5	115	86	29	46	25	21	53	39	14	71	60	11	75	63	12	224	115	109	38	21	17	13	6	7	53	25	28	31	13	18	27	11	16
chr2R	7444008	T	G	intergenic	en(dist=28293),tou(dist=22377)	5.77124e-13	12.2387	11	6	5	110	40	70	41	15	26	84	23	61	64	16	48	76	29	47	290	189	101	55	25	30	27	18	9	67	50	17	33	31	2	20	16	4
chr2R	7447872	G	T	intergenic	en(dist=32157),tou(dist=18513)	2.33222e-10	9.63223	12	11	1	95	77	18	33	21	12	84	80	4	70	66	4	69	59	10	326	286	40	49	41	8	19	17	2	80	48	32	21	12	9	22	16	6
chr2R	7452020	G	A	intergenic	en(dist=36305),tou(dist=14365)	3.16619e-12	11.4995	12	8	4	115	60	55	50	24	26	56	46	10	65	57	8	82	59	23	257	110	147	31	18	13	20	4	16	60	18	42	25	2	23	32	8	24
chr2R	7466672	G	A	UTR3	tou	1.37605e-10	9.86136	18	18	0	97	92	5	38	32	6	64	62	2	68	66	2	94	86	8	286	245	41	37	24	13	24	16	8	87	55	32	24	15	9	30	23	7
chr2R	7483428	A	C	intronic	tou	7.22669e-11	10.1411	26	22	4	91	61	30	41	36	5	80	72	8	87	84	3	87	81	6	397	287	110	64	43	21	43	30	13	102	65	37	26	19	7	35	24	11
chr2R	7483459	G	T	intronic	tou	6.00215e-10	9.22169	15	12	3	96	76	20	40	38	2	72	67	5	92	91	1	79	75	4	366	293	73	66	46	20	41	33	8	99	67	32	23	18	5	26	19	7
chr2R	7504956	C	T	exonic	Egm	6.46773e-10	9.18925	13	11	2	158	139	19	54	47	7	60	55	5	85	82	3	78	75	3	276	230	46	40	27	13	27	22	5	56	39	17	33	24	9	47	29	18
chr2R	7508942	A	G	intronic	CG9005	4.98774e-10	9.3021	13	11	2	96	85	11	59	47	12	48	25	23	83	45	38	76	41	35	285	274	11	42	41	1	23	23	0	65	58	7	28	27	1	33	28	5
chr2R	7508948	C	T	intronic	CG9005	3.34888e-10	9.4751	17	15	2	99	73	26	54	41	13	50	25	25	83	47	36	81	43	38	280	260	20	43	35	8	20	19	1	63	57	6	28	28	0	33	28	5
chr2R	7518068	T	A	intronic	CG9005	7.34777e-10	9.13384	12	9	3	70	46	24	28	19	9	116	90	26	55	47	8	58	39	19	416	300	116	54	27	27	28	16	12	113	52	61	19	7	12	15	7	8
chr2R	7518071	A	G	intronic	CG9005	3.12171e-10	9.50561	12	9	3	68	45	23	29	20	9	116	89	27	57	49	8	55	38	17	409	291	118	55	28	27	30	17	13	113	51	62	21	8	13	16	8	8
chr2R	7520490	G	A	intronic	CG9005	1.81668e-10	9.74072	13	6	7	81	42	39	48	32	16	54	44	10	62	54	8	91	79	12	315	133	182	50	14	36	31	17	14	78	45	33	31	15	16	26	11	15
chr2R	7556321	C	T	intronic	Roc2,Tret1-1	1.80488e-12	11.7436	17	8	9	91	55	36	47	38	9	92	42	50	64	28	36	77	37	40	358	315	43	42	39	3	31	30	1	79	68	11	18	18	0	29	25	4
chr2R	7556342	T	C	intronic	Roc2,Tret1-1	3.84111e-14	13.4155	16	8	8	87	58	29	42	34	8	94	43	51	61	25	36	68	32	36	377	331	46	43	41	2	26	26	0	91	78	13	21	21	0	32	28	4
chr2R	7570453	A	T	intronic	Buffy	2.30696e-13	12.637	12	6	6	106	78	28	39	27	12	66	30	36	80	28	52	92	43	49	286	237	49	44	37	7	28	24	4	61	49	12	32	31	1	38	33	5
chr2R	7573069	A	G	exonic	CG13196	5.59858e-10	9.25192	20	18	2	127	97	30	73	49	24	69	33	36	81	42	39	111	69	42	275	252	23	52	47	5	29	28	1	63	56	7	40	34	6	47	42	5
chr2R	7578930	T	C	intronic	CG13197	1.83094e-12	11.7373	14	6	8	99	45	54	42	24	18	91	27	64	73	23	50	84	24	60	328	175	153	47	26	21	23	11	12	76	52	24	31	22	9	29	19	10
chr2R	7587140	C	A	intergenic	CG13197(dist=4182),Ir48b(dist=1012)	1.54866e-10	9.81004	15	11	4	110	80	30	55	24	31	71	26	45	101	31	70	120	59	61	341	259	82	62	52	10	38	30	8	70	59	11	36	34	2	48	37	11
chr2R	7615183	C	T	intergenic	pyr(dist=1333),CG13193(dist=40775)	1.24511e-10	9.90479	17	4	13	83	20	63	21	9	12	53	35	18	62	37	25	77	42	35	267	24	243	46	5	41	19	1	18	55	12	43	20	1	19	27	5	22
chr2R	7622250	A	C	intergenic	pyr(dist=8400),CG13193(dist=33708)	3.30465e-10	9.48087	15	10	5	101	43	58	50	38	12	77	49	28	72	46	26	77	45	32	289	133	156	53	23	30	32	17	15	62	20	42	30	2	28	25	7	18
chr2R	7633106	A	G	intergenic	pyr(dist=19256),CG13193(dist=22852)	5.70301e-10	9.2439	15	11	4	107	67	40	48	38	10	74	30	44	86	30	56	90	38	52	307	219	88	58	37	21	32	27	5	89	58	31	23	21	2	33	26	7
chr2R	7635887	T	A	intergenic	pyr(dist=22037),CG13193(dist=20071)	4.7704e-10	9.32145	18	6	12	79	37	42	35	24	11	107	61	46	84	49	35	90	61	29	368	158	210	46	9	37	21	5	16	88	29	59	28	5	23	36	6	30
chr2R	7637290	A	C	intergenic	pyr(dist=23440),CG13193(dist=18668)	3.31393e-12	11.4797	13	7	6	92	42	50	49	41	8	55	47	8	53	41	12	76	64	12	243	151	92	45	32	13	23	9	14	68	27	41	22	9	13	23	11	12
chr2R	7645259	G	C	intergenic	pyr(dist=31409),CG13193(dist=10699)	1.15555e-12	11.9372	13	10	3	115	86	29	37	35	2	55	27	28	66	31	35	66	34	32	281	268	13	46	46	0	25	24	1	65	59	6	32	32	0	37	34	3
chr2R	7648120	C	T	intergenic	pyr(dist=34270),CG13193(dist=7838)	9.28066e-10	9.03242	22	17	5	128	105	23	31	25	6	60	31	29	68	37	31	70	39	31	291	283	8	44	42	2	20	18	2	71	64	7	34	34	0	26	19	7
chr2R	7654667	T	C	intergenic	pyr(dist=40817),CG13193(dist=1291)	4.85039e-10	9.31422	14	11	3	86	72	14	38	29	9	81	48	33	64	36	28	72	47	25	352	337	15	45	45	0	29	29	0	103	93	10	27	27	0	28	26	2
chr2R	7666520	T	C	intronic	CG42493,ths	4.29461e-12	11.3671	15	1	14	82	38	44	35	14	21	89	14	75	81	13	68	99	21	78	378	156	222	54	18	36	25	9	16	95	46	49	23	18	5	32	13	19
chr2R	7672680	A	G	intronic	ths	4.10958e-12	11.3862	17	9	8	50	36	14	22	12	10	66	24	42	43	15	28	61	24	37	336	283	53	41	31	10	20	19	1	82	64	18	23	20	3	16	13	3
chr2R	7672693	A	T	intronic	ths	1.01693e-10	9.99271	17	9	8	48	34	14	25	12	13	60	19	41	44	17	27	65	26	39	344	286	58	48	36	12	20	19	1	84	61	23	22	20	2	14	11	3
chr2R	7675247	T	C	intronic	ths	4.21139e-11	10.3756	12	5	7	109	54	55	42	19	23	67	17	50	62	9	53	71	13	58	300	228	72	45	34	11	25	18	7	70	41	29	20	12	8	23	12	11
chr2R	7676684	G	A	exonic	Tango3	4.47981e-10	9.34874	12	9	3	97	83	14	34	28	6	76	36	40	78	41	37	102	61	41	376	368	8	52	52	0	39	38	1	89	75	14	30	30	0	34	27	7
chr2R	7678655	T	A	intronic	ths	3.69876e-10	9.43194	11	11	0	104	92	12	45	38	7	71	40	31	71	39	32	92	48	44	327	314	13	49	49	0	28	27	1	95	76	19	37	37	0	26	24	2
chr2R	7694887	G	A	intronic	ths	6.57734e-13	12.1819	21	14	7	98	63	35	38	20	18	64	56	8	70	52	18	90	73	17	294	166	128	41	20	21	25	12	13	60	27	33	30	9	21	17	6	11
chr2R	7737639	T	C	exonic	Sln	3.35639e-10	9.47413	18	3	15	118	47	71	53	24	29	45	26	19	74	44	30	100	63	37	269	96	173	39	9	30	31	7	24	55	18	37	30	4	26	39	8	31
chr2R	7761019	G	T	exonic	CG13185	3.06608e-17	16.5134	11	7	4	135	96	39	63	50	13	72	30	42	93	36	57	111	53	58	330	305	25	41	37	4	26	24	2	70	66	4	41	40	1	42	36	6
chr2R	7761777	G	A	exonic	CG13185	4.42024e-11	10.3546	14	4	10	115	63	52	55	26	29	66	22	44	89	32	57	113	50	63	282	202	80	45	36	9	30	22	8	75	52	23	42	34	8	46	32	14
chr2R	7765032	G	T	exonic	CG13185	1.21181e-11	10.9166	12	6	6	125	47	78	42	25	17	75	23	52	85	26	59	93	29	64	294	161	133	42	21	21	30	22	8	52	35	17	19	16	3	41	28	13
chr2R	7767190	T	C	exonic	CG13185	1.92745e-10	9.71502	14	5	9	122	71	51	57	18	39	75	24	51	98	39	59	82	24	58	295	171	124	53	35	18	31	21	10	76	46	30	48	31	17	56	43	13
chr2R	7773010	T	C	upstream	CG13185,cuff	6.11111e-13	12.2139	11	4	7	117	43	74	54	12	42	44	10	34	93	18	75	95	12	83	274	77	197	57	27	30	21	6	15	61	31	30	36	22	14	24	15	9
chr2R	7775158	T	A	UTR3	ERp60	1.11032e-11	10.9546	23	23	0	111	91	20	46	35	11	72	39	33	70	36	34	86	47	39	319	301	18	37	35	2	36	34	2	87	77	10	33	33	0	29	25	4
chr2R	7775160	C	A	UTR3	ERp60	7.11796e-12	11.1476	21	21	0	111	90	21	44	32	12	69	36	33	71	37	34	82	44	38	319	300	19	36	34	2	35	33	2	86	76	10	34	34	0	28	24	4
chr2R	7778009	C	T	intronic	ERp60	5.65731e-12	11.2474	12	6	6	152	113	39	61	43	18	57	25	32	80	34	46	94	52	42	199	183	16	33	31	2	26	26	0	64	57	7	35	34	1	39	32	7
chr2R	7789789	G	A	intronic	MCPH1	2.53272e-12	11.5964	11	10	1	103	45	58	42	18	24	61	25	36	82	20	62	106	34	72	316	200	116	76	45	31	45	30	15	86	61	25	29	18	11	22	17	5
chr2R	7795119	A	T	intronic	CG13183	5.81949e-13	12.2351	13	8	5	126	73	53	48	16	32	51	13	38	85	25	60	91	27	64	256	158	98	50	29	21	26	21	5	59	38	21	30	23	7	26	21	5
chr2R	7795964	G	A	intronic	CG13183	1.6736e-13	12.7763	23	13	10	104	58	46	46	19	27	64	15	49	61	13	48	81	23	58	263	175	88	35	25	10	25	15	10	77	48	29	19	16	3	32	22	10
chr2R	7796066	A	G	intronic	CG13183	9.92067e-11	10.0035	14	5	9	130	63	67	52	19	33	58	16	42	92	19	73	95	33	62	253	168	85	44	34	10	29	17	12	79	52	27	33	28	5	32	21	11
chr2R	7801273	A	T	upstream	CG13183	5.29691e-11	10.276	17	12	5	151	110	41	61	45	16	79	33	46	80	38	42	114	55	59	302	266	36	44	43	1	29	26	3	69	53	16	40	36	4	40	31	9
chr2R	7801504	T	C	intergenic	CG13183(dist=1224),CG13188(dist=25485)	4.39432e-11	10.3571	15	13	2	139	93	46	59	55	4	59	57	2	69	65	4	107	100	7	299	211	88	52	37	15	31	27	4	64	42	22	29	15	14	37	27	10
chr2R	7833000	A	G	intronic	CG13188	5.44426e-10	9.26406	19	14	5	107	64	43	40	22	18	76	44	32	69	29	40	88	38	50	337	258	79	46	39	7	26	18	8	82	69	13	32	26	6	28	23	5
chr2R	7837730	A	T	intronic	CG13188	3.78586e-10	9.42184	13	7	6	78	45	33	34	18	16	73	57	16	71	62	9	82	70	12	302	181	121	57	26	31	29	17	12	77	41	36	24	8	16	21	13	8
chr2R	7845830	T	G	intronic	CG13188	2.60156e-10	9.58477	11	9	2	117	76	41	55	41	14	84	40	44	81	34	47	81	44	37	308	254	54	47	38	9	21	20	1	92	70	22	34	30	4	30	26	4
chr2R	7846013	G	A	intronic	CG13188	8.18932e-10	9.08675	13	11	2	130	76	54	47	32	15	61	31	30	67	26	41	89	48	41	231	198	33	40	32	8	21	19	2	68	55	13	38	37	1	41	36	5
chr2R	7850799	G	T	intronic	CG13188	3.007e-11	10.5219	15	11	4	106	91	15	36	32	4	66	35	31	75	41	34	98	59	39	406	389	17	73	73	0	35	35	0	96	83	13	35	35	0	27	26	1
chr2R	7885599	C	A	intergenic	CG8298(dist=6128),otk(dist=3384)	8.23265e-10	9.08446	15	13	2	125	105	20	64	59	5	91	81	10	93	90	3	92	80	12	286	197	89	53	37	16	32	23	9	79	53	26	42	25	17	43	23	20
chr2R	7887604	A	T	intergenic	CG8298(dist=8133),otk(dist=1379)	4.25596e-19	18.371	15	10	5	137	73	64	49	28	21	67	51	16	96	81	15	100	80	20	304	121	183	57	11	46	35	14	21	63	25	38	39	9	30	33	10	23
chr2R	7899342	A	G	intronic	otk	1.01455e-11	10.9937	17	5	12	101	29	72	43	11	32	69	43	26	85	44	41	82	50	32	375	78	297	54	10	44	17	1	16	90	20	70	31	6	25	23	4	19
chr2R	7899343	T	A	intronic	otk	5.89082e-12	11.2298	16	4	12	101	29	72	43	11	32	64	39	25	86	45	41	81	50	31	373	74	299	52	9	43	17	1	16	87	18	69	31	6	25	23	4	19
chr2R	7899352	C	T	intronic	otk	6.32846e-12	11.1987	18	13	5	109	93	16	41	33	8	59	25	34	87	45	42	83	45	38	372	346	26	45	44	1	16	16	0	86	75	11	30	29	1	24	20	4
chr2R	7899360	C	A	intronic	otk	4.83407e-11	10.3157	15	10	5	111	93	18	38	29	9	58	28	30	82	43	39	83	47	36	384	357	27	41	41	0	16	16	0	89	78	11	30	29	1	24	20	4
chr2R	7899361	T	C	intronic	otk	4.05969e-11	10.3915	15	10	5	111	93	18	38	29	9	58	28	30	80	42	38	84	47	37	385	358	27	41	41	0	17	17	0	89	78	11	30	29	1	24	20	4
chr2R	7901681	G	T	intronic	otk	4.91061e-12	11.3089	12	8	4	102	76	26	51	43	8	86	36	50	65	25	40	88	47	41	307	272	35	44	37	7	30	26	4	75	65	10	24	23	1	22	19	3
chr2R	7904682	C	T	intronic	otk	7.57393e-11	10.1207	15	11	4	87	71	16	40	34	6	74	38	36	74	36	38	86	44	42	319	300	19	40	40	0	30	30	0	79	64	15	26	26	0	29	27	2
chr2R	7935927	T	G	intronic	Drep-1	6.30457e-10	9.20034	12	7	5	117	52	65	48	18	30	63	13	50	72	23	49	84	27	57	323	195	128	45	31	14	27	23	4	76	46	30	27	19	8	32	20	12
chr2R	7962472	G	C	intronic	CG8888	8.10898e-13	12.091	19	5	14	100	42	58	53	26	27	77	61	16	77	51	26	95	68	27	361	121	240	43	10	33	28	6	22	86	29	57	36	15	21	28	8	20
chr2R	7962481	A	T	intronic	CG8888	5.2503e-17	16.2798	19	4	15	99	35	64	49	24	25	75	56	19	73	47	26	90	59	31	360	105	255	46	7	39	26	2	24	83	20	63	34	5	29	28	6	22
chr2R	7968386	A	T	upstream	CG13186	2.92537e-11	10.5338	14	9	5	95	77	18	25	22	3	82	47	35	77	39	38	73	36	37	341	322	19	61	60	1	36	30	6	85	73	12	26	26	0	24	24	0
chr2R	7973451	g	A	intergenic	CG13186(dist=3889),jeb(dist=4682)	8.45618e-11	10.0728	14	9	5	91	82	9	40	31	9	69	33	36	87	49	38	111	67	44	337	317	20	56	55	1	21	21	0	82	72	10	33	33	0	31	27	4
chr2R	7974866	A	G	intergenic	CG13186(dist=5304),jeb(dist=3267)	2.17115e-11	10.6633	16	12	4	108	75	33	38	30	8	79	40	39	80	39	41	96	54	42	354	316	38	54	53	1	47	39	8	77	68	9	29	28	1	26	23	3
chr2R	7995532	C	A	intronic	jeb	3.89298e-10	9.40972	17	12	5	118	73	45	42	26	16	89	66	23	78	60	18	89	67	22	335	170	165	54	25	29	34	15	19	87	40	47	36	10	26	26	15	11
chr2R	8022198	C	T	intergenic	jeb(dist=15821),CG18343(dist=4109)	8.45511e-10	9.07288	21	19	2	92	81	11	39	34	5	73	39	34	67	32	35	85	54	31	354	346	8	58	58	0	28	28	0	73	65	8	29	29	0	28	27	1
chr2R	8033284	T	G	exonic	Hen1	1.43305e-11	10.8437	15	4	11	113	34	79	46	13	33	74	53	21	89	52	37	103	52	51	299	46	253	50	6	44	27	3	24	74	11	63	29	1	28	37	3	34
chr2R	8040998	T	G	UTR5	CG8407	4.66706e-10	9.33096	13	12	1	115	96	19	44	40	4	53	28	25	83	47	36	94	57	37	245	238	7	35	35	0	26	25	1	80	69	11	33	33	0	42	37	5
chr2R	8045735	T	C	exonic	Prp8	5.75231e-11	10.2402	14	14	0	118	96	22	48	38	10	76	40	36	83	44	39	100	60	40	262	241	21	32	30	2	23	22	1	72	63	9	37	35	2	43	38	5
chr2R	8078384	C	T	exonic	Cyp6t3	2.31006e-11	10.6364	16	10	6	108	74	34	46	32	14	79	35	44	68	28	40	81	32	49	311	217	94	42	35	7	27	18	9	79	62	17	25	22	3	34	25	9
chr2R	8083350	T	A	exonic	CG8858	1.96675e-10	9.70625	13	9	4	142	54	88	50	16	34	69	44	25	94	55	39	93	55	38	281	83	198	37	6	31	29	6	23	63	15	48	42	8	34	30	11	19
chr2R	8083365	G	T	exonic	CG8858	5.64145e-10	9.24861	16	10	6	135	51	84	50	17	33	62	37	25	87	51	36	87	53	34	306	89	217	36	6	30	30	4	26	63	15	48	39	6	33	30	12	18
chr2R	8083521	A	T	intronic	CG8858	8.50128e-10	9.07052	14	6	8	130	41	89	58	25	33	73	51	22	82	45	37	91	59	32	368	106	262	47	7	40	40	9	31	62	17	45	34	7	27	27	10	17
chr2R	8087580	A	G	intronic	RpS11	2.66914e-10	9.57363	16	9	7	131	92	39	63	40	23	44	17	27	70	31	39	88	38	50	262	176	86	31	26	5	20	18	2	66	50	16	28	26	2	30	23	7
chr2R	8105402	C	G	intergenic	CG13171(dist=3502),CG8854(dist=6562)	6.06235e-13	12.2174	14	5	9	111	57	54	42	19	23	98	72	26	85	54	31	78	53	25	356	162	194	53	16	37	36	14	22	91	28	63	31	10	21	37	12	25
chr2R	8105529	A	T	intergenic	CG13171(dist=3629),CG8854(dist=6435)	7.02744e-10	9.1532	14	7	7	94	40	54	46	21	25	91	60	31	72	40	32	109	64	45	353	134	219	53	22	31	38	10	28	93	30	63	39	7	32	55	20	35
chr2R	8105989	C	T	intergenic	CG13171(dist=4089),CG8854(dist=5975)	3.83666e-12	11.416	16	5	11	109	70	39	56	35	21	81	24	57	94	36	58	88	32	56	325	207	118	50	34	16	25	21	4	76	54	22	27	24	3	36	23	13
chr2R	8109756	A	G	intergenic	CG13171(dist=7856),CG8854(dist=2208)	3.31766e-10	9.47917	13	6	7	73	41	32	21	9	12	71	25	46	61	26	35	56	19	37	340	198	142	52	36	16	29	22	7	85	61	24	29	24	5	17	12	5
chr2R	8129822	G	A	upstream;downstream	CG43316;CG43315	1.7463e-11	10.7579	13	6	7	89	47	42	41	23	18	89	36	53	72	23	49	87	32	55	397	261	136	65	45	20	26	18	8	91	62	29	29	23	6	27	22	5
chr2R	8139804	C	T	intergenic	CG43244(dist=7637),CG13168(dist=1693)	1.10816e-10	9.9554	16	7	9	126	91	35	60	46	14	65	30	35	65	33	32	90	50	40	281	247	34	53	50	3	28	23	5	58	51	7	27	25	2	33	31	2
chr2R	8166329	A	T	upstream	CG42700	3.29867e-12	11.4817	18	15	3	62	49	13	26	24	2	78	73	5	58	52	6	52	49	3	357	262	95	47	36	11	32	20	12	100	54	46	17	10	7	14	9	5
chr2R	8166375	T	C	upstream	CG42700	1.29171e-10	9.88883	19	15	4	67	55	12	23	20	3	99	90	9	52	44	8	47	41	6	369	230	139	52	32	20	28	15	13	101	58	43	15	7	8	16	8	8
chr2R	8166382	G	T	upstream	CG42700	3.12676e-10	9.50491	19	15	4	68	57	11	22	19	3	95	88	7	57	48	9	49	42	7	363	233	130	55	36	19	26	15	11	106	63	43	15	7	8	16	8	8
chr2R	8166383	T	A	upstream	CG42700	1.52501e-10	9.81673	21	17	4	67	57	10	21	18	3	95	87	8	56	48	8	50	43	7	361	230	131	55	36	19	24	13	11	106	62	44	15	7	8	16	8	8
chr2R	8166698	T	A	upstream	CG42700	1.93293e-10	9.71378	17	15	2	88	81	7	34	32	2	68	68	0	69	67	2	69	63	6	300	248	52	62	48	14	20	13	7	79	51	28	24	15	9	19	13	6
chr2R	8166962	G	A	upstream	CG42700	2.93145e-10	9.53292	12	10	2	130	116	14	63	58	5	86	83	3	63	59	4	78	76	2	298	258	40	51	39	12	29	20	9	78	50	28	36	26	10	31	23	8
chr2R	8172891	A	T	intronic	CG42700	4.89827e-13	12.31	14	11	3	74	51	23	39	23	16	75	25	50	61	22	39	67	21	46	329	255	74	62	48	14	23	21	2	101	76	25	17	12	5	16	13	3
chr2R	8172900	T	A	intronic	CG42700	1.93714e-12	11.7128	18	13	5	80	52	28	36	22	14	73	24	49	58	21	37	66	20	46	335	269	66	60	47	13	18	16	2	97	72	25	16	11	5	16	13	3
chr2R	8193559	G	C	intronic	SIP2	4.80575e-10	9.31824	20	18	2	121	76	45	61	41	20	73	32	41	83	36	47	85	45	40	304	249	55	50	44	6	29	25	4	74	59	15	24	24	0	29	22	7
chr2R	8232901	A	T	exonic	ana3	1.95533e-12	11.7088	15	13	2	142	94	48	55	41	14	66	34	32	81	44	37	118	56	62	284	247	37	37	32	5	25	22	3	64	50	14	44	43	1	48	43	5
chr2R	8232935	C	T	exonic	ana3	2.68706e-13	12.5707	14	12	2	134	71	63	47	17	30	71	25	46	82	18	64	114	38	76	306	202	104	47	34	13	30	22	8	76	50	26	45	33	12	39	32	7
chr2R	8250849	A	G	upstream;downstream	CG33013;CG30043	5.55953e-10	9.25496	13	11	2	75	38	37	30	14	16	60	42	18	88	72	16	72	49	23	302	99	203	41	16	25	18	7	11	88	34	54	17	8	9	24	9	15
chr2R	8253250	T	C	exonic	CG33013	2.46707e-15	14.6078	17	13	4	131	77	54	45	26	19	83	67	16	93	82	11	102	77	25	321	161	160	49	17	32	27	12	15	71	28	43	30	12	18	28	9	19
chr2R	8253255	C	T	exonic	CG33013	5.95159e-13	12.2254	17	13	4	136	81	55	43	25	18	82	66	16	93	82	11	108	81	27	328	165	163	50	18	32	27	11	16	74	32	42	31	12	19	28	9	19
chr2R	8254160	A	T	upstream;downstream	CG33012;CG33013	2.0474e-10	9.6888	11	2	9	73	23	50	19	5	14	56	35	21	56	31	25	48	33	15	297	87	210	50	14	36	26	4	22	77	15	62	14	1	13	19	7	12
chr2R	8254161	A	T	upstream;downstream	CG33012;CG33013	6.40965e-10	9.19317	11	2	9	70	21	49	19	5	14	54	34	20	57	32	25	47	32	15	297	86	211	50	14	36	27	4	23	73	15	58	14	1	13	19	7	12
chr2R	8254164	T	A	upstream;downstream	CG33012;CG33013	5.00293e-10	9.30078	11	2	9	70	21	49	21	6	15	57	33	24	62	33	29	51	33	18	316	90	226	52	14	38	30	4	26	79	15	64	19	1	18	19	7	12
chr2R	8259068	C	T	upstream;downstream	CG13160;CG33012	3.22479e-10	9.4915	13	9	4	116	63	53	35	23	12	73	58	15	72	61	11	102	77	25	282	129	153	45	28	17	23	17	6	68	36	32	24	7	17	30	13	17
chr2R	8263889	A	G	upstream;downstream	Cpr49Aa;CG13159	9.27968e-11	10.0325	11	9	2	124	64	60	64	35	29	55	22	33	69	28	41	78	26	52	294	223	71	44	28	16	43	25	18	71	54	17	27	23	4	29	19	10
chr2R	8372508	T	C	exonic	Dh44-R2	5.9034e-14	13.2289	15	10	5	125	69	56	51	31	20	75	32	43	102	36	66	121	52	69	328	240	88	65	47	18	33	26	7	86	64	22	40	36	4	39	29	10
chr2R	8372540	C	G	exonic	Dh44-R2	4.34912e-11	10.3616	14	8	6	132	71	61	55	33	22	74	31	43	103	30	73	103	42	61	333	249	84	57	41	16	30	24	6	70	52	18	29	25	4	29	20	9
chr2R	8372590	T	C	intronic	Dh44-R2	7.10884e-13	12.1482	16	12	4	120	70	50	47	33	14	61	24	37	75	30	45	76	29	47	297	249	48	54	40	14	28	24	4	65	55	10	41	35	6	28	18	10
chr2R	8409400	A	G	upstream;downstream	CG33632;CG8569	2.10487e-11	10.6768	22	17	5	82	70	12	32	25	7	96	82	14	60	53	7	74	70	4	398	295	103	65	36	29	43	23	20	91	51	40	19	8	11	15	11	4
chr2R	8409406	C	A	upstream;downstream	CG33632;CG8569	3.55389e-12	11.4493	22	17	5	81	69	12	32	25	7	102	88	14	59	51	8	72	68	4	407	295	112	65	36	29	42	25	17	93	51	42	22	10	12	20	13	7
chr2R	8409647	C	T	exonic	CG33632	4.80418e-12	11.3184	12	10	2	87	74	13	32	25	7	95	81	14	61	55	6	89	83	6	406	298	108	76	47	29	42	29	13	100	58	42	32	19	13	30	17	13
chr2R	8451190	G	A	UTR3	fra	7.37329e-10	9.13234	20	13	7	100	70	30	43	29	14	84	77	7	72	69	3	101	92	9	354	232	122	63	29	34	53	40	13	106	74	32	29	15	14	34	17	17
chr2R	8495779	T	C	intronic	Amph	2.40261e-10	9.61932	23	15	8	63	41	22	22	12	10	84	25	59	81	24	57	67	13	54	368	211	157	79	41	38	24	18	6	79	48	31	19	14	5	22	13	9
chr2R	8498332	A	C	intronic	Amph	7.77632e-11	10.1092	13	2	11	139	36	103	39	5	34	82	15	67	63	3	60	91	12	79	281	89	192	60	13	47	35	16	19	64	30	34	33	16	17	30	11	19
chr2R	8498346	A	T	intronic	Amph	2.7325e-12	11.5634	15	2	13	132	53	79	40	5	35	83	16	67	69	12	57	103	18	85	283	102	181	62	20	42	36	15	21	64	39	25	31	17	14	32	13	19
chr2R	8502502	G	A	intronic	Galpha49B	1.71819e-10	9.76493	15	6	9	126	24	102	50	7	43	53	10	43	72	10	62	94	19	75	284	94	190	61	28	33	29	15	14	75	37	38	34	20	14	38	17	21
chr2R	8529933	T	A	intronic	CG8785	7.49619e-10	9.12516	18	16	2	68	60	8	30	23	7	89	86	3	48	42	6	75	70	5	403	316	87	49	38	11	26	19	7	87	53	34	18	14	4	15	10	5
chr2R	8552612	A	G	UTR5	nemy	3.84935e-10	9.41461	16	5	11	113	42	71	59	15	44	51	9	42	87	16	71	100	23	77	247	107	140	36	16	20	22	11	11	48	31	17	28	12	16	31	16	15
chr2R	8564656	T	A	intronic	CG42708	3.22609e-10	9.49132	11	9	2	109	70	39	40	29	11	50	38	12	61	50	11	62	51	11	276	137	139	53	25	28	28	12	16	86	41	45	27	11	16	27	11	16
chr2R	8568387	T	G	intronic	CG8771	9.72438e-11	10.0121	11	6	5	125	77	48	57	33	24	75	30	45	95	38	57	112	47	65	333	245	88	52	39	13	46	37	9	75	58	17	33	26	7	36	24	12
chr2R	8568600	A	G	exonic	CG8771	3.05514e-10	9.51497	12	4	8	107	84	23	48	26	22	71	33	38	88	49	39	113	63	50	344	285	59	59	49	10	37	31	6	82	66	16	43	40	3	37	31	6
chr2R	8612425	A	G	intronic	CG42663	4.17852e-11	10.379	12	1	11	81	17	64	28	4	24	100	8	92	66	7	59	79	11	68	344	95	249	72	21	51	31	7	24	89	44	45	26	11	15	32	9	23
chr2R	8612462	C	G	intronic	CG42663	3.43268e-17	16.4644	15	1	14	76	19	57	32	5	27	103	8	95	77	9	68	85	4	81	365	84	281	65	20	45	26	5	21	108	54	54	25	13	12	34	11	23
chr2R	8615118	A	G	intronic	CG42663	9.16495e-10	9.03787	15	11	4	85	57	28	36	26	10	60	50	10	47	34	13	66	51	15	260	150	110	41	27	14	15	4	11	63	27	36	23	8	15	24	10	14
chr2R	8651903	T	G	downstream	CG12374	1.46201e-10	9.83505	16	5	11	84	25	59	44	16	28	44	9	35	84	22	62	90	19	71	225	77	148	40	14	26	24	9	15	57	33	24	24	17	7	31	17	14
chr2R	8651905	T	C	downstream	CG12374	1.34761e-10	9.87043	16	4	12	87	28	59	45	15	30	44	10	34	83	22	61	89	18	71	233	80	153	38	14	24	25	9	16	56	33	23	24	17	7	31	17	14
chr2R	8663600	C	T	intergenic	CG12374(dist=12270),sca(dist=4449)	3.91497e-11	10.4073	12	5	7	119	46	73	58	26	32	45	17	28	94	29	65	91	32	59	252	131	121	31	18	13	35	24	11	83	57	26	22	18	4	29	20	9
chr2R	8694448	T	A	UTR3	CG17580	1.89717e-12	11.7219	13	7	6	109	72	37	45	38	7	74	59	15	75	62	13	95	80	15	280	162	118	53	30	23	25	11	14	64	32	32	28	10	18	32	14	18
chr2R	8701288	T	C	intergenic	CG17580(dist=5972),Cyp9h1(dist=27030)	7.46101e-11	10.1272	11	5	6	80	17	63	35	10	25	76	12	64	44	8	36	53	14	39	338	130	208	49	25	24	17	8	9	98	60	38	31	14	17	13	6	7
chr2R	8701296	T	A	intergenic	CG17580(dist=5980),Cyp9h1(dist=27022)	1.54019e-10	9.81243	11	4	7	76	18	58	37	9	28	80	12	68	43	6	37	49	13	36	347	136	211	49	27	22	16	6	10	100	60	40	29	12	17	15	8	7
chr2R	8767471	T	C	intronic	Nmda1	5.16563e-10	9.28688	17	15	2	87	64	23	38	24	14	82	69	13	51	45	6	63	56	7	405	253	152	68	38	30	32	23	9	96	49	47	23	12	11	26	19	7
chr2R	8767509	T	G	intronic	Nmda1	1.07997e-12	11.9666	17	15	2	83	64	19	37	28	9	73	64	9	56	51	5	66	58	8	400	248	152	65	45	20	29	19	10	97	48	49	28	13	15	27	18	9
chr2R	8779794	A	G	intronic	vg	3.61891e-15	14.4414	13	7	6	90	63	27	35	21	14	58	21	37	82	30	52	109	45	64	323	218	105	70	53	17	33	29	4	88	65	23	29	28	1	36	31	5
chr2R	8834823	G	C	upstream	Mdr49	3.52992e-11	10.4522	13	6	7	87	67	20	39	34	5	78	69	9	96	86	10	76	73	3	351	271	80	54	35	19	25	14	11	76	45	31	33	21	12	31	20	11
chr2R	8834830	G	T	upstream	Mdr49	9.64984e-12	11.0155	13	6	7	84	63	21	39	34	5	80	70	10	98	88	10	77	72	5	364	279	85	53	34	19	25	14	11	75	41	34	32	21	11	26	16	10
chr2R	8994548	C	T	intergenic	Drl-2(dist=27505),CG13325(dist=9262)	9.00133e-10	9.04569	24	18	6	105	56	49	59	30	29	81	25	56	71	32	39	97	30	67	307	205	102	62	29	33	29	21	8	104	70	34	29	25	4	36	24	12
chr2R	9180826	A	G	intronic	Dh31-R1	3.81114e-10	9.41895	18	10	8	104	57	47	34	12	22	97	68	29	74	45	29	77	48	29	343	112	231	48	16	32	38	14	24	72	24	48	33	4	29	44	17	27
chr2R	9526085	A	C	intronic	fas	7.02158e-10	9.15357	16	16	0	70	66	4	32	30	2	104	104	0	71	69	2	71	67	4	366	352	14	71	65	6	25	25	0	99	75	24	21	13	8	27	17	10
chr2R	9588582	T	C	intronic	fas	2.09596e-10	9.67862	13	3	10	90	32	58	39	10	29	36	3	33	56	13	43	84	21	63	166	63	103	30	17	13	22	8	14	52	30	22	26	19	7	25	13	12
chr2R	9588583	T	C	intronic	fas	1.7699e-10	9.75205	13	3	10	92	34	58	39	10	29	36	2	34	56	13	43	84	21	63	168	63	105	30	17	13	21	7	14	53	31	22	25	17	8	24	13	11
chr2R	9605482	T	A	intronic	fas	2.95152e-11	10.53	14	14	0	98	77	21	38	33	5	72	72	0	82	74	8	106	100	6	367	326	41	61	43	18	28	20	8	81	55	26	35	25	10	37	22	15
chr2R	9701404	A	T	intronic	stj	4.65368e-14	13.3322	13	4	9	108	51	57	43	13	30	65	16	49	85	22	63	111	22	89	267	107	160	30	16	14	35	16	19	85	51	34	34	24	10	28	16	12
chr2R	9701412	T	A	intronic	stj	5.58775e-13	12.2528	12	4	8	111	55	56	43	15	28	62	15	47	90	23	67	118	23	95	264	108	156	34	20	14	35	17	18	87	49	38	29	20	9	29	17	12
chr2R	9726108	G	A	exonic	CG6347	3.94615e-11	10.4038	11	11	0	122	119	3	57	55	2	42	42	0	77	77	0	93	88	5	180	171	9	35	29	6	26	26	0	53	33	20	30	21	9	28	16	12
chr2R	9726159	A	G	exonic	CG6347	1.36676e-10	9.86431	13	13	0	123	114	9	56	53	3	50	50	0	69	68	1	95	90	5	215	205	10	42	36	6	28	26	2	42	27	15	28	18	10	17	10	7
chr2R	9726162	A	T	exonic	CG6347	9.72818e-11	10.012	13	13	0	120	111	9	57	54	3	47	47	0	69	68	1	94	89	5	209	200	9	42	35	7	26	24	2	44	28	16	30	19	11	17	10	7
chr2R	9733009	T	A	intronic	synaptogyrin	2.59903e-10	9.58519	18	9	9	110	64	46	47	35	12	77	59	18	56	38	18	72	57	15	323	172	151	59	16	43	33	20	13	77	30	47	26	9	17	22	10	12
chr2R	9733046	G	T	intronic	synaptogyrin	1.07911e-12	11.9669	21	17	4	117	101	16	51	46	5	76	66	10	72	66	6	71	62	9	277	202	75	47	36	11	28	19	9	74	36	38	23	12	11	22	13	9
chr2R	9735110	G	A	exonic	CG30484	3.95325e-12	11.403	13	5	8	110	23	87	48	11	37	84	43	41	116	53	63	131	67	64	334	83	251	71	9	62	26	9	17	70	12	58	38	1	37	38	6	32
chr2R	9743488	G	A	upstream;downstream	CG6553;tum	1.43836e-10	9.84213	11	10	1	113	104	9	53	49	4	71	63	8	84	83	1	74	71	3	311	281	30	60	49	11	30	27	3	90	52	38	27	19	8	31	20	11
chr2R	9752615	T	C	UTR3	shot	1.80754e-10	9.74291	17	14	3	95	90	5	42	36	6	74	69	5	67	61	6	87	78	9	317	279	38	55	48	7	28	25	3	90	54	36	22	14	8	33	22	11
chr2R	9758223	C	A	intronic	shot	5.863e-11	10.2319	13	5	8	111	64	47	53	34	19	46	36	10	80	65	15	87	64	23	281	131	150	38	22	16	23	9	14	55	22	33	28	12	16	38	15	23
chr2R	9759021	T	A	intronic	shot	1.05044e-11	10.9786	12	11	1	97	83	14	40	38	2	88	78	10	100	95	5	86	77	9	244	217	27	56	46	10	33	28	5	82	50	32	22	15	7	30	17	13
chr2R	9759030	G	T	intronic	shot	1.98467e-10	9.70231	12	11	1	99	88	11	41	39	2	92	80	12	100	95	5	94	84	10	261	232	29	55	44	11	32	27	5	85	53	32	23	15	8	32	21	11
chr2R	9763437	G	A	exonic	shot	4.13727e-10	9.38329	15	15	0	132	123	9	62	58	4	67	66	1	107	102	5	131	120	11	298	287	11	45	39	6	33	32	1	62	47	15	38	24	14	41	25	16
chr2R	9768474	G	A	exonic	shot	2.60027e-13	12.585	14	14	0	121	115	6	61	57	4	59	58	1	106	103	3	119	114	5	301	289	12	45	40	5	22	20	2	60	42	18	24	13	11	46	29	17
chr2R	9772828	A	C	exonic	shot	5.32039e-12	11.2741	14	13	1	137	133	4	48	47	1	68	67	1	82	79	3	133	122	11	264	254	10	49	45	4	23	21	2	90	63	27	38	25	13	30	18	12
chr2R	9910040	A	T	intronic	mam	6.92257e-10	9.15973	12	8	4	62	48	14	36	25	11	66	56	10	66	62	4	69	60	9	277	208	69	47	31	16	15	13	2	77	47	30	27	14	13	32	13	19
chr2R	9962951	T	A	intronic	Prosap	2.88013e-10	9.54059	12	3	9	101	22	79	51	24	27	72	44	28	75	38	37	105	56	49	288	77	211	48	18	30	28	8	20	68	16	52	33	8	25	39	1	38
chr2R	10026039	G	T	intronic	Prosap	7.32009e-10	9.13548	14	6	8	71	27	44	30	22	8	62	43	19	61	37	24	74	52	22	280	99	181	51	18	33	22	8	14	65	20	45	21	5	16	26	8	18
chr2R	10033877	C	T	upstream	mir-989	2.73631e-11	10.5628	15	10	5	105	70	35	34	21	13	64	52	12	76	57	19	76	52	24	323	171	152	36	13	23	30	12	18	80	32	48	27	6	21	18	8	10
chr2R	10166636	G	A	UTR5	Ih	2.17759e-11	10.662	14	9	5	125	85	40	63	43	20	70	54	16	90	63	27	93	64	29	363	224	139	57	16	41	39	20	19	86	30	56	35	12	23	29	13	16
chr2R	10193746	A	T	intergenic	tej(dist=3888),Shroom(dist=1921)	4.78353e-12	11.3203	15	7	8	87	48	39	36	17	19	87	60	27	77	49	28	69	44	25	426	122	304	80	29	51	19	6	13	101	30	71	28	6	22	22	7	15
chr2R	10198782	G	A	intronic	Shroom	7.11077e-10	9.14808	14	9	5	110	72	38	46	27	19	85	47	38	75	41	34	75	34	41	386	319	67	61	51	10	27	22	5	88	70	18	36	33	3	34	29	5
chr2R	10202608	A	G	intronic	Shroom	2.80502e-11	10.5521	17	9	8	96	40	56	39	23	16	76	47	29	89	52	37	91	50	41	279	113	166	48	11	37	36	10	26	68	12	56	32	6	26	38	12	26
chr2R	10279189	A	C	exonic	CG10104	1.3222e-10	9.8787	17	10	7	146	71	75	59	29	30	56	34	22	93	61	32	102	62	40	314	107	207	38	11	27	35	11	24	74	16	58	39	11	28	45	19	26
chr2R	10280325	T	A	downstream	CG10104	7.59803e-12	11.1193	15	9	6	86	62	24	39	33	6	48	39	9	79	60	19	92	63	29	248	159	89	52	26	26	20	13	7	54	17	37	31	9	22	30	13	17
chr2R	10290751	C	G	intergenic	CG10104(dist=10920),CG17385(dist=6771)	4.21082e-10	9.37563	23	7	16	104	35	69	42	13	29	79	32	47	83	30	53	82	31	51	359	141	218	48	27	21	29	14	15	85	64	21	27	22	5	38	21	17
chr2R	10334112	G	A	intronic	Oaz	6.23889e-15	14.2049	11	8	3	96	62	34	37	26	11	80	59	21	75	50	25	87	63	24	336	133	203	53	13	40	25	10	15	82	17	65	17	4	13	22	10	12
chr2R	10334161	T	C	intronic	Oaz	7.48251e-14	13.126	18	11	7	90	59	31	34	18	16	70	53	17	69	46	23	81	54	27	309	113	196	43	13	30	27	11	16	76	15	61	28	10	18	25	9	16
chr2R	10336766	C	T	intronic	Oaz	4.73016e-10	9.32512	17	16	1	115	109	6	65	62	3	56	54	2	100	94	6	107	102	5	296	271	25	39	27	12	32	29	3	57	39	18	27	15	12	27	22	5
chr2R	10427893	G	T	intronic	ttv	4.00835e-12	11.397	15	6	9	107	45	62	46	21	25	65	21	44	72	22	50	62	16	46	274	151	123	37	15	22	15	10	5	52	36	16	32	27	5	23	15	8
chr2R	10427897	A	C	intronic	ttv	6.18945e-11	10.2083	18	6	12	106	43	63	45	17	28	67	22	45	70	22	48	59	14	45	276	148	128	41	17	24	14	9	5	52	33	19	32	27	5	23	15	8
chr2R	10448076	G	A	intronic	ttv	7.75437e-10	9.11045	11	8	3	76	51	25	45	25	20	75	58	17	66	43	23	86	52	34	396	186	210	67	30	37	26	5	21	91	26	65	19	6	13	24	8	16
chr2R	10480237	G	T	UTR5	CG12869	1.75719e-10	9.75518	11	10	1	80	58	22	37	30	7	64	51	13	55	39	16	76	60	16	283	170	113	35	15	20	23	7	16	61	23	38	22	7	15	37	18	19
chr2R	10482780	A	C	UTR3	CG12869	9.68317e-15	14.014	12	7	5	132	53	79	65	23	42	57	15	42	88	26	62	113	29	84	303	177	126	30	14	16	22	16	6	69	47	22	28	21	7	46	30	16
chr2R	10483596	T	G	exonic	RpI1	6.83656e-15	14.1652	13	10	3	142	76	66	60	35	25	68	54	14	81	55	26	104	68	36	269	111	158	43	12	31	27	13	14	87	28	59	31	6	25	42	13	29
chr2R	10484259	T	C	intronic	RpI1	9.83868e-12	11.0071	15	8	7	120	61	59	47	27	20	67	49	18	73	42	31	99	66	33	327	118	209	51	26	25	30	9	21	96	30	66	29	9	20	35	9	26
chr2R	10484281	G	T	intronic	RpI1	3.98616e-10	9.39945	15	8	7	121	56	65	49	26	23	76	56	20	67	38	29	103	68	35	336	114	222	63	31	32	30	6	24	95	31	64	30	12	18	36	11	25
chr2R	10484605	C	T	exonic	RpI1	4.56175e-10	9.34087	13	10	3	146	120	26	61	50	11	62	52	10	96	78	18	96	75	21	303	155	148	41	23	18	25	11	14	69	29	40	23	14	9	32	17	15
chr2R	10484659	T	A	exonic	RpI1	6.06179e-11	10.2174	13	7	6	122	97	25	48	36	12	52	44	8	82	67	15	106	84	22	272	147	125	51	26	25	23	15	8	61	27	34	23	14	9	35	14	21
chr2R	10484692	A	C	exonic	RpI1	1.30605e-10	9.88404	11	4	7	115	84	31	43	33	10	58	47	11	84	70	14	89	72	17	255	133	122	52	29	23	20	13	7	58	27	31	24	14	10	33	13	20
chr2R	10494380	T	C	intronic	CG33468	1.13234e-10	9.94602	15	9	6	91	40	51	37	15	22	79	24	55	62	13	49	72	18	54	337	228	109	60	35	25	32	23	9	81	50	31	21	15	6	31	17	14
chr2R	10494386	T	G	intronic	CG33468	3.93574e-11	10.405	15	9	6	88	40	48	37	15	22	77	24	53	58	12	46	67	18	49	338	226	112	61	38	23	31	22	9	87	54	33	22	17	5	31	18	13
chr2R	10500415	T	G	exonic	Su(var)2-HP2	2.50335e-12	11.6015	12	10	2	96	62	34	44	29	15	90	41	49	95	41	54	115	53	62	342	220	122	66	44	22	31	26	5	74	57	17	38	32	6	30	28	2
chr2R	10507707	A	C	exonic	CG12863	4.57305e-12	11.3398	20	13	7	122	75	47	60	38	22	55	28	27	78	40	38	99	41	58	256	200	56	38	28	10	28	23	5	81	65	16	35	32	3	29	26	3
chr2R	10513000	T	C	downstream	Uhg5	6.51529e-11	10.1861	17	9	8	118	82	36	57	39	18	71	33	38	73	43	30	108	49	59	354	298	56	57	46	11	21	20	1	92	80	12	43	39	4	33	24	9
chr2R	10583744	G	A	intronic	mspo	9.54233e-12	11.0203	11	7	4	108	69	39	52	26	26	60	24	36	59	17	42	89	35	54	295	218	77	50	31	19	30	18	12	80	60	20	29	24	5	26	18	8
chr2R	10592625	G	C	intronic	mspo	6.22987e-10	9.20552	13	8	5	100	52	48	54	42	12	53	20	33	62	29	33	90	39	51	297	224	73	40	31	9	26	17	9	57	44	13	26	23	3	36	28	8
chr2R	10678640	T	A	intronic	kn	9.42067e-10	9.02592	15	10	5	108	81	27	42	26	16	65	28	37	90	53	37	95	52	43	282	258	24	50	49	1	26	22	4	60	52	8	34	32	2	39	32	7
chr2R	10788941	G	C	downstream	CG10249,Cyp317a1	8.9668e-11	10.0474	17	13	4	65	49	16	35	27	8	95	81	14	64	52	12	85	74	11	381	265	116	71	47	24	22	14	8	94	41	53	22	16	6	15	8	7
chr2R	10842751	T	G	intronic	aPKC	2.85519e-10	9.54436	16	9	7	99	46	53	59	17	42	82	28	54	88	26	62	120	26	94	295	193	102	38	27	11	23	15	8	88	51	37	34	26	8	35	23	12
chr2R	10842854	C	G	intronic	aPKC	7.40197e-14	13.1307	11	9	2	104	53	51	51	27	24	75	28	47	89	34	55	114	43	71	306	191	115	46	35	11	35	26	9	95	69	26	33	28	5	35	27	8
chr2R	10886213	A	T	intergenic	CG10265(dist=4877),hbs(dist=12690)	2.91096e-12	11.536	13	3	10	98	26	72	46	13	33	69	16	53	76	22	54	80	23	57	357	159	198	46	26	20	20	11	9	85	60	25	25	13	12	31	19	12
chr2R	10890218	G	T	intergenic	CG10265(dist=8882),hbs(dist=8685)	1.96493e-10	9.70665	11	6	5	99	80	19	48	35	13	64	50	14	71	54	17	76	63	13	218	152	66	36	27	9	18	13	5	62	25	37	24	15	9	28	9	19
chr2R	10900204	G	T	intronic	hbs	4.28846e-12	11.3677	12	12	0	108	94	14	48	46	2	80	73	7	71	67	4	88	79	9	340	294	46	55	51	4	22	18	4	85	47	38	30	23	7	35	20	15
chr2R	10901182	T	C	intronic	hbs	1.04231e-10	9.982	13	11	2	95	85	10	33	33	0	78	67	11	69	61	8	95	84	11	339	291	48	74	68	6	35	28	7	104	55	49	18	15	3	26	15	11
chr2R	10948857	C	A	intergenic	CG33467(dist=5111),chn(dist=53905)	3.08024e-12	11.5114	15	12	3	78	55	23	21	17	4	109	50	59	58	31	27	53	32	21	359	293	66	80	70	10	28	26	2	100	89	11	26	23	3	24	22	2
chr2R	10957881	C	G	intergenic	CG33467(dist=14135),chn(dist=44881)	5.76698e-12	11.2391	14	11	3	73	50	23	32	21	11	78	34	44	48	26	22	48	22	26	338	260	78	47	35	12	22	14	8	90	85	5	15	13	2	14	11	3
chr2R	10996234	A	T	intergenic	CG33467(dist=52488),chn(dist=6528)	1.07726e-10	9.96768	19	19	0	105	88	17	55	46	9	71	53	18	93	77	16	96	85	11	339	239	100	41	30	11	32	25	7	71	36	35	31	17	14	28	12	16
chr2R	11034487	G	T	exonic	CG8089	2.652e-11	10.5764	23	20	3	120	105	15	58	51	7	65	56	9	97	82	15	129	115	14	328	262	66	65	46	19	33	19	14	80	51	29	52	26	26	33	19	14
chr2R	11063512	A	G	intronic	igl	1.94704e-11	10.7106	12	3	9	86	26	60	33	12	21	87	49	38	61	30	31	78	34	44	377	143	234	55	9	46	29	5	24	90	13	77	30	1	29	14	2	12
chr2R	11074036	C	A	intronic	igl	6.75589e-10	9.17032	11	10	1	92	78	14	39	34	5	71	66	5	82	78	4	105	104	1	266	238	28	31	26	5	20	18	2	60	40	20	23	17	6	35	26	9
chr2R	11090462	C	T	UTR3	CG42391	1.32614e-12	11.8774	14	6	8	103	41	62	46	22	24	57	15	42	63	24	39	59	19	40	285	141	144	50	36	14	23	15	8	61	47	14	23	18	5	22	18	4
chr2R	11092230	T	C	downstream	CG11807	4.75487e-13	12.3229	15	6	9	90	35	55	47	19	28	74	20	54	94	38	56	80	25	55	336	152	184	58	33	25	37	27	10	83	58	25	43	34	9	34	22	12
chr2R	11126265	C	G	intronic	Fs	1.64765e-10	9.78313	11	10	1	95	79	16	53	45	8	47	41	6	83	78	5	89	81	8	261	200	61	45	29	16	25	16	9	63	42	21	24	15	9	43	22	21
chr2R	11152491	A	#NAME?	intronic	trpm	7.09799e-11	10.1489	16	11	5	122	98	24	45	45	0	54	44	10	56	56	0	102	88	14	131	131	0	34	19	15	30	17	13	58	23	35	31	15	16	28	14	14
chr2R	11152496	T	G	intronic	trpm	4.5062e-15	14.3462	16	11	5	122	96	26	55	48	7	56	45	11	63	55	8	97	83	14	197	120	77	33	18	15	30	15	15	57	21	36	31	14	17	28	12	16
chr2R	11152789	G	A	exonic	trpm	7.55275e-10	9.12189	15	14	1	128	89	39	57	42	15	76	56	20	59	46	13	98	71	27	303	172	131	40	26	14	24	12	12	84	31	53	37	21	16	38	16	22
chr2R	11163175	A	G	intronic	trpm	4.18022e-10	9.3788	14	10	4	122	76	46	38	22	16	58	24	34	87	35	52	92	37	55	321	237	84	33	14	19	29	20	9	71	51	20	46	38	8	30	20	10
chr2R	11248697	G	A	intronic	unc-5	2.81859e-10	9.54997	18	13	5	105	72	33	45	28	17	68	39	29	72	40	32	92	49	43	343	297	46	46	36	10	36	31	5	99	81	18	33	33	0	24	24	0
chr2R	11273159	C	A	UTR3	SRPK	1.20987e-10	9.91726	14	13	1	132	105	27	68	66	2	56	43	13	94	87	7	110	94	16	289	230	59	35	28	7	29	25	4	69	36	33	28	15	13	40	23	17
chr2R	11276311	A	G	downstream	SRPK	7.25499e-12	11.1394	12	4	8	84	51	33	50	22	28	72	21	51	74	30	44	105	43	62	355	215	140	61	32	29	29	18	11	101	75	26	28	21	7	31	21	10
chr2R	11322085	C	T	intronic	CG43223	1.16994e-11	10.9318	14	6	8	101	35	66	56	19	37	54	19	35	84	19	65	96	25	71	239	171	68	44	21	23	28	10	18	80	52	28	27	13	14	33	24	9
chr2R	11451333	G	A	exonic	CG8195	5.83063e-10	9.23428	13	12	1	95	69	26	40	30	10	45	38	7	70	55	15	89	77	12	247	157	90	41	21	20	25	11	14	62	26	36	27	17	10	30	16	14
chr2R	11452729	T	C	intronic	CG8195	1.11307e-11	10.9535	13	11	2	86	64	22	39	27	12	69	55	14	84	71	13	73	61	12	330	202	128	52	36	16	20	13	7	83	36	47	47	26	21	31	17	14
chr2R	11459272	A	G	exonic	CG30466	4.0312e-10	9.39457	24	6	18	115	28	87	45	11	34	64	27	37	76	33	43	80	33	47	355	69	286	70	6	64	40	5	35	110	19	91	37	1	36	37	3	34
chr2R	11621471	A	G	intronic	CG30089	9.17561e-10	9.03737	15	9	6	82	43	39	42	27	15	87	59	28	92	66	26	89	62	27	379	149	230	56	27	29	35	8	27	86	38	48	35	13	22	30	7	23
chr2R	11626068	G	A	intronic	CG30089	4.20491e-13	12.3762	17	3	14	106	43	63	44	20	24	84	23	61	83	24	59	83	26	57	311	180	131	53	36	17	33	15	18	67	50	17	28	19	9	38	23	15
chr2R	11651612	G	T	exonic	Zasp52	3.10631e-13	12.5078	19	16	3	125	92	33	55	50	5	53	43	10	86	79	7	110	99	11	282	239	43	63	36	27	16	14	2	81	40	41	30	19	11	38	22	16
chr2R	11653182	C	T	exonic	Zasp52	2.2248e-11	10.6527	11	7	4	144	87	57	56	46	10	59	45	14	87	70	17	108	82	26	282	189	93	35	26	9	22	15	7	59	20	39	20	6	14	31	18	13
chr2R	11687638	C	T	intronic	Zasp52	1.27162e-12	11.8956	17	8	9	92	41	51	47	15	32	59	22	37	87	34	53	95	48	47	334	180	154	60	43	17	26	15	11	97	80	17	32	26	6	33	24	9
chr2R	11690475	C	A	intronic	Zasp52	1.06347e-10	9.97328	15	6	9	91	51	40	36	16	20	80	19	61	73	25	48	86	31	55	274	191	83	46	35	11	34	14	20	85	61	24	25	17	8	23	12	11
chr2R	11714332	A	C	UTR3	Poxn	1.57536e-11	10.8026	14	8	6	96	39	57	32	12	20	76	17	59	72	26	46	79	25	54	352	144	208	48	24	24	35	16	19	93	59	34	37	23	14	38	27	11
chr2R	11714370	A	G	UTR3	Poxn	2.34088e-10	9.63062	14	8	6	95	44	51	37	8	29	81	22	59	66	24	42	78	21	57	342	146	196	47	25	22	32	16	16	91	56	35	32	18	14	28	22	6
chr2R	11714462	G	A	UTR3	Poxn	1.23236e-10	9.90926	11	5	6	110	25	85	53	23	30	71	14	57	55	15	40	74	23	51	317	88	229	53	26	27	26	7	19	85	53	32	28	20	8	28	14	14
chr2R	11906392	G	A	intronic	CG8399	4.24335e-10	9.37229	11	8	3	120	63	57	46	26	20	82	28	54	75	32	43	90	34	56	333	229	104	56	41	15	31	23	8	83	56	27	38	32	6	26	17	9
chr2R	11927991	G	A	intronic	SP2353	7.43558e-16	15.1287	14	7	7	112	58	54	52	24	28	65	50	15	67	43	24	79	55	24	272	96	176	39	17	22	22	12	10	74	16	58	20	5	15	30	6	24
chr2R	11928088	A	G	intronic	SP2353	8.05009e-13	12.0942	18	8	10	93	58	35	30	12	18	67	50	17	53	35	18	74	57	17	299	147	152	47	17	30	24	13	11	81	27	54	25	7	18	33	11	22
chr2R	11930811	T	A	exonic	SP2353	1.7691e-10	9.75225	12	12	0	132	104	28	63	45	18	84	44	40	84	47	37	105	66	39	306	277	29	56	50	6	31	29	2	73	68	5	35	32	3	31	28	3
chr2R	11959094	G	A	intergenic	mir-137(dist=6245),CR43415(dist=6606)	1.7564e-12	11.7554	11	7	4	102	76	26	36	26	10	88	45	43	90	42	48	98	44	54	330	230	100	60	44	16	36	26	10	88	75	13	30	22	8	32	30	2
chr2R	12007963	G	T	exonic	Jhe	9.87182e-10	9.0056	13	7	6	119	63	56	71	25	46	52	17	35	62	17	45	98	29	69	274	110	164	47	27	20	25	11	14	50	37	13	28	19	9	51	27	24
chr2R	12010102	A	G	exonic	Jhe	5.197e-10	9.28425	11	3	8	79	33	46	51	21	30	64	23	41	72	30	42	106	37	69	304	157	147	51	31	20	35	19	16	72	53	19	26	17	9	31	23	8
chr2R	12027439	G	T	intronic	Got1	4.99601e-10	9.30138	17	8	9	80	66	14	29	28	1	100	86	14	89	76	13	80	73	7	317	238	79	58	36	22	36	25	11	79	45	34	24	15	9	18	10	8
chr2R	12045001	T	C	exonic	CG10734	1.65438e-10	9.78137	14	6	8	67	30	37	27	15	12	61	19	42	43	15	28	64	20	44	352	227	125	47	33	14	27	16	11	79	55	24	16	15	1	15	10	5
chr2R	12053480	G	T	intronic	lbk	2.40024e-13	12.6197	18	9	9	114	52	62	39	16	23	77	29	48	63	18	45	95	34	61	307	175	132	50	34	16	42	28	14	98	69	29	34	30	4	26	17	9
chr2R	12053482	T	A	intronic	lbk	3.28102e-13	12.484	16	9	7	113	52	61	39	16	23	79	31	48	63	19	44	93	33	60	305	169	136	50	34	16	42	28	14	97	69	28	35	31	4	26	17	9
chr2R	12053486	T	G	intronic	lbk	8.33106e-14	13.0793	17	10	7	108	50	58	38	15	23	79	32	47	63	20	43	94	34	60	297	162	135	52	35	17	42	27	15	97	72	25	37	32	5	20	14	6
chr2R	12053917	T	C	exonic	lbk	1.58656e-10	9.79954	12	5	7	98	30	68	56	22	34	68	31	37	85	42	43	99	54	45	321	106	215	63	16	47	25	10	15	53	7	46	41	2	39	36	10	26
chr2R	12117343	C	T	UTR3	Tsf3	7.72498e-10	9.1121	15	9	6	91	41	50	39	18	21	63	41	22	58	29	29	82	47	35	275	71	204	45	17	28	22	8	14	70	15	55	29	6	23	26	6	20
chr2R	12117409	G	T	intronic	CG15706	4.43369e-10	9.35323	18	7	11	75	42	33	31	9	22	63	45	18	40	21	19	59	34	25	304	94	210	42	11	31	21	6	15	66	15	51	20	4	16	27	6	21
chr2R	12117434	G	A	intronic	CG15706	7.47908e-14	13.1262	17	9	8	76	56	20	34	25	9	61	49	12	41	34	7	68	60	8	265	157	108	44	17	27	20	10	10	71	28	43	14	5	9	25	9	16
chr2R	12117460	A	G	intronic	CG15706	1.4292e-10	9.84491	18	7	11	83	36	47	31	11	20	75	54	21	53	29	24	76	47	29	265	96	169	50	14	36	20	5	15	68	17	51	17	3	14	26	7	19
chr2R	12130862	A	T	UTR3	Cng	1.56039e-11	10.8068	18	9	9	108	55	53	49	25	24	76	45	31	71	40	31	72	42	30	335	130	205	58	22	36	28	16	12	70	7	63	24	9	15	28	6	22
chr2R	12130863	T	A	UTR3	Cng	4.57362e-12	11.3397	18	9	9	108	55	53	49	25	24	77	45	32	73	43	30	72	42	30	335	131	204	58	22	36	28	16	12	71	7	64	24	9	15	29	6	23
chr2R	12145481	A	G	intronic	Cng	1.01756e-10	9.99244	16	5	11	109	47	62	41	20	21	49	14	35	65	18	47	72	20	52	214	116	98	52	31	21	21	13	8	45	33	12	35	23	12	29	18	11
chr2R	12153087	A	T	exonic	csul	7.14574e-10	9.14595	26	7	19	139	57	82	77	29	48	77	21	56	96	31	65	111	37	74	303	129	174	56	30	26	27	16	11	68	43	25	40	26	14	36	22	14
chr2R	12173010	A	G	exonic	CG9068	4.59334e-12	11.3379	12	7	5	104	60	44	62	39	23	80	36	44	105	54	51	110	46	64	319	241	78	57	41	16	36	27	9	64	58	6	26	19	7	35	30	5
chr2R	12191191	T	C	intergenic	CG43265(dist=5092),Nox(dist=5881)	1.78616e-10	9.74808	16	12	4	89	52	37	42	20	22	49	38	11	64	46	18	95	69	26	205	111	94	42	26	16	21	10	11	61	23	38	27	11	16	30	9	21
chr2R	12191243	A	C	intergenic	CG43265(dist=5144),Nox(dist=5829)	4.35441e-12	11.3611	15	9	6	90	50	40	41	30	11	50	42	8	63	46	17	94	70	24	240	126	114	40	21	19	24	13	11	69	28	41	25	8	17	25	7	18
chr2R	12191250	C	A	intergenic	CG43265(dist=5151),Nox(dist=5822)	3.62301e-11	10.4409	16	9	7	89	51	38	45	33	12	50	42	8	60	43	17	99	73	26	249	128	121	42	21	21	22	12	10	66	26	40	23	7	16	19	6	13
chr2R	12213035	G	T	UTR3	Vha44	7.39067e-10	9.13132	16	6	10	100	53	47	48	26	22	73	21	52	89	42	47	82	28	54	333	165	168	45	26	19	36	19	17	84	65	19	27	19	8	27	22	5
chr2R	12221320	C	T	UTR5	Vha44	1.12805e-10	9.94767	12	5	7	122	65	57	54	25	29	70	28	42	95	43	52	108	43	65	322	208	114	52	34	18	25	17	8	73	57	16	49	33	16	42	32	10
chr2R	12221680	C	G	intronic	Vha44	2.36355e-10	9.62644	16	14	2	133	82	51	64	44	20	56	46	10	85	66	19	129	94	35	283	162	121	38	23	15	32	22	10	54	18	36	34	18	16	27	12	15
chr2R	12252509	T	C	upstream	CG15711	1.2047e-10	9.91912	16	6	10	111	41	70	58	14	44	70	35	35	90	43	47	101	54	47	333	91	242	42	6	36	28	6	22	70	5	65	34	7	27	32	9	23
chr2R	12265991	T	G	intergenic	CG15711(dist=14179),CG43187(dist=2072)	3.1933e-12	11.4958	11	7	4	114	64	50	42	20	22	64	25	39	91	34	57	92	34	58	280	187	93	54	45	9	23	12	11	51	44	7	31	23	8	26	20	6
chr2R	12298627	T	G	intronic	CG33960	1.34366e-11	10.8717	15	7	8	141	74	67	55	26	29	80	56	24	100	60	40	115	69	46	253	107	146	46	17	29	36	15	21	61	12	49	29	10	19	44	13	31
chr2R	12298638	A	G	intronic	CG33960	5.02616e-12	11.2988	14	6	8	132	70	62	55	26	29	79	55	24	94	55	39	113	65	48	254	116	138	46	18	28	35	16	19	60	11	49	33	9	24	45	13	32
chr2R	12320559	T	C	exonic	CG4398	1.19712e-11	10.9219	17	7	10	119	58	61	40	19	21	70	43	27	76	39	37	74	36	38	308	116	192	55	15	40	31	12	19	71	6	65	28	5	23	23	5	18
chr2R	12395967	A	C	intronic	Sema-2a	6.06299e-10	9.21731	19	6	13	80	28	52	29	12	17	69	24	45	64	15	49	80	28	52	346	191	155	51	24	27	22	13	9	74	54	20	23	13	10	21	13	8
chr2R	12501671	G	A	intronic	CG5065	2.0157e-10	9.69557	17	4	13	72	26	46	26	9	17	75	45	30	55	29	26	68	41	27	382	115	267	62	22	40	26	8	18	87	16	71	22	6	16	17	4	13
chr2R	12620596	T	A	intergenic	CG30463(dist=1707),CG43104(dist=3720)	3.98333e-11	10.3998	12	12	0	72	45	27	46	30	16	68	50	18	64	53	11	85	68	17	262	126	136	37	19	18	28	8	20	75	31	44	32	15	17	27	4	23
chr2R	12620611	C	A	intergenic	CG30463(dist=1722),CG43104(dist=3705)	2.04169e-14	13.69	12	11	1	80	50	30	49	31	18	61	45	16	61	52	9	79	62	17	281	128	153	37	19	18	22	7	15	75	29	46	33	14	19	32	8	24
chr2R	12677797	C	T	intronic	CG5522	1.2912e-10	9.88901	12	9	3	140	112	28	48	30	18	73	60	13	87	67	20	105	86	19	324	216	108	43	29	14	36	21	15	62	25	37	49	29	20	43	22	21
chr2R	13354800	T	C	exonic	CG6522	8.38072e-12	11.0767	12	11	1	141	102	39	65	48	17	57	46	11	70	61	9	124	107	17	268	195	73	33	25	8	22	17	5	63	28	35	36	24	12	35	17	18
chr2R	13516522	G	C	intronic	CG10936,rhi	1.53386e-10	9.81421	21	18	3	85	75	10	39	33	6	94	90	4	71	61	10	89	76	13	264	190	74	46	32	14	26	15	11	94	56	38	25	17	8	32	19	13
chr2R	13621884	G	C	exonic	CG34195	1.2347e-11	10.9084	18	10	8	122	65	57	46	25	21	66	43	23	79	46	33	108	60	48	285	82	203	58	17	41	29	13	16	78	13	65	21	3	18	34	12	22
chr2R	13782205	A	C	intronic	elk	6.58288e-11	10.1816	24	18	6	73	45	28	44	24	20	77	32	45	72	36	36	88	43	45	304	202	102	70	50	20	36	31	5	87	75	12	25	19	6	24	19	5
chr2R	15310258	C	T	intronic	hts	9.26635e-10	9.03309	18	16	2	86	66	20	38	30	8	78	71	7	60	52	8	80	69	11	390	316	74	56	38	18	34	23	11	82	45	37	25	15	10	21	14	7
chr2R	15399856	A	G	exonic	Ir56d	5.96713e-10	9.22423	15	9	6	128	99	29	65	56	9	69	56	13	88	67	21	103	82	21	278	178	100	46	31	15	29	21	8	46	21	25	27	14	13	43	18	25
chr2R	15399877	G	A	exonic	Ir56d	7.65055e-12	11.1163	13	8	5	120	48	72	60	19	41	77	24	53	93	34	59	106	36	70	308	150	158	43	24	19	29	11	18	54	39	15	25	19	6	40	29	11
chr2R	15462020	T	G	intronic	sm	1.12824e-11	10.9476	19	16	3	111	72	39	45	28	17	84	66	18	69	47	22	108	74	34	310	197	113	66	32	34	27	13	14	90	32	58	31	11	20	42	18	24
chr2R	15462032	G	A	intronic	sm	1.2502e-10	9.90302	18	11	7	104	64	40	45	30	15	89	71	18	71	45	26	111	79	32	330	207	123	64	32	32	26	13	13	88	34	54	33	12	21	44	20	24
chr2R	15587282	A	G	upstream;downstream	Obp56b;Obp56c	4.72319e-11	10.3258	16	9	7	64	41	23	17	13	4	76	50	26	56	34	22	71	47	24	317	145	172	62	32	30	33	15	18	68	16	52	19	6	13	20	3	17
chr2R	15587442	C	A	upstream;downstream	Obp56b;Obp56c	5.58983e-10	9.2526	21	15	6	57	31	26	17	10	7	76	50	26	37	18	19	47	31	16	319	171	148	62	29	33	16	4	12	57	10	47	11	2	9	15	2	13
chr2R	15587586	T	C	upstream;downstream	Obp56b;Obp56c	6.41749e-11	10.1926	16	11	5	71	48	23	30	22	8	69	42	27	58	35	23	71	38	33	356	159	197	60	25	35	15	10	5	68	9	59	22	6	16	15	2	13
chr2R	15596262	C	G	intergenic	Obp56d(dist=4962),Obp56e(dist=3588)	1.65146e-15	14.7821	11	5	6	81	34	47	26	15	11	58	18	40	61	23	38	68	30	38	310	218	92	45	24	21	22	14	8	96	85	11	21	14	7	24	21	3
chr2R	15677100	C	T	intergenic	Obp56g(dist=5575),Obp56h(dist=25959)	9.51635e-12	11.0215	17	13	4	106	80	26	53	45	8	62	54	8	70	60	10	88	76	12	268	203	65	39	29	10	29	26	3	77	43	34	25	12	13	40	19	21
chr2R	15686199	T	C	intergenic	Obp56g(dist=14674),Obp56h(dist=16860)	3.836e-10	9.41612	12	12	0	102	97	5	64	63	1	69	68	1	72	68	4	101	96	5	303	256	47	40	34	6	31	25	6	60	39	21	20	15	5	29	20	9
chr2R	15705760	T	C	intergenic	Obp56h(dist=2051),Toll-7(dist=8650)	6.93118e-11	10.1592	17	10	7	91	39	52	35	16	19	58	23	35	73	37	36	81	33	48	270	166	104	33	14	19	17	10	7	60	49	11	31	28	3	30	23	7
chr2R	15709276	T	C	intergenic	Obp56h(dist=5567),Toll-7(dist=5134)	4.35355e-11	10.3612	15	9	6	69	45	24	43	27	16	100	76	24	63	41	22	84	57	27	365	265	100	71	39	32	29	18	11	64	26	38	36	8	28	32	10	22
chr2R	16182985	T	C	intergenic	Cpr56F(dist=3537),CG11200(dist=9037)	1.33921e-11	10.8732	14	13	1	94	55	39	40	23	17	73	45	28	72	37	35	83	45	38	330	249	81	53	39	14	32	26	6	105	95	10	31	29	2	28	24	4
chr2R	16213087	C	T	intronic	CG8920	2.35095e-10	9.62876	15	7	8	148	86	62	68	44	24	79	50	29	88	51	37	95	56	39	299	134	165	57	23	34	25	15	10	96	23	73	29	10	19	33	10	23
chr2R	16284922	C	T	intergenic	CG11192(dist=42364),CG12484(dist=26918)	4.28028e-17	16.3685	16	7	9	94	19	75	40	16	24	57	6	51	77	12	65	86	16	70	262	75	187	36	12	24	23	5	18	70	39	31	25	16	9	30	23	7
chr2R	16284945	A	G	intergenic	CG11192(dist=42387),CG12484(dist=26895)	1.36642e-16	15.8644	14	6	8	98	19	79	39	9	30	68	6	62	85	12	73	87	14	73	262	67	195	43	13	30	23	6	17	76	41	35	23	13	10	29	19	10
chr2R	16298744	C	T	intergenic	CG11192(dist=56186),CG12484(dist=13096)	6.03459e-10	9.21935	13	7	6	80	43	37	58	29	29	56	43	13	63	41	22	69	44	25	287	170	117	35	19	16	37	16	21	78	25	53	38	16	22	22	4	18
chr2R	16404387	C	G	intergenic	CG13426(dist=3713),CG13422(dist=9445)	2.72317e-11	10.5649	14	14	0	111	103	8	53	44	9	71	70	1	80	74	6	101	97	4	341	284	57	51	45	6	33	29	4	73	48	25	24	15	9	35	25	10
chr2R	16431919	G	A	intergenic	CG13428(dist=3966),CG30148(dist=2616)	4.27544e-10	9.36902	11	10	1	76	39	37	46	30	16	58	29	29	70	31	39	94	41	53	292	214	78	53	40	13	26	15	11	66	59	7	32	25	7	21	14	7
chr2R	16459919	C	T	intronic	qsm	1.08177e-10	9.96587	19	12	7	108	81	27	50	21	29	61	47	14	74	43	31	73	45	28	290	144	146	43	21	22	28	11	17	60	14	46	35	6	29	29	8	21
chr2R	16474855	C	A	upstream	Nnf1a,bl	7.26493e-11	10.1388	16	12	4	92	61	31	39	26	13	73	43	30	74	51	23	82	53	29	438	163	275	51	23	28	36	14	22	96	25	71	25	7	18	30	12	18
chr2R	16517053	C	T	exonic	Rcd6	8.2472e-11	10.0837	17	15	2	135	95	40	57	37	20	48	35	13	70	49	21	108	68	40	277	141	136	31	15	16	20	14	6	66	12	54	41	11	30	39	16	23
chr2R	16528664	C	G	intronic	maf-S	6.6523e-11	10.177	16	12	4	98	75	23	38	25	13	79	57	22	71	49	22	79	60	19	291	151	140	51	32	19	22	10	12	76	30	46	31	15	16	31	6	25
chr2R	16835769	A	T	intergenic	Act57B(dist=1824),CG33704(dist=1838)	2.36737e-11	10.6257	11	9	2	102	43	59	32	15	17	60	29	31	58	31	27	90	40	50	251	191	60	55	43	12	26	17	9	62	57	5	26	26	0	21	19	2
chr2R	16856281	A	T	intergenic	hbn(dist=7867),CG15649(dist=4140)	1.78068e-11	10.7494	22	10	12	118	63	55	68	50	18	75	34	41	82	40	42	96	52	44	326	233	93	38	27	11	44	33	11	94	83	11	27	18	9	32	29	3
chr2R	16856295	A	G	intergenic	hbn(dist=7881),CG15649(dist=4126)	1.12523e-10	9.94876	20	10	10	112	53	59	62	46	16	78	36	42	86	46	40	93	52	41	323	231	92	38	28	10	44	35	9	93	82	11	24	16	8	35	32	3
chr2R	16857228	G	A	intergenic	hbn(dist=8814),CG15649(dist=3193)	1.65069e-11	10.7823	21	17	4	88	44	44	54	28	26	81	40	41	65	33	32	90	46	44	337	243	94	50	39	11	27	19	8	89	77	12	27	24	3	29	25	4
chr2R	16862542	T	A	upstream	CG34115	7.66429e-11	10.1155	25	12	13	106	31	75	37	20	17	66	18	48	78	28	50	88	38	50	297	153	144	56	37	19	31	20	11	71	52	19	25	20	5	29	20	9
chr2R	16870271	C	T	exonic	CG9313	3.39456e-13	12.4692	12	8	4	152	44	108	55	21	34	73	14	59	87	20	67	120	30	90	295	105	190	46	26	20	31	16	15	70	47	23	34	14	20	61	35	26
chr2R	16935404	T	G	intergenic	CG9350(dist=21813),shg(dist=2703)	3.36784e-10	9.47265	15	13	2	126	100	26	54	43	11	84	71	13	89	73	16	97	80	17	275	196	79	50	27	23	27	20	7	74	43	31	32	10	22	25	15	10
chr2R	17022232	G	A	intronic	Magi	2.77766e-13	12.5563	15	13	2	128	99	29	60	48	12	81	70	11	91	68	23	129	106	23	309	202	107	58	39	19	30	25	5	79	36	43	45	22	23	36	17	19
chr2R	17098410	T	C	intronic	Glycogenin	8.5509e-11	10.068	17	6	11	65	32	33	36	14	22	79	40	39	53	33	20	47	24	23	330	119	211	48	12	36	17	5	12	75	12	63	13	3	10	28	1	27
chr2R	17146704	C	T	intronic	Rgk3	5.02775e-14	13.2986	15	8	7	102	64	38	50	25	25	65	43	22	81	53	28	100	72	28	283	121	162	42	23	19	25	14	11	89	28	61	43	11	32	23	5	18
chr2R	17147543	G	A	intronic	Rgk3	7.09261e-10	9.14919	20	2	18	92	31	61	51	16	35	73	26	47	59	14	45	74	23	51	302	143	159	51	23	28	24	7	17	57	40	17	19	16	3	20	11	9
chr2R	17147799	C	A	intronic	Rgk3	3.432e-14	13.4645	15	8	7	78	59	19	44	32	12	60	51	9	58	45	13	78	67	11	290	199	91	35	21	14	24	19	5	59	18	41	24	13	11	23	9	14
chr2R	17265206	G	T	intronic	cv-2	1.59508e-12	11.7972	16	12	4	132	79	53	53	28	25	60	33	27	87	59	28	91	58	33	255	123	132	53	27	26	29	9	20	55	13	42	27	4	23	34	7	27
chr2R	17270713	C	T	downstream	CG10795	1.93693e-12	11.7129	15	11	4	150	94	56	40	19	21	58	41	17	76	49	27	106	72	34	227	110	117	45	23	22	27	11	16	59	20	39	38	6	32	35	11	24
chr2R	17285352	T	A	intronic	Sdc	7.05456e-11	10.1515	18	15	3	96	75	21	45	37	8	69	53	16	69	55	14	75	48	27	267	177	90	58	37	21	37	27	10	76	29	47	37	13	24	24	8	16
chr2R	17351152	G	A	intronic	Sdc	1.1417e-10	9.94245	12	7	5	90	53	37	43	22	21	63	42	21	84	53	31	82	40	42	288	134	154	44	24	20	25	12	13	78	16	62	22	5	17	44	8	36
chr2R	17391346	G	A	intronic	MESK2	1.04241e-10	9.98196	13	9	4	114	73	41	61	39	22	63	44	19	68	46	22	99	64	35	250	157	93	38	24	14	33	17	16	52	12	40	29	12	17	29	7	22
chr2R	17415049	T	C	intronic	Egfr	2.35672e-10	9.62769	12	5	7	94	45	49	46	8	38	58	23	35	87	34	53	108	30	78	256	101	155	56	31	25	19	8	11	65	55	10	17	11	6	41	29	12
chr2R	17420757	A	G	intronic	Egfr	2.15268e-13	12.667	22	16	6	102	75	27	48	24	24	82	60	22	91	65	26	116	76	40	306	157	149	46	23	23	30	13	17	79	21	58	24	5	19	37	17	20
chr2R	17436135	T	A	intronic	Egfr	2.40474e-15	14.6189	19	18	1	152	138	14	56	51	5	67	60	7	84	70	14	80	71	9	290	209	81	50	42	8	45	32	13	72	32	40	30	17	13	42	12	30
chr2R	17436202	C	T	intronic	Egfr	2.65135e-11	10.5765	15	12	3	125	117	8	57	52	5	72	68	4	68	61	7	99	87	12	287	225	62	50	41	9	36	27	9	64	39	25	33	20	13	38	15	23
chr2R	17436204	C	A	intronic	Egfr	1.65755e-13	12.7805	15	12	3	122	113	9	58	53	5	72	66	6	69	62	7	103	90	13	288	224	64	52	42	10	35	26	9	65	38	27	35	21	14	38	15	23
chr2R	17439041	C	G	intronic	Egfr	1.30044e-10	9.88591	11	6	5	92	47	45	49	30	19	62	40	22	66	48	18	84	52	32	287	133	154	39	23	16	32	20	12	70	18	52	33	13	20	20	4	16
chr2R	17443777	C	G	exonic	Egfr	5.45398e-12	11.2633	12	10	2	142	132	10	64	55	9	44	40	4	69	58	11	84	69	15	259	194	65	37	29	8	28	19	9	58	25	33	34	17	17	32	16	16
chr2R	17686081	T	C	exonic	CG18735	1.7808e-16	15.7494	13	13	0	145	113	32	55	45	10	68	60	8	83	72	11	122	105	17	296	203	93	42	28	14	25	20	5	70	31	39	34	21	13	31	10	21
chr2R	17708417	G	A	exonic	CG13492	9.17868e-10	9.03722	14	5	9	107	55	52	56	29	27	47	28	19	65	40	25	91	60	31	177	89	88	48	26	22	21	12	9	55	15	40	31	3	28	24	10	14
chr2R	17708422	C	G	exonic	CG13492	3.73945e-10	9.42719	14	5	9	108	53	55	58	30	28	50	29	21	64	41	23	87	56	31	184	94	90	47	25	22	24	14	10	58	16	42	32	3	29	24	9	15
chr2R	17944869	A	G	exonic	CG13500	3.51543e-12	11.454	20	17	3	112	100	12	71	61	10	53	42	11	108	97	11	119	107	12	266	211	55	50	42	8	28	23	5	63	35	28	40	20	20	41	26	15
chr2R	17948372	A	G	upstream	CG13501,Snp	6.00293e-10	9.22164	11	9	2	93	75	18	58	48	10	63	49	14	81	67	14	102	91	11	288	216	72	46	35	11	27	24	3	60	34	26	26	13	13	29	13	16
chr2R	17971517	A	G	exonic	synj	7.35395e-10	9.13348	20	5	15	132	16	116	58	14	44	67	3	64	97	17	80	114	9	105	346	88	258	53	10	43	31	6	25	92	42	50	39	18	21	28	10	18
chr2R	18227892	G	C	intronic	Liprin-gamma	9.57188e-12	11.019	12	5	7	68	28	40	26	13	13	84	40	44	70	34	36	77	34	43	321	199	122	38	21	17	21	12	9	89	77	12	22	22	0	26	18	8
chr2R	18402274	G	A	intronic	px	2.23131e-11	10.6514	20	15	5	121	81	40	65	31	34	63	47	16	79	52	27	93	72	21	290	163	127	40	22	18	26	16	10	90	32	58	41	19	22	35	13	22
chr2R	18402277	A	G	intronic	px	1.91676e-10	9.71743	18	13	5	125	83	42	64	31	33	60	43	17	83	54	29	97	74	23	301	169	132	40	24	16	27	17	10	88	31	57	43	20	23	34	13	21
chr2R	18462963	T	C	intronic	dnr1	6.93064e-11	10.1592	15	15	0	106	100	6	48	42	6	49	44	5	72	69	3	101	100	1	259	228	31	40	36	4	30	29	1	60	36	24	28	21	7	24	15	9
chr2R	18573988	C	A	UTR3	ppa	5.35943e-11	10.2709	18	6	12	102	45	57	49	29	20	67	34	33	91	39	52	111	40	71	321	213	108	51	28	23	23	12	11	92	72	20	33	23	10	35	26	9
chr2R	18595166	G	A	exonic	Obp58d	8.73299e-11	10.0588	11	7	4	134	99	35	51	37	14	67	53	14	98	79	19	87	67	20	275	166	109	44	27	17	21	10	11	65	32	33	27	8	19	37	18	19
chr2R	18744255	G	C	intronic	inaD	8.16105e-10	9.08825	21	17	4	138	84	54	68	27	41	49	34	15	61	41	20	91	57	34	251	157	94	39	23	16	29	14	15	56	16	40	28	3	25	24	11	13
chr2R	19284437	G	C	UTR3	CG3520	6.93283e-12	11.1591	18	6	12	104	41	63	50	30	20	46	12	34	74	26	48	79	28	51	246	131	115	37	21	16	20	13	7	48	35	13	25	22	3	26	20	6
chr2R	19313122	A	G	intronic	CG9815	4.85294e-10	9.314	11	4	7	104	32	72	50	23	27	66	17	49	66	25	41	105	38	67	259	151	108	47	29	18	23	9	14	72	46	26	28	23	5	28	19	9
chr2R	19407015	A	G	downstream	chrw	8.89739e-10	9.05074	19	2	17	87	11	76	51	15	36	85	9	76	64	5	59	89	10	79	286	51	235	41	5	36	33	11	22	82	33	49	23	6	17	28	12	16
chr2R	19571972	G	C	exonic	CG5431	6.3565e-11	10.1968	19	5	14	100	47	53	48	23	25	81	47	34	89	47	42	108	62	46	349	104	245	52	21	31	31	8	23	86	23	63	35	9	26	43	6	37
chr2R	19608344	A	C	intronic	Sesn	1.16677e-10	9.93301	14	11	3	107	80	27	50	36	14	55	44	11	66	50	16	97	83	14	261	174	87	36	20	16	24	18	6	57	26	31	37	14	23	24	14	10
chr2R	19665548	C	A	intronic	CG9850	5.58681e-10	9.25284	12	9	3	113	106	7	55	54	1	85	84	1	83	79	4	113	108	5	363	304	59	64	51	13	34	32	2	78	55	23	37	26	11	47	38	9
chr2R	19792007	A	G	exonic	CG13562	4.00485e-10	9.39741	20	11	9	123	68	55	59	25	34	75	44	31	64	43	21	96	49	47	228	76	152	35	17	18	14	8	6	73	19	54	36	8	28	32	5	27
chr2R	19849636	T	C	intronic	CG13566	8.26375e-10	9.08282	19	15	4	125	86	39	64	39	25	76	65	11	79	58	21	109	85	24	283	173	110	41	29	12	31	19	12	62	24	38	32	18	14	30	15	15
chr2R	19939201	C	G	intronic	sei	2.94621e-10	9.53074	17	12	5	144	111	33	58	43	15	44	38	6	65	51	14	91	75	16	248	161	87	34	20	14	19	10	9	55	30	25	27	9	18	32	14	18
chr2R	19942328	C	A	intronic	CG13568	1.22619e-10	9.91144	18	17	1	135	93	42	59	43	16	60	52	8	86	68	18	80	67	13	314	209	105	72	45	27	28	21	7	66	33	33	29	16	13	30	12	18
chr2R	19956941	C	T	intronic	CG3209	6.67679e-13	12.1754	14	14	0	143	128	15	47	44	3	61	59	2	100	96	4	105	97	8	305	255	50	59	53	6	28	25	3	83	49	34	34	23	11	46	33	13
chr2R	19965390	G	A	UTR3	Mlp60A	4.31877e-10	9.36464	15	11	4	135	107	28	58	47	11	70	57	13	88	68	20	114	102	12	324	209	115	60	44	16	40	30	10	70	37	33	38	19	19	32	17	15
chr2R	19977451	T	C	exonic	snama	1.27791e-13	12.8935	19	15	4	134	74	60	53	27	26	57	39	18	90	56	34	115	65	50	295	134	161	49	20	29	28	16	12	64	9	55	37	11	26	25	3	22
chr2R	19978641	A	C	exonic	snama	1.13508e-13	12.945	15	12	3	125	65	60	52	17	35	61	42	19	67	39	28	105	57	48	238	114	124	27	13	14	25	14	11	58	10	48	29	4	25	36	4	32
chr2R	20009912	A	T	UTR3	CG3257	1.15324e-10	9.93808	17	17	0	98	94	4	60	55	5	52	50	2	76	74	2	101	95	6	281	235	46	54	45	9	32	26	6	59	35	24	37	29	8	35	22	13
chr2R	20009963	A	G	UTR3	CG3257	1.66244e-10	9.77926	19	18	1	102	96	6	46	36	10	53	46	7	66	60	6	78	70	8	249	205	44	41	29	12	36	26	10	54	30	24	33	21	12	25	11	14
chr2R	20009980	C	T	UTR3	CG3257	5.79713e-11	10.2368	15	1	14	97	7	90	43	9	34	50	5	45	71	7	64	78	12	66	233	55	178	39	11	28	29	8	21	51	25	26	31	14	17	24	12	12
chr2R	20011753	T	C	exonic	CG13569	3.97047e-12	11.4012	11	9	2	101	86	15	72	59	13	91	78	13	104	90	14	116	98	18	340	232	108	49	40	9	21	16	5	75	38	37	41	24	17	39	23	16
chr2R	20011890	G	A	UTR3	CG13569	9.53322e-10	9.02076	17	17	0	148	134	14	61	53	8	93	87	6	91	84	7	101	92	9	328	263	65	56	43	13	29	23	6	77	51	26	37	27	10	28	18	10
chr2R	20357047	G	T	intronic	CG13579	4.46041e-10	9.35062	13	8	5	110	62	48	64	31	33	75	31	44	82	39	43	92	36	56	263	161	102	42	26	16	30	19	11	70	57	13	19	12	7	32	26	6
chr2R	20394057	G	A	upstream	CG13581	4.03402e-11	10.3943	15	6	9	125	34	91	50	12	38	64	17	47	77	21	56	82	16	66	233	96	137	37	12	25	35	6	29	48	27	21	27	19	8	35	23	12
chr2R	20408562	C	T	exonic	Ir60d	4.53451e-12	11.3435	12	10	2	118	101	17	66	50	16	58	48	10	92	74	18	109	88	21	294	226	68	49	37	12	28	24	4	62	33	29	35	16	19	40	14	26
chr2R	20437154	A	T	intronic	CG4622,itp	5.16019e-10	9.28733	15	7	8	122	79	43	58	36	22	53	38	15	80	59	21	74	58	16	254	158	96	44	27	17	28	20	8	54	22	32	22	10	12	36	11	25
chr3L	440171	C	A	intronic	klar	5.08744e-12	11.2935	18	13	5	106	70	36	58	36	22	95	53	42	83	46	37	97	60	37	341	282	59	64	55	9	24	16	8	82	74	8	35	30	5	54	53	1
chr3L	440200	C	T	intronic	klar	1.00978e-11	10.9958	16	9	7	98	66	32	52	32	20	87	52	35	88	53	35	112	62	50	335	288	47	56	46	10	28	18	10	75	68	7	32	27	5	57	57	0
chr3L	448622	T	G	intronic	klar	7.9592e-12	11.0991	21	12	9	81	23	58	30	12	18	81	25	56	84	19	65	63	14	49	330	193	137	54	22	32	31	13	18	85	60	25	37	22	15	27	13	14
chr3L	553739	G	T	intronic	hipk	5.83171e-10	9.2342	18	10	8	89	58	31	46	33	13	58	39	19	81	60	21	60	37	23	262	112	150	50	27	23	28	14	14	62	21	41	26	10	16	23	3	20
chr3L	585510	T	G	intronic	CG17181	2.17322e-12	11.6629	12	2	10	147	40	107	53	11	42	72	19	53	99	23	76	112	26	86	282	126	156	36	17	19	30	10	20	75	42	33	37	23	14	47	28	19
chr3L	615516	G	A	downstream	CG42719	6.41404e-10	9.19287	18	13	5	109	37	72	41	14	27	55	22	33	89	39	50	87	38	49	267	163	104	34	17	17	31	16	15	71	55	16	19	14	5	21	20	1
chr3L	615631	T	G	UTR3	CG42719	1.27499e-10	9.89449	32	4	28	104	19	85	44	9	35	73	10	63	96	17	79	92	22	70	334	145	189	44	15	29	30	12	18	63	29	34	29	19	10	35	22	13
chr3L	620438	T	A	downstream	CG43337	2.84198e-10	9.54638	18	9	9	100	42	58	47	16	31	68	17	51	75	29	46	86	34	52	305	189	116	49	27	22	32	18	14	64	44	20	31	23	8	34	29	5
chr3L	680597	A	G	upstream;downstream	CG17129;CG3386	1.68186e-12	11.7742	16	5	11	109	33	76	38	10	28	63	29	34	89	47	42	92	53	39	324	78	246	53	14	39	40	11	29	105	20	85	25	3	22	31	3	28
chr3L	827851	C	#NAME?	intronic	CG13900	8.76009e-10	9.05749	20	14	6	113	88	25	43	34	9	57	57	0	80	80	0	84	84	0	245	245	0	50	50	0	22	22	0	69	49	20	41	23	18	35	21	14
chr3L	866991	A	G	intronic	CG12502	2.17614e-10	9.66231	16	9	7	121	93	28	48	36	12	69	47	22	83	46	37	101	59	42	306	242	64	53	43	10	28	27	1	84	74	10	48	44	4	42	39	3
chr3L	886807	C	A	intronic	CG32479	1.91592e-10	9.71762	11	5	6	101	36	65	30	14	16	27	8	19	64	17	47	78	27	51	172	81	91	46	26	20	24	11	13	41	25	16	25	19	6	35	29	6
chr3L	912120	C	T	UTR3	nerfin-1	1.42016e-11	10.8477	21	11	10	83	41	42	39	13	26	86	32	54	55	13	42	79	21	58	370	255	115	46	27	19	36	17	19	85	60	25	19	15	4	30	17	13
chr3L	918604	C	T	intronic	Glut1	3.08202e-13	12.5112	14	11	3	104	42	62	34	25	9	68	55	13	82	56	26	80	62	18	300	168	132	41	23	18	22	12	10	81	29	52	27	8	19	24	9	15
chr3L	942486	G	A	intronic	Glut1	1.00731e-10	9.99684	12	8	4	108	89	19	45	41	4	77	48	29	79	44	35	91	55	36	376	340	36	40	40	0	29	28	1	84	77	7	37	36	1	32	30	2
chr3L	984304	A	T	UTR3	Glut1	6.3527e-11	10.197	15	3	12	117	41	76	58	23	35	75	38	37	75	36	39	99	51	48	279	88	191	54	17	37	36	9	27	62	11	51	31	2	29	30	2	28
chr3L	1014793	C	T	intronic	trio	1.2754e-10	9.89435	19	18	1	109	99	10	38	33	5	74	70	4	73	69	4	81	72	9	300	226	74	41	34	7	37	32	5	69	46	23	33	15	18	30	18	12
chr3L	1014795	C	G	intronic	trio	1.21744e-11	10.9146	20	18	2	111	101	10	39	34	5	74	70	4	73	69	4	81	72	9	298	224	74	41	34	7	35	31	4	69	45	24	35	16	19	29	17	12
chr3L	1066570	T	C	intronic	bab1	2.4898e-14	13.6038	11	10	1	105	96	9	52	48	4	59	50	9	69	53	16	99	78	21	241	168	73	53	34	19	20	17	3	53	21	32	37	17	20	28	5	23
chr3L	1105221	G	T	intergenic	bab1(dist=4132),bab2(dist=35228)	1.75426e-12	11.7559	12	10	2	131	77	54	59	41	18	60	42	18	87	69	18	85	64	21	260	146	114	36	19	17	22	9	13	62	18	44	27	10	17	26	12	14
chr3L	1120464	G	T	intergenic	bab1(dist=19375),bab2(dist=19985)	1.20022e-10	9.92074	16	13	3	93	59	34	30	17	13	49	29	20	69	30	39	73	34	39	287	208	79	48	29	19	16	14	2	67	56	11	33	29	4	27	25	2
chr3L	1182950	T	A	intergenic	bab2(dist=5676),CG13912(dist=6640)	4.56329e-11	10.3407	15	12	3	73	51	22	32	16	16	47	25	22	67	34	33	74	34	40	240	211	29	39	18	21	20	11	9	69	61	8	25	24	1	29	25	4
chr3L	1182955	G	A	intergenic	bab2(dist=5681),CG13912(dist=6635)	4.92922e-10	9.30722	17	13	4	76	51	25	31	14	17	46	20	26	64	28	36	76	34	42	238	206	32	38	17	21	21	11	10	68	53	15	24	21	3	28	24	4
chr3L	1204628	G	A	exonic	CG9119	3.45938e-10	9.461	15	10	5	138	96	42	67	46	21	75	61	14	93	84	9	86	75	11	283	218	65	53	42	11	27	25	2	69	42	27	42	24	18	38	20	18
chr3L	1214629	G	A	intronic	mwh	5.33112e-10	9.27318	13	11	2	97	71	26	44	36	8	64	48	16	91	79	12	93	76	17	335	262	73	58	47	11	37	27	10	64	34	30	41	21	20	26	11	15
chr3L	1270544	C	T	intronic	CG9134	1.45042e-11	10.8385	14	7	7	63	39	24	20	14	6	74	50	24	50	33	17	44	35	9	334	167	167	37	14	23	15	8	7	90	25	65	18	7	11	21	6	15
chr3L	1276160	A	G	UTR5	CG32333	4.14704e-10	9.38226	14	6	8	114	75	39	58	22	36	62	42	20	76	58	18	76	52	24	247	124	123	32	12	20	35	20	15	54	14	40	22	5	17	19	11	8
chr3L	1295925	C	T	UTR5	Rabex-5	2.37119e-11	10.625	12	5	7	117	54	63	36	22	14	42	29	13	75	57	18	109	86	23	242	112	130	30	14	16	32	19	13	55	18	37	29	12	17	28	12	16
chr3L	1325186	A	T	UTR5	Myo61F	7.39536e-10	9.13104	14	8	6	128	97	31	53	23	30	78	52	26	100	62	38	123	83	40	310	174	136	59	29	30	31	13	18	68	23	45	42	18	24	44	12	32
chr3L	1623240	T	C	UTR3	ABCB7,GC	2.72754e-11	10.5642	17	9	8	99	60	39	63	23	40	96	43	53	85	42	43	96	39	57	360	215	145	55	31	24	41	29	12	88	70	18	34	25	9	32	27	5
chr3L	1623259	T	C	UTR3	ABCB7,GC	2.09442e-10	9.67894	21	12	9	95	60	35	57	20	37	92	45	47	80	35	45	106	42	64	340	199	141	63	37	26	38	25	13	83	65	18	35	25	10	36	28	8
chr3L	1624044	C	G	exonic	GC	2.86114e-10	9.54346	11	9	2	132	83	49	59	31	28	51	16	35	102	33	69	114	38	76	240	172	68	22	16	6	25	14	11	64	43	21	36	25	11	39	24	15
chr3L	1745752	A	#NAME?	downstream	CG7995	8.474e-10	9.07191	12	12	0	92	77	15	33	33	0	58	56	2	54	48	6	74	70	4	264	223	41	41	31	10	26	20	6	80	47	33	23	18	5	20	12	8
chr3L	1807911	A	T	intergenic	CG42676(dist=1092),GV1(dist=2678)	5.18258e-10	9.28545	14	5	9	113	16	97	51	12	39	42	9	33	70	6	64	80	7	73	263	84	179	37	13	24	26	4	22	65	32	33	32	14	18	20	6	14
chr3L	1807964	G	T	intergenic	CG42676(dist=1145),GV1(dist=2625)	1.41959e-10	9.84784	12	6	6	102	26	76	42	10	32	39	10	29	67	10	57	78	17	61	207	96	111	40	12	28	24	6	18	52	34	18	24	16	8	21	8	13
chr3L	1856627	T	C	upstream	CG12024	1.63317e-11	10.787	12	5	7	114	50	64	56	25	31	58	31	27	76	39	37	80	37	43	245	51	194	44	14	30	26	7	19	61	5	56	25	4	21	35	1	34
chr3L	1881788	T	G	intronic	CG13937	9.37081e-10	9.02822	14	5	9	79	10	69	36	6	30	42	9	33	55	8	47	45	10	35	169	85	84	24	14	10	18	10	8	52	31	21	20	9	11	20	15	5
chr3L	1952695	A	G	exonic	CG42863	1.51518e-10	9.81954	19	5	14	133	63	70	65	26	39	84	48	36	104	70	34	107	66	41	327	119	208	41	20	21	31	9	22	56	14	42	35	14	21	54	14	40
chr3L	2269357	A	G	exonic	CG32302	1.16473e-11	10.9338	13	10	3	185	118	67	69	49	20	55	27	28	96	54	42	128	72	56	296	225	71	49	41	8	22	19	3	78	69	9	37	32	5	50	45	5
chr3L	2297000	C	G	intronic	CG13802,DmsR-2	5.2309e-10	9.28142	20	12	8	124	80	44	50	40	10	72	31	41	96	52	44	94	60	34	297	244	53	59	54	5	29	20	9	87	84	3	42	37	5	35	33	2
chr3L	2578078	C	T	intronic	msn	1.62243e-15	14.7898	14	6	8	87	47	40	43	32	11	69	49	20	90	69	21	112	91	21	341	159	182	57	29	28	28	22	6	85	34	51	38	16	22	40	11	29
chr3L	2597171	A	C	intronic	CG12182	2.51391e-13	12.5997	12	8	4	125	74	51	63	44	19	79	54	25	79	65	14	94	70	24	250	149	101	44	23	21	35	17	18	74	24	50	23	8	15	42	18	24
chr3L	2597174	G	T	intronic	CG12182	1.52969e-10	9.8154	12	8	4	127	77	50	66	47	19	76	51	25	81	67	14	95	72	23	249	147	102	45	26	19	34	16	18	73	23	50	24	9	15	40	18	22
chr3L	2600720	C	G	intronic	CG16986	3.3037e-10	9.481	18	10	8	91	44	47	37	22	15	77	42	35	74	42	32	95	53	42	316	166	150	51	23	28	27	8	19	65	18	47	28	4	24	41	6	35
chr3L	2619971	G	A	intronic	Pxn	8.5474e-11	10.0682	18	8	10	116	55	61	50	32	18	53	39	14	74	44	30	109	63	46	275	114	161	46	27	19	27	12	15	40	6	34	25	5	20	33	9	24
chr3L	2619973	C	T	intronic	Pxn	2.62525e-10	9.58083	18	8	10	118	56	62	49	31	18	54	39	15	75	44	31	109	63	46	278	115	163	48	28	20	28	12	16	41	7	34	26	5	21	34	10	24
chr3L	2633823	G	T	intronic	CG42245,MEP-1	2.17116e-11	10.6633	16	10	6	100	54	46	51	19	32	58	35	23	64	30	34	77	35	42	375	271	104	53	36	17	31	19	12	95	81	14	37	34	3	36	28	8
chr3L	2634092	G	T	intronic	CG42245,MEP-1	6.88042e-11	10.1624	21	13	8	73	48	25	33	12	21	95	43	52	62	33	29	72	39	33	416	328	88	63	49	14	36	29	7	91	81	10	22	18	4	22	18	4
chr3L	2653596	C	G	exonic	CG42304	2.19754e-13	12.6581	12	2	10	143	68	75	66	32	34	57	45	12	93	62	31	123	81	42	305	71	234	35	16	19	34	13	21	78	19	59	33	5	28	34	14	20
chr3L	2707983	G	A	intergenic	CG43375(dist=18296),Mrtf(dist=11432)	1.16945e-11	10.932	15	12	3	93	64	29	48	37	11	60	55	5	72	60	12	72	57	15	271	176	95	46	27	19	27	19	8	56	20	36	22	11	11	19	10	9
chr3L	2746262	A	G	intronic	Mrtf	1.82637e-11	10.7384	12	7	5	101	46	55	36	7	29	73	32	41	84	41	43	97	40	57	332	60	272	58	17	41	27	9	18	79	7	72	38	2	36	35	5	30
chr3L	2773932	c	A	UTR5	CG12093	2.67153e-10	9.57324	16	11	5	78	56	22	39	32	7	81	68	13	74	69	5	80	67	13	308	212	96	49	30	19	19	15	4	72	43	29	28	14	14	33	14	19
chr3L	2792079	C	G	exonic	CG43444	3.12233e-10	9.50552	11	9	2	131	116	15	61	54	7	45	40	5	67	61	6	100	92	8	209	148	61	27	23	4	13	10	3	37	21	16	28	13	15	30	21	9
chr3L	2859301	C	G	intronic	CG43444	7.02733e-11	10.1532	11	2	9	114	79	35	42	24	18	62	33	29	82	50	32	86	50	36	270	96	174	47	24	23	20	11	9	66	16	50	30	6	24	37	6	31
chr3L	2883787	G	C	UTR3	spz5	7.74009e-10	9.11125	14	6	8	78	30	48	28	22	6	64	40	24	48	32	16	56	37	19	360	164	196	44	20	24	24	12	12	75	16	59	20	8	12	24	8	16
chr3L	2999359	C	A	intergenic	CG2113(dist=3202),FR(dist=2798)	2.25858e-10	9.64616	14	4	10	109	48	61	40	19	21	62	36	26	64	34	30	86	62	24	243	84	159	45	21	24	24	6	18	63	13	50	30	3	27	28	3	25
chr3L	2999955	G	A	intergenic	CG2113(dist=3798),FR(dist=2202)	7.75338e-10	9.11051	23	15	8	89	43	46	38	21	17	76	44	32	63	36	27	58	34	24	336	103	233	47	8	39	35	12	23	74	21	53	24	3	21	24	2	22
chr3L	3004782	T	C	intronic	FR	4.54738e-10	9.34224	13	6	7	93	51	42	30	16	14	91	56	35	78	40	38	74	46	28	389	166	223	67	32	35	45	17	28	110	28	82	35	13	22	16	1	15
chr3L	3006674	C	A	intronic	FR	1.36874e-10	9.86368	11	8	3	112	88	24	40	27	13	78	69	9	66	50	16	57	46	11	238	145	93	41	19	22	24	13	11	69	36	33	35	15	20	41	19	22
chr3L	3007644	G	A	intronic	FR	8.4578e-10	9.07274	13	7	6	80	54	26	38	26	12	65	53	12	59	48	11	61	51	10	324	148	176	61	41	20	40	23	17	67	32	35	15	7	8	24	10	14
chr3L	3020274	G	T	intergenic	CG32487(dist=3018),aly(dist=3855)	9.43825e-15	14.0251	13	6	7	101	59	42	42	24	18	86	39	47	59	25	34	89	34	55	361	241	120	53	39	14	19	12	7	84	71	13	32	27	5	23	22	1
chr3L	3027919	A	G	intergenic	aly(dist=1398),CG2162(dist=7279)	1.05365e-10	9.9773	17	9	8	134	67	67	43	19	24	41	20	21	83	47	36	89	52	37	275	113	162	44	15	29	28	8	20	64	8	56	28	8	20	37	8	29
chr3L	3074674	A	C	intronic	CG11486	1.53939e-10	9.81265	17	7	10	102	39	63	55	32	23	82	57	25	88	58	30	106	66	40	348	166	182	46	20	26	32	11	21	90	30	60	39	14	25	40	13	27
chr3L	3074675	A	C	intronic	CG11486	6.44975e-11	10.1905	17	7	10	101	39	62	55	32	23	81	57	24	89	60	29	103	63	40	354	167	187	46	20	26	32	11	21	88	28	60	39	14	25	39	13	26
chr3L	3088148	C	T	intronic	CG11486	4.5926e-14	13.3379	15	10	5	131	104	27	43	33	10	53	41	12	67	50	17	81	68	13	253	118	135	42	24	18	22	13	9	60	18	42	32	16	16	40	14	26
chr3L	3189469	C	T	exonic	CG42525	6.05385e-10	9.21797	17	9	8	131	83	48	57	36	21	73	38	35	80	50	30	94	56	38	315	228	87	42	36	6	28	24	4	70	65	5	36	32	4	34	31	3
chr3L	3214084	A	G	exonic	CG14967	5.4603e-10	9.26278	19	11	8	130	60	70	63	33	30	59	32	27	91	56	35	97	51	46	307	87	220	49	17	32	35	15	20	64	14	50	42	9	33	38	10	28
chr3L	3214087	G	A	exonic	CG14967	6.02151e-10	9.22029	19	11	8	126	58	68	61	30	31	60	32	28	91	55	36	100	52	48	300	85	215	50	18	32	33	14	19	64	14	50	43	9	34	37	9	28
chr3L	3245993	C	T	intergenic	CG12078(dist=1699),CG43389(dist=2022)	1.402e-12	11.8533	11	7	4	108	56	52	46	19	27	83	30	53	91	32	59	88	31	57	337	206	131	59	32	27	26	15	11	90	66	24	22	21	1	27	16	11
chr3L	3254044	C	A	intergenic	CR43626(dist=2576),ckd(dist=4111)	2.40923e-10	9.61812	24	16	8	90	52	38	47	28	19	70	37	33	69	33	36	73	38	35	376	286	90	43	33	10	29	24	5	81	64	17	31	31	0	31	28	3
chr3L	3257646	C	G	upstream	ckd	3.28268e-10	9.48377	12	6	6	117	41	76	55	27	28	56	33	23	73	45	28	104	55	49	288	121	167	42	15	27	37	16	21	75	19	56	21	7	14	34	2	32
chr3L	3262564	T	A	intronic	ckd	9.90505e-11	10.0041	15	9	6	64	47	17	25	9	16	102	46	56	49	19	30	55	18	37	375	263	112	67	43	24	27	18	9	82	72	10	19	13	6	13	9	4
chr3L	3269556	C	A	downstream	CG34265	4.58264e-10	9.33888	11	9	2	121	73	48	48	41	7	63	51	12	83	60	23	107	83	24	254	130	124	52	31	21	36	20	16	71	29	42	36	9	27	35	20	15
chr3L	3271816	A	T	intronic	CG14960	1.0508e-15	14.9785	13	8	5	113	66	47	34	23	11	67	46	21	84	56	28	100	76	24	274	105	169	56	37	19	31	18	13	76	19	57	35	14	21	39	9	30
chr3L	3271833	A	T	intronic	CG14960	1.28813e-10	9.89004	13	6	7	112	68	44	35	24	11	69	48	21	77	45	32	103	75	28	290	133	157	56	35	21	34	22	12	70	19	51	35	14	21	35	9	26
chr3L	3271834	C	T	intronic	CG14960	4.87768e-12	11.3118	13	6	7	114	69	45	35	24	11	69	48	21	79	47	32	105	76	29	289	133	156	58	36	22	34	22	12	69	18	51	35	14	21	37	9	28
chr3L	3271845	C	T	intronic	CG14960	8.50948e-13	12.0701	13	8	5	109	67	42	38	24	14	69	50	19	74	45	29	105	77	28	315	163	152	62	36	26	36	25	11	76	19	57	34	14	20	39	8	31
chr3L	3282251	G	A	intronic	CG12017	7.01825e-12	11.1538	18	11	7	105	53	52	45	28	17	56	26	30	75	40	35	76	33	43	315	228	87	47	35	12	24	20	4	95	79	16	23	23	0	31	26	5
chr3L	3349347	T	C	intronic	kst	2.54799e-11	10.5938	27	21	6	125	90	35	46	40	6	75	61	14	70	57	13	97	78	19	284	181	103	49	26	23	30	20	10	60	31	29	38	19	19	32	10	22
chr3L	3356851	A	G	exonic	kst	2.01586e-10	9.69554	14	4	10	118	34	84	51	7	44	69	24	45	95	31	64	116	34	82	284	125	159	42	20	22	22	12	10	65	45	20	52	28	24	45	30	15
chr3L	3396275	T	A	intergenic	CG12014(dist=16192),sty(dist=4862)	3.66173e-10	9.43631	12	8	4	90	68	22	39	35	4	73	64	9	48	42	6	64	55	9	317	224	93	56	39	17	20	13	7	73	38	35	21	12	9	22	11	11
chr3L	3396312	A	T	intergenic	CG12014(dist=16229),sty(dist=4825)	1.84985e-12	11.7329	14	10	4	75	55	20	38	33	5	68	62	6	67	57	10	70	58	12	306	221	85	56	39	17	22	18	4	73	34	39	20	10	10	21	10	11
chr3L	3396874	G	A	intergenic	CG12014(dist=16791),sty(dist=4263)	3.69214e-14	13.4327	16	9	7	119	99	20	42	36	6	81	72	9	79	69	10	105	84	21	326	219	107	47	31	16	34	23	11	72	34	38	36	17	19	31	15	16
chr3L	3527764	A	G	intronic	Eip63E	7.97981e-13	12.098	13	8	5	74	51	23	31	25	6	55	48	7	49	41	8	57	48	9	241	119	122	50	23	27	22	11	11	62	25	37	13	6	7	16	4	12
chr3L	3570876	A	T	intronic	Eip63E	6.13334e-12	11.2123	24	14	10	97	57	40	42	31	11	68	28	40	77	34	43	104	49	55	294	171	123	60	38	22	25	16	9	82	69	13	29	24	5	27	21	6
chr3L	3596764	G	T	intronic	Eip63E	1.18049e-11	10.9279	12	10	2	74	57	17	29	27	2	66	60	6	62	53	9	61	52	9	348	292	56	51	32	19	31	18	13	64	31	33	13	4	9	13	7	6
chr3L	3597103	C	T	intronic	Eip63E	3.29548e-15	14.4821	19	16	3	120	83	37	56	26	30	73	34	39	73	28	45	85	34	51	325	269	56	53	40	13	31	26	5	78	71	7	30	29	1	23	17	6
chr3L	3597291	G	A	intronic	Eip63E	3.43726e-13	12.4638	13	8	5	93	45	48	48	12	36	75	28	47	64	25	39	90	30	60	325	193	132	55	35	20	22	12	10	90	69	21	30	24	6	27	19	8
chr3L	3597358	G	A	intronic	Eip63E	2.02938e-12	11.6926	16	12	4	98	82	16	43	24	19	73	35	38	66	38	28	93	46	47	324	296	28	49	42	7	31	23	8	71	67	4	38	36	2	31	25	6
chr3L	3630110	G	A	intronic	dar1	1.11253e-10	9.95369	11	5	6	109	38	71	52	8	44	64	19	45	74	14	60	112	30	82	298	126	172	56	30	26	28	10	18	74	43	31	41	24	17	32	19	13
chr3L	3631936	G	A	intronic	dar1	2.07839e-11	10.6823	12	9	3	113	47	66	49	25	24	76	29	47	78	26	52	80	28	52	324	209	115	56	36	20	49	31	18	89	66	23	34	28	6	35	18	17
chr3L	3640015	C	G	intronic	dar1	5.58112e-11	10.2533	17	15	2	109	76	33	57	50	7	71	60	11	74	66	8	90	79	11	289	162	127	54	36	18	29	22	7	77	41	36	39	27	12	29	13	16
chr3L	3643769	G	A	intronic	dar1	2.29115e-10	9.63995	15	5	10	88	48	40	52	26	26	67	25	42	86	34	52	83	36	47	355	218	137	48	36	12	38	19	19	84	62	22	28	23	5	23	17	6
chr3L	3682808	G	A	intergenic	CG43098(dist=23107),CR43484(dist=5978)	2.33034e-10	9.63258	20	11	9	140	46	94	66	18	48	52	15	37	83	20	63	89	17	72	201	96	105	44	24	20	27	13	14	38	26	12	28	14	14	32	20	12
chr3L	3705652	G	A	intergenic	CR43485(dist=11425),CG43089(dist=8375)	2.40534e-11	10.6188	16	12	4	100	67	33	42	26	16	64	31	33	75	39	36	70	37	33	267	224	43	49	39	10	29	25	4	65	57	8	25	25	0	43	38	5
chr3L	3732920	C	T	intronic	CG32264	7.90116e-11	10.1023	11	10	1	76	61	15	30	28	2	67	57	10	73	64	9	88	74	14	321	213	108	51	35	16	29	21	8	92	49	43	29	20	9	39	18	21
chr3L	3735843	C	T	intronic	CG32264	4.88159e-10	9.31144	15	10	5	71	57	14	39	36	3	73	65	8	73	66	7	86	80	6	306	239	67	48	35	13	27	18	9	73	42	31	27	18	9	29	20	9
chr3L	3742717	t	C	exonic	CG32264	3.91916e-10	9.40681	12	5	7	134	58	76	53	19	34	73	21	52	79	24	55	88	26	62	324	168	156	47	11	36	30	17	13	72	48	24	21	7	14	46	33	13
chr3L	3745212	C	T	intronic	CG32264	1.50358e-13	12.8229	15	3	12	89	37	52	34	10	24	54	15	39	67	21	46	79	21	58	387	251	136	58	26	32	30	16	14	57	40	17	37	29	8	27	19	8
chr3L	3751194	C	T	intronic	CG32264	6.83782e-10	9.16508	16	8	8	110	76	34	68	55	13	58	41	17	84	57	27	92	74	18	296	187	109	48	25	23	38	23	15	81	32	49	38	16	22	35	16	19
chr3L	3751692	A	C	intronic	CG32264	8.36727e-13	12.0774	15	9	6	111	85	26	50	46	4	69	53	16	67	53	14	92	80	12	262	187	75	54	32	22	32	19	13	80	38	42	22	6	16	24	10	14
chr3L	3752885	A	C	intronic	CG32264	9.74008e-11	10.0114	11	7	4	93	66	27	32	32	0	63	56	7	57	52	5	87	76	11	271	233	38	43	35	8	27	19	8	80	44	36	20	16	4	30	13	17
chr3L	3760874	C	A	intronic	CG32264	8.95458e-10	9.04795	13	12	1	85	65	20	47	33	14	67	34	33	68	37	31	70	34	36	306	269	37	47	42	5	21	18	3	63	60	3	20	20	0	17	14	3
chr3L	3804760	C	A	exonic	ntc	1.04199e-13	12.9821	13	11	2	120	93	27	38	31	7	62	45	17	81	63	18	87	68	19	277	156	121	57	31	26	24	10	14	60	17	43	18	8	10	28	9	19
chr3L	3826828	C	T	intronic	Rdh,enc	5.20321e-11	10.2837	11	10	1	87	68	19	29	26	3	68	52	16	45	35	10	83	69	14	300	150	150	48	30	18	19	10	9	76	31	45	24	9	15	21	11	10
chr3L	3826862	T	C	intronic	Rdh,enc	8.33844e-12	11.0789	15	9	6	83	66	17	25	20	5	65	50	15	50	40	10	91	76	15	295	149	146	42	22	20	19	12	7	74	28	46	28	15	13	32	15	17
chr3L	3842975	C	T	intergenic	enc(dist=1771),Awh(dist=3178)	4.57052e-10	9.34003	15	7	8	118	71	47	30	11	19	64	16	48	83	31	52	91	28	63	305	231	74	48	32	16	18	12	6	84	52	32	38	29	9	21	12	9
chr3L	3859060	G	A	intronic	Awh	1.19193e-12	11.9237	16	4	12	105	42	63	50	12	38	56	10	46	62	5	57	81	12	69	320	160	160	58	28	30	20	7	13	72	38	34	25	16	9	27	11	16
chr3L	3908004	G	A	UTR3	mge	1.34035e-12	11.8728	16	9	7	99	53	46	52	34	18	59	21	38	82	37	45	76	33	43	199	161	38	32	30	2	22	16	6	58	50	8	33	28	5	19	18	1
chr3L	3908346	G	A	exonic	mge	2.58666e-10	9.58726	11	4	7	107	61	46	52	18	34	46	18	28	55	25	30	85	31	54	203	124	79	27	15	12	19	14	5	49	41	8	24	17	7	30	25	5
chr3L	3910940	G	T	UTR3	Eip63F-1	2.25422e-11	10.647	20	11	9	80	24	56	24	8	16	86	31	55	53	10	43	61	16	45	392	178	214	76	43	33	22	9	13	80	58	22	18	12	6	26	17	9
chr3L	3910949	C	T	UTR3	Eip63F-1	5.23653e-11	10.281	20	13	7	67	22	45	22	8	14	85	29	56	51	9	42	64	13	51	408	179	229	76	45	31	23	8	15	81	59	22	16	10	6	27	18	9
chr3L	3911026	G	T	UTR3	Eip63F-1	8.86628e-10	9.05226	17	10	7	70	59	11	16	10	6	83	74	9	57	43	14	66	56	10	443	313	130	65	32	33	29	19	10	82	35	47	15	10	5	12	4	8
chr3L	3913547	A	T	intronic	Eip63F-1	2.03758e-10	9.69089	13	8	5	131	81	50	69	51	18	47	35	12	80	59	21	120	94	26	251	130	121	32	15	17	36	18	18	51	10	41	27	12	15	41	18	23
chr3L	3955764	T	A	intergenic	CG14984(dist=3344),CG12605(dist=1084)	6.70458e-10	9.17363	20	7	13	74	26	48	29	6	23	98	53	45	50	25	25	62	29	33	324	42	282	64	8	56	25	4	21	58	2	56	16	2	14	21	3	18
chr3L	3983458	T	C	upstream	scrt	2.89447e-10	9.53843	19	14	5	115	87	28	56	44	12	55	48	7	81	74	7	106	97	9	274	193	81	41	28	13	33	20	13	76	44	32	32	21	11	28	19	9
chr3L	3992892	A	T	intergenic	scrt(dist=4303),CG14985(dist=10580)	3.10031e-11	10.5086	12	6	6	85	62	23	38	30	8	80	57	23	70	54	16	110	86	24	286	127	159	60	31	29	36	22	14	75	29	46	31	15	16	40	17	23
chr3L	4019330	T	C	exonic	fd64A	6.28638e-12	11.2016	12	9	3	116	43	73	44	18	26	60	33	27	67	34	33	92	46	46	235	58	177	45	9	36	30	5	25	63	8	55	32	4	28	44	6	38
chr3L	4031904	G	C	exonic	Gr64c	8.84006e-11	10.0535	25	18	7	113	68	45	62	42	20	53	38	15	61	45	16	98	75	23	291	130	161	35	18	17	33	20	13	63	15	48	31	16	15	38	14	24
chr3L	4032285	G	C	exonic	Gr64d	6.90533e-10	9.16082	14	7	7	113	57	56	53	39	14	66	54	12	73	52	21	78	60	18	263	113	150	39	17	22	27	7	20	64	25	39	29	16	13	36	14	22
chr3L	4068992	C	T	intronic	wit	4.42184e-10	9.3544	15	4	11	108	66	42	43	21	22	70	25	45	73	39	34	96	36	60	335	254	81	50	39	11	25	20	5	85	72	13	25	22	3	26	19	7
chr3L	4103400	G	T	upstream	CG14995,Fit1	1.12097e-12	11.9504	20	18	2	84	54	30	38	29	9	71	34	37	65	38	27	75	42	33	335	306	29	47	41	6	34	30	4	96	89	7	30	26	4	33	33	0
chr3L	4103406	T	A	upstream	CG14995,Fit1	2.3878e-12	11.622	20	18	2	77	52	25	35	26	9	73	34	39	65	39	26	80	47	33	333	306	27	45	39	6	34	30	4	94	88	6	30	26	4	33	33	0
chr3L	4107806	T	C	upstream;downstream	Ack;Fit1	1.9293e-10	9.7146	13	5	8	65	16	49	13	3	10	102	45	57	51	21	30	49	20	29	436	63	373	88	11	77	28	4	24	107	10	97	19	1	18	21	1	20
chr3L	4121734	A	G	intronic	Chd64	2.72575e-12	11.5645	14	9	5	93	49	44	38	32	6	62	45	17	95	67	28	110	79	31	260	150	110	50	25	25	19	9	10	70	28	42	43	16	27	39	10	29
chr3L	4144722	T	G	intronic	CG32260	5.3806e-12	11.2692	12	6	6	140	114	26	51	36	15	49	42	7	79	66	13	95	83	12	262	169	93	40	25	15	43	27	16	68	25	43	24	16	8	28	13	15
chr3L	4153267	C	A	downstream	CG1299,nab	5.84657e-10	9.2331	27	9	18	125	58	67	53	17	36	65	40	25	94	42	52	105	59	46	328	60	268	57	8	49	17	2	15	85	11	74	39	10	29	36	6	30
chr3L	4165642	G	A	intronic	mas	4.57279e-14	13.3398	12	7	5	102	76	26	52	38	14	50	22	28	79	36	43	70	32	38	251	199	52	29	24	5	20	15	5	68	64	4	37	34	3	29	25	4
chr3L	4175169	C	A	UTR3	Teh4	6.71355e-16	15.173	13	7	6	128	76	52	36	15	21	79	35	44	106	51	55	116	48	68	278	211	67	67	46	21	21	14	7	76	71	5	34	30	4	35	30	5
chr3L	4175467	A	G	exonic	Teh4	2.68378e-10	9.57125	15	10	5	131	84	47	49	27	22	75	44	31	89	49	40	122	59	63	303	238	65	48	30	18	25	14	11	82	65	17	35	33	2	54	45	9
chr3L	4175476	T	A	exonic	Teh4	2.42892e-10	9.61459	14	9	5	137	89	48	51	29	22	69	38	31	91	53	38	116	56	60	290	223	67	50	30	20	30	18	12	74	60	14	36	33	3	56	47	9
chr3L	4271629	C	T	intronic	CG1273	7.1321e-10	9.14678	21	9	12	102	56	46	38	20	18	89	44	45	69	40	29	83	43	40	395	273	122	64	47	17	28	23	5	111	95	16	42	31	11	40	32	8
chr3L	4346415	C	T	intronic	Cip4	1.47452e-10	9.83135	13	9	4	110	92	18	35	30	5	59	48	11	79	68	11	87	78	9	331	248	83	74	47	27	36	18	18	78	33	45	17	9	8	33	21	12
chr3L	4403339	G	T	upstream;downstream	Syx17;slow	1.04319e-12	11.9816	16	12	4	86	63	23	19	15	4	70	57	13	56	41	15	67	54	13	322	186	136	52	37	15	26	14	12	74	28	46	34	10	24	23	12	11
chr3L	4403350	A	T	upstream;downstream	Syx17;slow	1.43184e-13	12.8441	18	14	4	88	66	22	24	17	7	72	60	12	58	44	14	62	49	13	323	181	142	51	37	14	25	13	12	80	30	50	30	9	21	23	11	12
chr3L	4403386	T	C	upstream;downstream	Syx17;slow	8.33826e-11	10.0789	16	13	3	89	61	28	31	22	9	62	51	11	63	49	14	66	53	13	305	180	125	45	33	12	21	12	9	66	31	35	33	10	23	22	11	11
chr3L	4403390	G	T	upstream;downstream	Syx17;slow	1.56584e-10	9.80525	14	11	3	93	64	29	30	20	10	61	51	10	64	48	16	65	51	14	299	179	120	46	34	12	21	13	8	63	30	33	34	10	24	24	11	13
chr3L	4403516	G	A	UTR5	Syx17	8.21132e-10	9.08559	21	20	1	110	66	44	36	27	9	68	50	18	59	37	22	82	66	16	272	160	112	61	44	17	27	14	13	66	24	42	33	10	23	31	13	18
chr3L	4407298	C	T	UTR5	DOR	3.36464e-11	10.4731	16	6	10	163	66	97	54	26	28	73	28	45	78	36	42	89	38	51	281	72	209	55	16	39	39	12	27	76	8	68	46	4	42	42	3	39
chr3L	4414846	G	C	UTR5	DOR	9.09293e-11	10.0413	20	11	9	89	58	31	40	17	23	79	50	29	59	42	17	65	38	27	243	102	141	45	18	27	14	5	9	67	18	49	21	7	14	26	3	23
chr3L	4422015	G	C	UTR5	CG15020	3.32247e-10	9.47854	13	8	5	86	66	20	57	29	28	57	31	26	85	62	23	82	55	27	303	166	137	45	27	18	29	11	18	74	22	52	34	11	23	35	12	23
chr3L	4422371	G	A	intronic	CG15020	3.63512e-14	13.4395	18	15	3	102	79	23	35	25	10	97	77	20	54	45	9	74	61	13	356	231	125	56	41	15	25	17	8	86	31	55	19	7	12	23	13	10
chr3L	4422378	T	G	intronic	CG15020	5.20731e-11	10.2834	19	10	9	103	68	35	34	18	16	95	66	29	57	40	17	70	50	20	358	173	185	52	31	21	27	12	15	86	24	62	25	11	14	25	11	14
chr3L	4422453	A	G	intronic	CG15020	4.67247e-12	11.3305	16	12	4	101	84	17	35	24	11	94	81	13	79	62	17	70	53	17	360	220	140	61	41	20	21	15	6	85	38	47	28	12	16	25	12	13
chr3L	4422482	G	T	intronic	CG15020	1.207e-11	10.9183	15	13	2	85	76	9	29	23	6	96	83	13	67	54	13	68	56	12	343	220	123	61	43	18	20	14	6	84	38	46	23	11	12	25	15	10
chr3L	4462159	C	A	upstream;downstream	CG15023;CG15024	8.00372e-10	9.09671	15	14	1	85	72	13	47	42	5	61	50	11	85	66	19	82	71	11	287	216	71	49	33	16	21	15	6	72	39	33	27	10	17	29	15	14
chr3L	4474224	G	T	exonic	CG11349	9.60238e-12	11.0176	11	9	2	168	115	53	61	51	10	74	57	17	91	68	23	118	85	33	288	208	80	44	34	10	26	17	9	57	17	40	28	14	14	36	14	22
chr3L	4474277	A	C	exonic	CG11349	3.26502e-10	9.48611	15	11	4	144	114	30	71	64	7	60	45	15	99	80	19	125	101	24	251	192	59	35	28	7	36	27	9	74	32	42	35	23	12	39	18	21
chr3L	4474301	A	G	exonic	CG11349	6.85574e-11	10.1639	14	9	5	113	80	33	56	46	10	57	42	15	95	72	23	113	85	28	240	156	84	36	25	11	32	21	11	56	18	38	34	17	17	35	15	20
chr3L	4516124	G	A	intronic	Tie	1.6063e-14	13.7942	16	14	2	108	102	6	50	50	0	62	54	8	79	70	9	103	96	7	254	213	41	36	34	2	36	26	10	63	27	36	22	14	8	23	13	10
chr3L	4519298	A	T	intronic	Tie	4.6065e-11	10.3366	14	9	5	78	58	20	46	13	33	65	37	28	77	45	32	88	56	32	335	108	227	36	13	23	29	7	22	65	9	56	32	12	20	27	6	21
chr3L	4523876	C	G	intronic	Tie	9.36006e-10	9.02872	15	9	6	101	86	15	40	32	8	72	64	8	64	52	12	80	72	8	340	252	88	51	46	5	29	23	6	72	41	31	34	22	12	25	11	14
chr3L	4573598	T	C	intronic	CG42540	6.93479e-12	11.159	14	11	3	111	94	17	37	22	15	86	65	21	82	66	16	88	58	30	314	210	104	48	35	13	28	16	12	74	26	48	28	10	18	31	6	25
chr3L	4573796	A	G	intronic	CG42540	1.13657e-12	11.9444	20	14	6	101	62	39	31	16	15	77	51	26	89	60	29	83	59	24	324	193	131	52	31	21	33	16	17	65	17	48	33	13	20	32	7	25
chr3L	4635558	A	T	intronic	axo	9.74846e-11	10.0111	15	15	0	108	102	6	38	31	7	45	41	4	75	72	3	93	88	5	270	220	50	44	37	7	28	22	6	61	30	31	30	9	21	23	16	7
chr3L	4635627	G	A	intronic	axo	6.39543e-13	12.1941	12	11	1	119	115	4	40	37	3	62	56	6	76	75	1	70	67	3	317	274	43	48	43	5	23	20	3	83	50	33	30	13	17	16	10	6
chr3L	4636899	G	A	UTR3	axo	1.75205e-10	9.75645	11	2	9	81	14	67	29	6	23	66	13	53	68	19	49	66	8	58	381	138	243	68	27	41	31	10	21	78	46	32	29	17	12	26	12	14
chr3L	4653981	A	T	intronic	axo	1.83121e-10	9.73726	19	12	7	100	33	67	47	16	31	59	22	37	80	34	46	113	36	77	322	177	145	57	21	36	37	23	14	86	60	26	37	28	9	35	22	13
chr3L	4653984	T	C	intronic	axo	4.82591e-13	12.3164	19	14	5	103	59	44	49	35	14	60	32	28	83	43	40	117	63	54	324	265	59	54	45	9	35	34	1	83	79	4	36	33	3	34	30	4
chr3L	4653996	T	C	intronic	axo	1.90797e-12	11.7194	19	15	4	106	51	55	42	31	11	58	33	25	88	47	41	114	60	54	316	265	51	52	43	9	28	26	2	83	79	4	35	33	2	29	26	3
chr3L	4654026	G	C	intronic	axo	9.42083e-13	12.0259	18	16	2	96	47	49	45	37	8	62	32	30	87	51	36	94	46	48	282	245	37	63	56	7	25	22	3	82	80	2	42	40	2	25	20	5
chr3L	4654037	T	G	intronic	axo	7.98975e-14	13.0975	16	9	7	95	19	76	45	15	30	63	18	45	97	27	70	92	21	71	270	127	143	69	26	43	28	14	14	80	51	29	43	31	12	27	16	11
chr3L	4654048	G	A	intronic	axo	1.29158e-13	12.8889	17	11	6	99	18	81	47	13	34	59	16	43	101	26	75	89	21	68	257	114	143	69	26	43	28	14	14	79	49	30	42	30	12	25	15	10
chr3L	4654099	A	G	intronic	axo	1.77306e-10	9.75128	13	6	7	90	21	69	54	20	34	57	17	40	88	24	64	71	24	47	265	128	137	65	27	38	25	14	11	86	52	34	35	24	11	33	23	10
chr3L	4654114	C	A	intronic	axo	2.67922e-10	9.57199	12	6	6	88	17	71	53	18	35	62	19	43	91	24	67	71	25	46	263	118	145	58	23	35	30	15	15	79	48	31	32	22	10	31	22	9
chr3L	4654122	G	C	intronic	axo	5.88927e-11	10.2299	13	6	7	92	18	74	47	16	31	61	17	44	86	23	63	72	25	47	258	116	142	56	21	35	28	14	14	78	46	32	30	21	9	30	24	6
chr3L	4654204	A	C	intronic	axo	4.89675e-12	11.3101	11	7	4	131	67	64	58	38	20	65	33	32	69	25	44	111	57	54	298	215	83	58	39	19	34	30	4	80	69	11	40	32	8	32	29	3
chr3L	4654215	T	C	intronic	axo	2.2242e-12	11.6528	11	6	5	137	71	66	61	41	20	63	33	30	77	29	48	109	57	52	294	206	88	65	44	21	31	29	2	86	78	8	39	32	7	31	28	3
chr3L	4665399	C	T	intronic	axo	2.01211e-10	9.69635	19	16	3	93	47	46	42	20	22	61	25	36	57	19	38	88	33	55	320	198	122	39	26	13	25	16	9	71	57	14	19	14	5	18	12	6
chr3L	4665402	C	T	intronic	axo	1.10599e-10	9.95625	20	16	4	93	47	46	41	19	22	58	24	34	60	20	40	91	33	58	318	195	123	40	26	14	26	15	11	75	60	15	19	14	5	19	12	7
chr3L	4668107	C	T	intronic	axo	7.04977e-10	9.15182	11	8	3	111	49	62	50	26	24	73	30	43	92	50	42	86	38	48	343	288	55	47	35	12	41	33	8	79	70	9	32	24	8	43	33	10
chr3L	4673709	C	T	intronic	axo	2.29847e-12	11.6386	16	14	2	83	69	14	31	25	6	67	61	6	69	55	14	89	76	13	308	228	80	47	35	12	36	30	6	78	28	50	38	13	25	20	13	7
chr3L	4690216	G	A	upstream	CG18418	5.74121e-12	11.241	20	9	11	104	53	51	52	30	22	59	28	31	68	39	29	89	45	44	282	200	82	50	41	9	41	36	5	74	67	7	34	32	2	33	29	4
chr3L	4690218	A	T	upstream	CG18418	4.68922e-12	11.3289	20	9	11	106	54	52	52	30	22	60	27	33	69	40	29	91	46	45	283	200	83	49	41	8	42	37	5	76	69	7	34	31	3	32	28	4
chr3L	4695761	A	G	intronic	Gef64C	2.76164e-13	12.5588	11	2	9	112	17	95	31	4	27	44	7	37	83	14	69	79	5	74	288	57	231	39	8	31	22	7	15	69	34	35	27	15	12	29	16	13
chr3L	4715115	A	T	intronic	Gef64C	2.56833e-16	15.5903	16	7	9	80	19	61	32	12	20	61	18	43	53	16	37	69	23	46	289	160	129	36	19	17	25	14	11	73	58	15	27	23	4	39	30	9
chr3L	4715139	C	A	intronic	Gef64C	2.26476e-14	13.645	16	9	7	74	24	50	35	17	18	63	20	43	55	26	29	72	25	47	309	193	116	40	22	18	30	17	13	81	67	14	24	20	4	29	24	5
chr3L	4726658	T	C	intronic	Gef64C	4.56682e-13	12.3404	21	4	17	105	27	78	50	5	45	73	12	61	66	13	53	94	12	82	331	99	232	57	8	49	22	9	13	84	46	38	34	15	19	36	19	17
chr3L	4732789	G	C	intronic	Gef64C	3.25431e-12	11.4875	20	17	3	104	75	29	48	36	12	69	62	7	68	58	10	65	54	11	359	252	107	41	29	12	24	20	4	66	22	44	28	8	20	24	15	9
chr3L	4732802	T	A	intronic	Gef64C	1.74152e-10	9.75907	17	16	1	95	83	12	47	42	5	63	59	4	59	53	6	61	58	3	344	266	78	38	29	9	27	23	4	62	33	29	31	10	21	29	19	10
chr3L	4739876	T	C	intronic	Gef64C	7.89468e-10	9.10267	11	10	1	107	102	5	47	41	6	55	54	1	64	60	4	82	78	4	270	242	28	33	29	4	23	22	1	58	34	24	21	10	11	22	18	4
chr3L	4748333	G	C	intronic	Gef64C	1.65764e-16	15.7805	15	11	4	104	62	42	42	18	24	76	47	29	71	44	27	71	48	23	399	165	234	40	14	26	28	12	16	81	14	67	28	2	26	19	1	18
chr3L	4748506	T	C	intronic	Gef64C	8.31931e-10	9.07991	16	12	4	104	63	41	57	19	38	54	29	25	69	37	32	83	45	38	299	110	189	41	9	32	22	11	11	61	13	48	32	3	29	27	5	22
chr3L	4763301	G	T	intronic	Gef64C	2.37642e-13	12.6241	15	13	2	109	72	37	52	35	17	44	36	8	74	68	6	109	93	16	203	118	85	49	23	26	24	15	9	60	28	32	27	10	17	27	16	11
chr3L	4778104	T	G	intronic	Gef64C	2.2605e-14	13.6458	13	6	7	94	48	46	54	32	22	60	19	41	75	26	49	120	33	87	322	176	146	60	36	24	36	16	20	82	61	21	24	18	6	32	21	11
chr3L	4778195	C	A	intronic	Gef64C	1.07551e-12	11.9684	11	6	5	101	46	55	36	24	12	80	26	54	62	20	42	81	16	65	322	200	122	46	31	15	21	13	8	86	56	30	30	24	6	34	25	9
chr3L	4788664	G	T	intronic	Gef64C	8.8e-10	9.05552	14	11	3	65	55	10	24	17	7	49	42	7	47	33	14	38	26	12	320	207	113	49	35	14	17	11	6	70	24	46	11	3	8	17	6	11
chr3L	4791298	C	T	exonic	Gef64C	2.81123e-14	13.5511	11	10	1	132	105	27	71	56	15	67	56	11	76	66	10	100	88	12	278	158	120	38	22	16	36	22	14	61	28	33	28	12	16	28	14	14
chr3L	4792435	C	T	exonic	Gef64C	7.47094e-11	10.1266	16	14	2	135	87	48	51	38	13	56	30	26	80	44	36	109	44	65	227	177	50	47	35	12	37	31	6	59	54	5	37	32	5	41	35	6
chr3L	4794922	A	C	intronic	Gef64C	5.88795e-11	10.23	19	3	16	100	27	73	51	19	32	86	52	34	76	34	42	76	42	34	337	93	244	46	9	37	34	6	28	65	10	55	32	2	30	31	6	25
chr3L	4799068	C	A	intergenic	Gef64C(dist=2819),CG7509(dist=4009)	3.27718e-10	9.4845	17	10	7	121	92	29	59	43	16	71	36	35	86	53	33	96	57	39	257	217	40	44	41	3	33	26	7	76	72	4	31	28	3	28	25	3
chr3L	4801260	A	C	intergenic	Gef64C(dist=5011),CG7509(dist=1817)	1.11823e-17	16.9515	14	5	9	104	40	64	36	12	24	86	47	39	85	48	37	91	53	38	378	121	257	63	12	51	21	7	14	103	10	93	22	1	21	46	8	38
chr3L	4809691	A	G	exonic	Dhc64C	2.09461e-14	13.6789	14	12	2	124	105	19	49	39	10	59	48	11	74	59	15	122	108	14	212	132	80	23	14	9	28	25	3	52	20	32	39	19	20	33	16	17
chr3L	4810030	A	G	exonic	Dhc64C	2.22956e-11	10.6518	14	9	5	128	93	35	57	47	10	60	50	10	87	69	18	94	80	14	266	154	112	27	19	8	31	19	12	86	43	43	26	14	12	41	19	22
chr3L	4813719	G	A	exonic	Dhc64C	6.62383e-14	13.1789	11	2	9	127	25	102	55	14	41	48	13	35	89	21	68	107	19	88	270	100	170	28	7	21	25	8	17	62	39	23	35	22	13	39	23	16
chr3L	4813905	A	C	exonic	Dhc64C	5.83981e-15	14.2336	11	4	7	141	47	94	56	27	29	52	14	38	78	22	56	105	36	69	237	88	149	29	11	18	22	11	11	67	54	13	25	17	8	45	31	14
chr3L	4814877	C	T	exonic	Dhc64C	4.10665e-18	17.3865	18	12	6	148	77	71	67	37	30	68	30	38	98	31	67	122	45	77	295	173	122	61	38	23	23	16	7	70	60	10	38	33	5	38	31	7
chr3L	4820206	A	G	exonic	Dhc64C	1.05786e-15	14.9756	13	9	4	131	43	88	61	9	52	56	15	41	84	17	67	113	29	84	249	97	152	39	12	27	31	18	13	65	43	22	36	27	9	35	22	13
chr3L	4820211	G	A	exonic	Dhc64C	8.08078e-14	13.0925	15	10	5	131	44	87	64	12	52	55	15	40	85	19	66	112	31	81	255	102	153	40	13	27	31	19	12	65	43	22	36	26	10	33	20	13
chr3L	4821838	C	T	intronic	Dhc64C	4.85695e-12	11.3136	15	6	9	122	54	68	51	30	21	85	41	44	93	27	66	102	40	62	348	229	119	40	24	16	30	21	9	77	66	11	19	16	3	29	25	4
chr3L	4823682	G	A	exonic	Dhc64C	2.77428e-12	11.5568	15	14	1	115	103	12	52	44	8	57	49	8	90	77	13	96	89	7	267	214	53	42	34	8	28	21	7	58	29	29	34	19	15	34	20	14
chr3L	4823713	A	G	exonic	Dhc64C	1.08204e-11	10.9658	15	13	2	117	102	15	52	47	5	57	48	9	96	81	15	88	83	5	241	198	43	35	28	7	26	16	10	56	26	30	34	16	18	42	25	17
chr3L	4834404	C	T	upstream	CG13708	1.73434e-10	9.76087	13	11	2	95	45	50	46	27	19	58	33	25	78	42	36	99	62	37	314	229	85	37	30	7	25	19	6	79	71	8	38	36	2	29	28	1
chr3L	4834588	T	G	upstream	CG13708	9.40617e-11	10.0266	17	13	4	103	34	69	43	18	25	70	42	28	79	39	40	82	43	39	312	222	90	40	28	12	26	16	10	81	74	7	30	29	1	22	17	5
chr3L	4834936	C	T	intergenic	CG13708(dist=1345),CG13707(dist=2855)	3.54029e-11	10.451	12	11	1	104	90	14	45	39	6	42	38	4	60	53	7	74	64	10	196	125	71	32	27	5	22	18	4	32	13	19	31	13	18	20	13	7
chr3L	4845591	A	T	intergenic	CG13707(dist=5483),CG32237(dist=3844)	2.65729e-19	18.5756	13	12	1	101	70	31	49	36	13	75	58	17	73	55	18	95	78	17	215	128	87	48	20	28	33	14	19	54	10	44	28	4	24	21	9	12
chr3L	4845600	G	A	intergenic	CG13707(dist=5492),CG32237(dist=3835)	2.4642e-15	14.6083	11	4	7	102	34	68	52	15	37	65	15	50	71	18	53	94	19	75	216	94	122	52	29	23	32	20	12	51	44	7	29	25	4	21	11	10
chr3L	4845896	T	A	intergenic	CG13707(dist=5788),CG32237(dist=3539)	5.29246e-17	16.2763	19	12	7	94	39	55	33	7	26	53	12	41	50	10	40	71	14	57	308	160	148	50	25	25	27	14	13	62	45	17	23	21	2	16	11	5
chr3L	4845976	C	A	intergenic	CG13707(dist=5868),CG32237(dist=3459)	3.36582e-15	14.4729	16	8	8	99	51	48	45	31	14	66	43	23	65	49	16	63	43	20	348	169	179	56	21	35	29	17	12	89	20	69	22	4	18	23	7	16
chr3L	4845993	T	C	intergenic	CG13707(dist=5885),CG32237(dist=3442)	3.71244e-15	14.4303	14	6	8	91	41	50	45	29	16	70	47	23	62	48	14	65	45	20	345	169	176	60	24	36	24	11	13	87	19	68	25	7	18	28	10	18
chr3L	4861369	A	G	UTR5	CG17150	4.70755e-21	20.3272	12	7	5	124	106	18	50	40	10	73	63	10	90	77	13	98	89	9	282	197	85	40	31	9	21	15	6	48	20	28	35	12	23	28	7	21
chr3L	4861579	C	G	exonic	CG17150	2.78015e-10	9.55593	13	5	8	87	71	16	44	32	12	60	45	15	91	74	17	106	97	9	285	183	102	36	24	12	28	18	10	63	28	35	28	12	16	39	17	22
chr3L	4867390	C	T	intronic	CG17150	1.72461e-11	10.7633	11	10	1	106	89	17	53	46	7	53	46	7	80	73	7	98	81	17	229	177	52	39	33	6	29	21	8	54	28	26	19	6	13	24	14	10
chr3L	4867395	C	T	intronic	CG17150	2.25605e-12	11.6467	11	10	1	108	92	16	51	45	6	51	44	7	81	74	7	99	82	17	231	179	52	39	32	7	29	20	9	53	27	26	20	6	14	24	13	11
chr3L	4870271	G	A	intronic	CG17150	6.66743e-10	9.17604	11	8	3	103	65	38	44	36	8	60	31	29	84	42	42	90	53	37	241	207	34	33	25	8	31	24	7	57	56	1	20	20	0	37	34	3
chr3L	4898582	T	A	upstream;downstream	CG13704;CG13705	1.30075e-14	13.8858	13	10	3	75	52	23	29	19	10	101	83	18	52	36	16	79	67	12	386	219	167	59	44	15	22	14	8	95	29	66	28	6	22	28	13	15
chr3L	4898589	a	T	upstream;downstream	CG13704;CG13705	1.62682e-19	18.7887	14	10	4	73	49	24	32	23	9	100	83	17	52	38	14	72	60	12	399	225	174	55	45	10	21	12	9	94	28	66	29	7	22	28	13	15
chr3L	4898608	t	G	upstream;downstream	CG13704;CG13705	3.23034e-18	17.4908	12	9	3	79	55	24	27	20	7	94	79	15	52	39	13	61	50	11	389	228	161	53	42	11	19	8	11	83	24	59	29	7	22	28	14	14
chr3L	4898626	A	G	upstream;downstream	CG13704;CG13705	1.08256e-16	15.9655	11	8	3	80	55	25	36	29	7	94	75	19	57	44	13	68	56	12	366	221	145	48	38	10	25	11	14	82	24	58	22	6	16	26	13	13
chr3L	4898631	G	A	upstream;downstream	CG13704;CG13705	6.93231e-18	17.1591	13	10	3	80	56	24	36	29	7	94	75	19	55	45	10	61	52	9	362	217	145	52	42	10	26	12	14	84	25	59	22	6	16	25	12	13
chr3L	4898858	A	G	upstream;downstream	CG13704;CG13705	1.00215e-13	12.9991	18	13	5	84	60	24	46	40	6	69	55	14	70	51	19	74	60	14	309	173	136	51	39	12	28	14	14	50	18	32	33	12	21	33	10	23
chr3L	4920385	T	C	intergenic	Rh50(dist=1363),CR43627(dist=8910)	1.06015e-11	10.9746	20	8	12	108	41	67	24	15	9	87	30	57	68	25	43	65	20	45	360	217	143	38	24	14	29	19	10	85	64	21	17	11	6	23	17	6
chr3L	4954017	A	C	intronic	Con	1.59952e-10	9.79601	18	7	11	78	23	55	20	4	16	50	15	35	61	18	43	66	18	48	238	100	138	34	10	24	21	7	14	61	43	18	29	24	5	19	8	11
chr3L	4965947	A	G	intronic	Con	2.81649e-12	11.5503	12	9	3	90	80	10	49	45	4	52	46	6	67	62	5	86	83	3	216	186	30	35	32	3	30	26	4	49	28	21	18	9	9	23	12	11
chr3L	4975247	C	T	intronic	Con	5.03947e-10	9.29762	15	9	6	66	44	22	28	19	9	45	25	20	56	28	28	67	25	42	264	216	48	31	22	9	20	14	6	55	51	4	20	19	1	24	21	3
chr3L	4975557	C	T	intronic	Con	2.71366e-11	10.5664	19	14	5	76	49	27	23	14	9	81	39	42	48	26	22	64	26	38	365	271	94	53	30	23	25	20	5	106	91	15	31	27	4	19	12	7
chr3L	4976293	C	T	intronic	Con	8.07215e-11	10.093	14	9	5	119	79	40	62	32	30	80	41	39	72	40	32	120	48	72	241	190	51	46	32	14	21	16	5	56	54	2	32	27	5	39	35	4
chr3L	4994312	A	G	exonic	CG32232	1.11881e-11	10.9512	16	5	11	104	28	76	39	16	23	60	10	50	73	5	68	109	22	87	363	115	248	42	15	27	26	10	16	53	27	26	40	26	14	34	20	14
chr3L	5044962	T	C	intronic	Con	3.75961e-11	10.4249	14	10	4	69	59	10	45	42	3	52	42	10	63	45	18	70	54	16	307	222	85	47	29	18	24	20	4	72	24	48	24	10	14	25	11	14
chr3L	5045161	C	T	intronic	Con	4.04915e-10	9.39264	23	21	2	67	48	19	33	29	4	48	38	10	75	57	18	64	48	16	350	256	94	58	46	12	37	25	12	83	32	51	26	11	15	19	9	10
chr3L	5045241	C	A	intronic	Con	7.88703e-13	12.1031	17	11	6	67	57	10	36	30	6	46	40	6	58	44	14	82	63	19	306	222	84	47	38	9	24	13	11	88	33	55	32	10	22	30	16	14
chr3L	5058073	T	A	intergenic	Con(dist=12622),CR34047(dist=40303)	9.54396e-12	11.0203	15	10	5	82	59	23	29	22	7	59	37	22	36	27	9	62	49	13	234	111	123	32	17	15	23	15	8	72	18	54	15	4	11	15	5	10
chr3L	5060033	T	G	intergenic	Con(dist=14582),CR34047(dist=38343)	2.84231e-10	9.54633	13	6	7	102	68	34	40	28	12	50	29	21	64	34	30	87	38	49	276	206	70	55	36	19	24	21	3	77	74	3	26	21	5	31	27	4
chr3L	5060038	C	T	intergenic	Con(dist=14587),CR34047(dist=38338)	2.87522e-12	11.5413	11	3	8	103	68	35	37	26	11	50	27	23	66	35	31	96	42	54	279	210	69	54	33	21	26	21	5	78	75	3	25	20	5	29	25	4
chr3L	5060049	C	T	intergenic	Con(dist=14598),CR34047(dist=38327)	1.87893e-13	12.7261	13	6	7	104	69	35	38	24	14	50	25	25	75	37	38	94	38	56	281	209	72	56	32	24	26	21	5	79	74	5	20	17	3	31	26	5
chr3L	5060125	A	G	intergenic	Con(dist=14674),CR34047(dist=38251)	3.74906e-13	12.4261	12	6	6	107	63	44	47	26	21	62	29	33	73	34	39	92	34	58	279	182	97	58	33	25	31	21	10	63	58	5	30	25	5	31	24	7
chr3L	5087644	A	T	intergenic	Con(dist=42193),CR34047(dist=10732)	1.24052e-11	10.9064	16	4	12	109	45	64	42	29	13	90	28	62	76	25	51	69	23	46	319	196	123	38	15	23	32	24	8	73	53	20	31	24	7	39	22	17
chr3L	5097048	T	A	intergenic	Con(dist=51597),CR34047(dist=1328)	5.93892e-10	9.22629	15	9	6	82	49	33	32	11	21	69	43	26	65	31	34	97	44	53	345	269	76	53	38	15	23	15	8	88	77	11	23	20	3	31	27	4
chr3L	5103192	A	G	intergenic	CR34047(dist=3397),CG4597(dist=19582)	7.86337e-10	9.10439	12	7	5	125	54	71	58	36	22	46	24	22	72	22	50	86	27	59	238	173	65	45	31	14	26	17	9	61	49	12	17	17	0	43	33	10
chr3L	5122854	T	C	exonic	CG4597	5.89713e-11	10.2294	18	7	11	109	68	41	51	31	20	62	34	28	77	45	32	96	56	40	322	155	167	50	21	29	33	18	15	81	19	62	32	3	29	30	9	21
chr3L	5122992	C	T	exonic	CG4597	5.93209e-12	11.2268	15	5	10	127	82	45	57	32	25	83	43	40	86	54	32	113	57	56	336	160	176	44	23	21	44	23	21	83	20	63	39	5	34	49	10	39
chr3L	5123063	G	C	exonic	CG4597	9.14859e-14	13.0386	16	4	12	122	75	47	48	23	25	73	48	25	83	50	33	125	74	51	340	161	179	58	28	30	31	16	15	80	20	60	35	3	32	41	12	29
chr3L	5124628	G	C	upstream	CG15212	1.38716e-12	11.8579	14	9	5	102	72	30	44	28	16	79	55	24	70	46	24	89	56	33	306	152	154	39	14	25	34	14	20	85	29	56	42	7	35	26	7	19
chr3L	5131715	A	G	exonic	CG4611	9.80318e-10	9.00863	14	10	4	145	65	80	53	31	22	59	15	44	83	33	50	105	35	70	312	178	134	37	17	20	38	27	11	73	53	20	26	14	12	37	24	13
chr3L	5155788	g	A	intronic	shep	1.50099e-13	12.8236	25	19	6	94	79	15	37	29	8	68	63	5	64	51	13	66	58	8	294	221	73	58	35	23	21	15	6	63	31	32	26	12	14	26	9	17
chr3L	5155789	g	A	intronic	shep	8.14938e-12	11.0889	26	19	7	95	80	15	37	29	8	68	63	5	63	50	13	66	59	7	295	223	72	57	35	22	21	15	6	62	31	31	25	12	13	26	9	17
chr3L	5155946	G	A	intronic	shep	3.74963e-13	12.426	17	9	8	103	72	31	42	25	17	72	54	18	74	49	25	78	61	17	336	198	138	54	28	26	39	19	20	80	26	54	27	9	18	34	12	22
chr3L	5156268	T	A	intronic	shep	1.30585e-12	11.8841	17	13	4	115	85	30	59	29	30	74	54	20	80	53	27	106	72	34	310	154	156	42	23	19	31	19	12	74	19	55	42	14	28	31	13	18
chr3L	5156832	A	C	intronic	shep	3.68767e-11	10.4332	14	8	6	112	77	35	54	38	16	53	39	14	64	41	23	75	55	20	247	140	107	35	22	13	31	16	15	52	14	38	34	9	25	23	9	14
chr3L	5157642	G	A	intronic	shep	7.29227e-16	15.1371	19	16	3	91	82	9	42	39	3	66	60	6	78	68	10	88	79	9	306	239	67	56	48	8	36	26	10	104	45	59	32	19	13	30	18	12
chr3L	5167777	A	C	intronic	shep	3.91749e-11	10.407	21	17	4	81	55	26	22	15	7	95	74	21	73	49	24	75	51	24	349	179	170	50	33	17	25	14	11	71	18	53	31	11	20	24	11	13
chr3L	5167778	T	A	intronic	shep	7.70208e-11	10.1134	21	17	4	82	56	26	23	16	7	92	72	20	73	49	24	73	49	24	357	190	167	50	33	17	25	14	11	71	18	53	31	11	20	25	11	14
chr3L	5206436	G	C	intronic	shep	4.10986e-10	9.38617	16	6	10	77	30	47	18	9	9	68	21	47	59	22	37	82	35	47	262	144	118	66	34	32	27	13	14	76	61	15	18	13	5	19	11	8
chr3L	5234022	T	G	intronic	shep	1.30699e-12	11.8837	22	6	16	97	18	79	49	8	41	77	17	60	68	18	50	93	15	78	301	107	194	44	11	33	30	13	17	82	46	36	31	19	12	30	18	12
chr3L	5237436	A	G	intronic	shep	6.00688e-13	12.2214	15	7	8	79	20	59	51	15	36	58	16	42	53	20	33	87	21	66	277	135	142	33	16	17	18	5	13	70	53	17	25	18	7	19	12	7
chr3L	5237675	G	T	intronic	shep	1.92838e-12	11.7148	14	4	10	101	44	57	43	13	30	49	17	32	59	24	35	98	29	69	241	135	106	37	16	21	14	6	8	63	51	12	23	17	6	23	17	6
chr3L	5248101	G	T	intronic	shep	5.95455e-10	9.22515	15	9	6	72	46	26	27	22	5	94	82	12	60	49	11	69	62	7	347	218	129	62	47	15	34	19	15	77	41	36	29	13	16	11	10	1
chr3L	5248270	T	C	intronic	shep	3.13853e-14	13.5033	21	19	2	64	52	12	25	20	5	77	76	1	44	39	5	68	61	7	346	250	96	43	33	10	26	21	5	84	40	44	22	12	10	18	11	7
chr3L	5257237	C	A	intronic	shep	3.61816e-10	9.44151	15	9	6	122	89	33	55	41	14	58	26	32	73	44	29	105	57	48	315	286	29	68	61	7	19	14	5	74	72	2	34	34	0	41	34	7
chr3L	5260564	A	G	intronic	shep	4.27295e-11	10.3693	12	8	4	95	59	36	36	24	12	55	32	23	81	52	29	105	55	50	327	295	32	66	46	20	38	27	11	97	90	7	39	33	6	31	28	3
chr3L	5272576	G	A	intergenic	shep(dist=1532),lama(dist=64139)	1.66441e-16	15.7787	30	15	15	65	56	9	30	28	2	70	64	6	71	63	8	68	59	9	446	335	111	55	41	14	29	22	7	98	40	58	22	13	9	33	17	16
chr3L	5272656	A	C	intergenic	shep(dist=1612),lama(dist=64059)	4.45843e-10	9.35082	28	14	14	65	58	7	34	33	1	78	70	8	54	46	8	57	48	9	413	325	88	55	40	15	14	10	4	88	38	50	31	21	10	30	15	15
chr3L	5272782	A	C	intergenic	shep(dist=1738),lama(dist=63933)	6.33612e-12	11.1982	11	10	1	58	51	7	19	18	1	75	63	12	51	44	7	49	45	4	334	240	94	48	40	8	18	8	10	57	28	29	24	13	11	18	4	14
chr3L	5272786	A	G	intergenic	shep(dist=1742),lama(dist=63929)	1.52169e-11	10.8177	12	11	1	54	47	7	19	18	1	76	64	12	50	43	7	46	42	4	333	238	95	47	38	9	19	9	10	57	27	30	25	15	10	18	4	14
chr3L	5272797	T	C	intergenic	shep(dist=1753),lama(dist=63918)	3.83732e-10	9.41597	13	11	2	64	58	6	24	23	1	72	61	11	51	44	7	37	33	4	334	241	93	44	36	8	21	12	9	59	29	30	24	14	10	20	7	13
chr3L	5274265	T	C	intergenic	shep(dist=3221),lama(dist=62450)	2.69777e-13	12.569	14	7	7	88	54	34	37	14	23	65	47	18	61	43	18	83	49	34	342	120	222	50	15	35	22	8	14	78	17	61	18	5	13	29	7	22
chr3L	5276828	T	A	intergenic	shep(dist=5784),lama(dist=59887)	8.49567e-18	17.0708	11	10	1	69	49	20	35	25	10	63	48	15	63	47	16	61	45	16	358	201	157	54	38	16	26	14	12	93	20	73	21	5	16	26	9	17
chr3L	5286663	T	C	intergenic	shep(dist=15619),lama(dist=50052)	2.0009e-11	10.6988	14	11	3	94	53	41	35	23	12	82	38	44	65	25	40	70	31	39	359	261	98	45	35	10	28	24	4	75	61	14	29	22	7	22	21	1
chr3L	5286734	G	C	intergenic	shep(dist=15690),lama(dist=49981)	8.83553e-16	15.0538	13	9	4	105	52	53	43	18	25	73	32	41	64	26	38	86	26	60	365	243	122	49	35	14	26	14	12	81	66	15	37	32	5	23	21	2
chr3L	5286766	C	T	intergenic	shep(dist=15722),lama(dist=49949)	5.24452e-14	13.2803	14	12	2	99	52	47	36	25	11	78	38	40	76	33	43	88	43	45	350	255	95	56	43	13	20	16	4	92	78	14	33	31	2	27	25	2
chr3L	5317338	G	A	intergenic	shep(dist=46294),lama(dist=19377)	3.02074e-15	14.5199	14	10	4	92	64	28	30	22	8	68	49	19	75	56	19	59	39	20	310	177	133	59	34	25	33	22	11	80	18	62	19	1	18	21	9	12
chr3L	5348180	T	C	UTR5	lama	1.4124e-15	14.85	13	7	6	91	28	63	36	13	23	65	28	37	69	18	51	79	26	53	274	133	141	48	30	18	25	17	8	71	58	13	27	24	3	27	22	5
chr3L	5359189	T	A	intronic	Uev1A	1.12719e-11	10.948	11	8	3	110	65	45	55	39	16	47	16	31	69	33	36	86	37	49	229	157	72	38	26	12	23	17	6	49	41	8	28	27	1	26	22	4
chr3L	5367198	G	A	intergenic	CG10635(dist=6090),Ir64a(dist=4688)	3.26691e-10	9.48586	16	11	5	130	88	42	45	32	13	49	26	23	80	43	37	98	52	46	287	216	71	45	42	3	27	23	4	53	51	2	24	24	0	36	31	5
chr3L	5367425	C	T	intergenic	CG10635(dist=6317),Ir64a(dist=4461)	9.93173e-13	12.003	11	1	10	95	23	72	27	4	23	91	20	71	84	21	63	94	19	75	336	115	221	61	17	44	22	2	20	72	41	31	35	20	15	34	22	12
chr3L	5367426	A	G	intergenic	CG10635(dist=6318),Ir64a(dist=4460)	2.57871e-13	12.5886	11	1	10	96	23	73	27	4	23	91	20	71	81	21	60	92	19	73	339	116	223	60	17	43	22	2	20	71	42	29	37	22	15	34	22	12
chr3L	5367562	T	C	intergenic	CG10635(dist=6454),Ir64a(dist=4324)	3.59501e-10	9.4443	12	3	9	80	21	59	36	5	31	89	24	65	56	11	45	86	16	70	364	129	235	51	13	38	19	5	14	82	46	36	28	16	12	17	9	8
chr3L	5367563	C	A	intergenic	CG10635(dist=6455),Ir64a(dist=4323)	2.29964e-10	9.63834	12	3	9	82	21	61	36	5	31	89	24	65	57	12	45	83	16	67	364	130	234	53	14	39	18	5	13	83	46	37	28	17	11	19	11	8
chr3L	5368334	T	C	intergenic	CG10635(dist=7226),Ir64a(dist=3552)	4.14657e-10	9.38231	11	5	6	70	29	41	38	25	13	86	41	45	64	37	27	83	47	36	260	207	53	53	41	12	19	11	8	69	63	6	30	27	3	23	20	3
chr3L	5382342	G	A	intergenic	Ir64a(dist=6421),CG34391(dist=42390)	9.63003e-10	9.01637	11	6	5	101	33	68	37	12	25	66	29	37	52	16	36	71	27	44	341	124	217	52	16	36	21	8	13	77	60	17	24	15	9	24	18	6
chr3L	5391211	T	A	intergenic	Ir64a(dist=15290),CG34391(dist=33521)	4.47244e-11	10.3495	27	1	26	97	17	80	38	7	31	77	11	66	74	5	69	101	10	91	307	40	267	51	4	47	18	8	10	77	35	42	25	11	14	30	8	22
chr3L	5399418	C	T	intergenic	Ir64a(dist=23497),CG34391(dist=25314)	5.69885e-11	10.2442	15	4	11	70	33	37	26	10	16	75	50	25	59	34	25	44	23	21	317	100	217	50	13	37	19	6	13	78	17	61	14	3	11	20	1	19
chr3L	5399422	G	T	intergenic	Ir64a(dist=23501),CG34391(dist=25310)	5.72936e-12	11.2419	15	4	11	70	36	34	25	10	15	75	52	23	61	37	24	44	24	20	318	104	214	47	12	35	17	5	12	77	16	61	14	3	11	20	2	18
chr3L	5400338	C	T	intergenic	Ir64a(dist=24417),CG34391(dist=24394)	3.86617e-13	12.4127	14	13	1	118	91	27	48	40	8	67	38	29	71	37	34	71	31	40	347	294	53	61	49	12	29	26	3	86	78	8	22	22	0	42	38	4
chr3L	5400356	C	G	intergenic	Ir64a(dist=24435),CG34391(dist=24376)	6.10185e-12	11.2145	15	11	4	109	85	24	41	35	6	71	39	32	77	46	31	84	36	48	346	308	38	59	50	9	28	28	0	84	78	6	27	26	1	44	40	4
chr3L	5400770	C	T	intergenic	Ir64a(dist=24849),CG34391(dist=23962)	2.97191e-14	13.527	18	7	11	108	72	36	46	33	13	81	32	49	91	48	43	96	45	51	337	227	110	48	35	13	31	23	8	103	90	13	34	27	7	42	34	8
chr3L	5416486	C	T	intergenic	Ir64a(dist=40565),CG34391(dist=8246)	9.98827e-10	9.00051	12	10	2	67	43	24	41	27	14	47	21	26	60	32	28	74	36	38	319	295	24	48	39	9	22	14	8	70	59	11	21	20	1	20	18	2
chr3L	5420719	T	G	intergenic	Ir64a(dist=44798),CG34391(dist=4013)	2.92927e-10	9.53324	14	8	6	106	42	64	40	22	18	69	50	19	83	58	25	85	52	33	267	103	164	53	12	41	28	8	20	69	20	49	31	9	22	21	9	12
chr3L	5423418	C	T	intergenic	Ir64a(dist=47497),CG34391(dist=1314)	6.3022e-17	16.2005	13	2	11	105	56	49	50	22	28	49	15	34	70	26	44	88	26	62	253	144	109	42	27	15	23	14	9	61	56	5	23	19	4	34	26	8
chr3L	5423502	G	C	intergenic	Ir64a(dist=47581),CG34391(dist=1230)	2.81788e-14	13.5501	12	4	8	94	31	63	38	20	18	54	9	45	69	16	53	86	27	59	294	121	173	54	25	29	46	30	16	84	58	26	21	11	10	32	24	8
chr3L	5429507	G	C	intronic	CG34391	9.25425e-10	9.03366	15	11	4	105	65	40	48	38	10	65	34	31	65	37	28	92	56	36	328	286	42	53	46	7	28	19	9	66	65	1	33	31	2	27	21	6
chr3L	5429570	A	G	intronic	CG34391	6.79813e-11	10.1676	18	14	4	119	85	34	42	35	7	48	26	22	80	46	34	95	48	47	290	244	46	53	46	7	23	18	5	64	64	0	32	29	3	30	25	5
chr3L	5429583	C	T	intronic	CG34391	2.06558e-10	9.68496	16	14	2	124	89	35	38	30	8	49	28	21	89	51	38	102	54	48	291	248	43	49	41	8	22	19	3	61	61	0	31	29	2	32	27	5
chr3L	5434730	A	G	intergenic	CG34391(dist=1587),CG4835(dist=38364)	3.05157e-12	11.5155	26	19	7	78	50	28	31	23	8	75	35	40	60	27	33	64	33	31	390	307	83	67	49	18	20	18	2	101	89	12	15	15	0	16	14	2
chr3L	5434896	G	A	intergenic	CG34391(dist=1753),CG4835(dist=38198)	2.10124e-10	9.67752	19	12	7	65	44	21	30	21	9	74	30	44	57	26	31	62	32	30	366	244	122	69	49	20	15	12	3	95	78	17	17	16	1	16	12	4
chr3L	5446040	G	A	intergenic	CG34391(dist=12897),CG4835(dist=27054)	2.4528e-11	10.6103	15	13	2	87	70	17	31	27	4	72	64	8	79	71	8	85	74	11	344	260	84	52	40	12	29	20	9	92	57	35	22	10	12	27	13	14
chr3L	5460860	A	G	intergenic	CG34391(dist=27717),CG4835(dist=12234)	1.49779e-10	9.82455	16	16	0	74	74	0	33	32	1	88	85	3	56	52	4	61	59	2	362	341	21	43	41	2	32	30	2	80	50	30	21	12	9	12	10	2
chr3L	5475317	T	A	exonic	CG4835	1.92622e-18	17.7153	15	8	7	149	78	71	74	52	22	66	23	43	103	43	60	119	34	85	265	172	93	33	21	12	42	33	9	74	63	11	35	30	5	39	35	4
chr3L	5475326	C	A	exonic	CG4835	1.3673e-14	13.8641	18	6	12	147	76	71	72	52	20	63	27	36	95	40	55	124	35	89	260	168	92	33	21	12	44	32	12	69	59	10	30	25	5	41	37	4
chr3L	5475449	A	G	exonic	CG4835	6.83447e-10	9.16529	22	6	16	148	39	109	56	24	32	72	21	51	108	40	68	101	30	71	286	118	168	52	15	37	26	11	15	65	43	22	39	22	17	46	31	15
chr3L	5475488	C	T	exonic	CG4835	4.34699e-11	10.3618	17	5	12	122	66	56	66	33	33	69	25	44	103	50	53	106	39	67	300	190	110	50	30	20	31	19	12	72	61	11	35	25	10	34	26	8
chr3L	5481728	C	T	intergenic	CG4835(dist=4965),blanks(dist=8895)	3.12452e-11	10.5052	11	4	7	111	50	61	48	27	21	57	29	28	63	33	30	87	41	46	245	61	184	36	12	24	15	1	14	57	3	54	36	8	28	33	2	31
chr3L	5497847	C	A	intronic	CG34342	5.4956e-10	9.25998	24	16	8	119	102	17	47	36	11	60	40	20	85	59	26	86	60	26	307	227	80	62	42	20	31	20	11	92	29	63	39	16	23	39	18	21
chr3L	5507991	C	T	intronic	Lkr	3.13971e-11	10.5031	17	15	2	94	73	21	37	30	7	65	50	15	64	50	14	73	59	14	298	207	91	40	30	10	30	24	6	81	34	47	19	7	12	22	9	13
chr3L	5515574	A	G	intronic	Lkr	4.18043e-10	9.37878	13	5	8	85	31	54	28	16	12	89	47	42	74	37	37	81	35	46	349	94	255	52	21	31	25	9	16	72	9	63	26	4	22	35	6	29
chr3L	5516496	C	T	intronic	Lkr	4.37779e-10	9.35875	19	8	11	136	87	49	55	41	14	61	40	21	91	65	26	75	54	21	285	185	100	43	30	13	34	24	10	68	19	49	26	10	16	28	13	15
chr3L	5521119	T	G	intronic	Lkr	3.10115e-17	16.5085	15	4	11	98	27	71	45	12	33	80	36	44	85	51	34	91	49	42	358	76	282	50	10	40	32	6	26	106	6	100	42	1	41	36	3	33
chr3L	5549906	C	A	intergenic	CG10625(dist=5649),sinu(dist=2664)	9.58839e-12	11.0183	21	6	15	85	40	45	45	26	19	68	33	35	76	38	38	90	45	45	362	218	144	58	34	24	23	14	9	102	87	15	22	18	4	36	31	5
chr3L	5549926	A	T	intergenic	CG10625(dist=5669),sinu(dist=2644)	1.03762e-11	10.984	19	6	13	85	41	44	41	23	18	74	35	39	72	34	38	83	43	40	354	216	138	57	32	25	26	16	10	107	90	17	23	20	3	27	23	4
chr3L	5550036	T	A	intergenic	CG10625(dist=5779),sinu(dist=2534)	8.31428e-11	10.0802	14	6	8	89	49	40	33	17	16	85	44	41	70	29	41	69	30	39	373	242	131	53	34	19	26	17	9	89	70	19	19	16	3	34	30	4
chr3L	5652800	C	A	UTR3	Sse	1.40597e-15	14.852	12	8	4	82	57	25	28	18	10	95	62	33	61	48	13	67	51	16	412	213	199	72	48	24	37	15	22	71	18	53	22	4	18	24	5	19
chr3L	5652850	T	A	UTR3	Sse	5.26683e-13	12.2785	14	6	8	81	54	27	33	22	11	86	54	32	60	43	17	88	52	36	408	213	195	72	43	29	37	13	24	75	15	60	25	6	19	25	6	19
chr3L	5655238	T	C	exonic	Sse	3.34975e-11	10.475	12	8	4	84	54	30	46	26	20	41	35	6	52	44	8	58	44	14	186	132	54	40	27	13	12	5	7	49	14	35	23	12	11	18	7	11
chr3L	5661666	G	A	intronic	sif	7.92917e-10	9.10077	17	10	7	103	72	31	45	27	18	79	47	32	71	45	26	97	55	42	341	257	84	45	28	17	30	20	10	104	93	11	32	29	3	31	27	4
chr3L	5661705	C	A	intronic	sif	3.32609e-10	9.47807	11	5	6	121	77	44	53	32	21	82	48	34	72	41	31	102	54	48	351	219	132	46	29	17	35	21	14	89	80	9	42	36	6	31	25	6
chr3L	5671409	A	T	intronic	sif	1.37488e-11	10.8617	15	6	9	106	49	57	45	17	28	66	21	45	64	19	45	76	22	54	250	112	138	35	12	23	32	15	17	67	42	25	27	23	4	24	18	6
chr3L	5675775	A	T	intronic	sif	5.97889e-12	11.2234	20	9	11	111	57	54	42	24	18	52	39	13	95	57	38	97	57	40	289	120	169	50	15	35	27	12	15	67	5	62	23	6	17	34	6	28
chr3L	5675912	G	T	intronic	sif	2.28694e-12	11.6407	14	6	8	108	66	42	41	25	16	74	48	26	74	44	30	80	53	27	274	114	160	46	19	27	32	11	21	49	6	43	29	6	23	31	10	21
chr3L	5676010	T	C	intronic	sif	2.0481e-10	9.68865	15	10	5	90	49	41	33	20	13	69	51	18	82	47	35	84	52	32	240	111	129	39	16	23	20	9	11	48	8	40	27	8	19	26	5	21
chr3L	5867175	C	G	exonic	CG18586	1.8312e-10	9.73726	16	11	5	152	110	42	63	50	13	61	49	12	104	82	22	106	93	13	331	244	87	56	40	16	37	19	18	64	37	27	35	15	20	40	18	22
chr3L	5902123	C	T	exonic	CG13288	1.90888e-10	9.71922	11	10	1	139	70	69	69	48	21	52	19	33	70	26	44	84	28	56	251	169	82	38	32	6	26	24	2	49	33	16	25	21	4	36	28	8
chr3L	5902125	C	A	exonic	CG13288	2.83026e-10	9.54817	12	10	2	136	71	65	68	47	21	53	19	34	68	25	43	84	29	55	252	169	83	38	32	6	24	22	2	45	31	14	25	21	4	37	28	9
chr3L	5911122	G	A	exonic	CG10483	1.39007e-13	12.857	12	5	7	111	46	65	34	15	19	66	45	21	75	39	36	109	68	41	318	87	231	68	23	45	27	6	21	81	19	62	42	7	35	32	3	29
chr3L	6057522	C	A	intergenic	CG10472(dist=1516),CG42269(dist=2073)	2.9444e-11	10.531	12	7	5	87	50	37	41	23	18	70	37	33	72	39	33	83	36	47	356	230	126	67	52	15	22	14	8	101	83	18	21	19	2	25	24	1
chr3L	6058604	T	G	upstream	CG42269	4.04881e-11	10.3927	13	2	11	69	39	30	31	15	16	86	39	47	56	31	25	65	28	37	429	241	188	64	39	25	27	20	7	112	95	17	25	22	3	16	10	6
chr3L	6110355	T	C	intronic	Ets65A	4.97721e-10	9.30301	19	5	14	117	67	50	51	22	29	52	22	30	74	25	49	79	27	52	269	199	70	45	33	12	34	26	8	69	49	20	33	26	7	22	15	7
chr3L	6137468	T	G	upstream;downstream	Lcp65Ac;Lcp65Ad	1.32983e-10	9.8762	13	9	4	84	44	40	31	14	17	84	28	56	57	24	33	69	25	44	323	183	140	60	44	16	32	20	12	94	68	26	24	18	6	19	14	5
chr3L	6137545	C	G	upstream;downstream	Lcp65Ac;Lcp65Ad	5.11987e-10	9.29074	21	11	10	83	34	49	33	14	19	68	22	46	71	25	46	73	23	50	311	157	154	57	37	20	25	15	10	68	44	24	21	15	6	25	21	4
chr3L	6137575	C	A	upstream;downstream	Lcp65Ac;Lcp65Ad	1.16342e-10	9.93426	19	11	8	81	36	45	32	15	17	58	17	41	76	26	50	66	26	40	324	160	164	49	27	22	23	14	9	63	41	22	30	25	5	26	21	5
chr3L	6153459	A	T	upstream	Cpr65Az	1.33807e-12	11.8735	12	6	6	107	71	36	46	27	19	41	25	16	73	48	25	84	57	27	270	132	138	38	20	18	22	6	16	55	13	42	17	3	14	40	8	32
chr3L	6153531	A	G	upstream	Cpr65Az	3.78068e-10	9.42243	15	9	6	115	83	32	45	25	20	40	23	17	89	47	42	94	61	33	251	118	133	36	18	18	32	12	20	70	16	54	22	3	19	38	11	27
chr3L	6153635	G	C	upstream	Cpr65Az	1.173e-11	10.9307	11	6	5	114	81	33	53	27	26	47	33	14	103	66	37	92	67	25	220	110	110	19	10	9	25	7	18	60	17	43	23	6	17	38	2	36
chr3L	6173290	A	G	exonic	CG10274	3.58893e-11	10.445	12	4	8	144	46	98	59	19	40	76	37	39	87	48	39	98	56	42	304	85	219	46	12	34	25	10	15	59	10	49	38	3	35	36	10	26
chr3L	6211415	T	A	upstream	LanA	1.17719e-16	15.9292	24	2	22	68	15	53	38	9	29	81	13	68	76	18	58	77	11	66	382	134	248	49	17	32	25	12	13	97	68	29	22	11	11	23	13	10
chr3L	6211594	T	C	upstream	LanA	1.69264e-12	11.7714	17	5	12	97	14	83	50	10	40	83	13	70	98	28	70	78	13	65	337	130	207	60	17	43	34	14	20	95	57	38	30	16	14	27	17	10
chr3L	6224664	C	T	downstream	BG642312,CG13299	6.86096e-11	10.1636	15	4	11	60	22	38	25	8	17	73	31	42	48	19	29	69	26	43	355	159	196	58	20	38	30	15	15	96	79	17	24	15	9	32	22	10
chr3L	6224718	C	T	downstream	BG642312,CG13299	1.52007e-12	11.8181	24	8	16	72	17	55	24	4	20	86	28	58	65	30	35	78	25	53	392	162	230	63	24	39	35	16	19	102	77	25	22	15	7	26	20	6
chr3L	6224724	A	G	downstream	BG642312,CG13299	5.90503e-12	11.2288	24	7	17	74	18	56	24	4	20	84	25	59	67	31	36	83	29	54	398	170	228	63	26	37	35	17	18	106	79	27	21	14	7	26	19	7
chr3L	6250112	T	A	upstream;downstream	Best2;CG10163	1.12082e-10	9.95047	11	4	7	69	19	50	25	12	13	60	13	47	54	12	42	56	12	44	272	148	124	48	27	21	13	1	12	70	47	23	21	13	8	16	6	10
chr3L	6254094	C	T	intronic	ImpL3	1.92427e-11	10.7157	13	4	9	103	56	47	53	19	34	42	20	22	66	29	37	68	24	44	254	181	73	47	32	15	25	16	9	66	57	9	21	18	3	26	20	6
chr3L	6271575	A	T	intergenic	CG43168(dist=1575),Or65a(dist=42136)	1.80586e-10	9.74332	17	5	12	92	46	46	42	27	15	58	31	27	82	36	46	99	50	49	296	219	77	62	36	26	33	26	7	71	62	9	42	34	8	37	28	9
chr3L	6315296	T	A	downstream	Or65a	1.3826e-13	12.8593	11	7	4	74	54	20	41	30	11	54	44	10	66	50	16	95	77	18	334	211	123	61	43	18	22	14	8	73	31	42	32	12	20	27	8	19
chr3L	6315318	T	G	downstream	Or65a	1.13329e-11	10.9457	14	9	5	83	60	23	48	35	13	60	49	11	77	61	16	95	75	20	308	195	113	56	40	16	21	12	9	73	33	40	32	16	16	26	8	18
chr3L	6315472	G	A	downstream	Or65a	1.526e-10	9.81644	11	4	7	107	75	32	36	26	10	50	37	13	70	43	27	91	67	24	269	135	134	45	32	13	28	15	13	73	26	47	21	8	13	29	6	23
chr3L	6343627	G	A	exonic	Sfp65A	1.26561e-12	11.8977	15	12	3	112	52	60	39	15	24	50	33	17	88	43	45	91	50	41	356	130	226	38	16	22	31	11	20	93	16	77	38	9	29	29	3	26
chr3L	6468854	T	C	intronic	CG42747	3.73138e-10	9.42813	12	11	1	95	91	4	49	45	4	47	45	2	67	59	8	83	76	7	222	201	21	39	34	5	24	20	4	31	17	14	20	12	8	22	11	11
chr3L	6468891	A	C	intronic	CG42747	7.28256e-12	11.1377	12	10	2	100	92	8	48	40	8	51	43	8	59	53	6	78	64	14	189	165	24	40	31	9	21	18	3	30	13	17	28	15	13	29	9	20
chr3L	6485878	T	C	intronic	CG10144	1.68387e-16	15.7737	19	18	1	139	100	39	49	35	14	72	63	9	86	71	15	119	103	16	305	203	102	51	36	15	32	16	16	83	44	39	38	14	24	54	25	29
chr3L	6488959	C	G	UTR5	sfl	3.69857e-11	10.432	12	6	6	106	81	25	41	30	11	57	52	5	64	55	9	72	65	7	255	181	74	52	35	17	23	17	6	60	29	31	19	8	11	21	15	6
chr3L	6498047	T	G	intronic	sfl	4.20971e-11	10.3757	12	2	10	75	30	45	36	13	23	51	26	25	60	27	33	64	39	25	256	49	207	46	9	37	27	4	23	65	8	57	29	4	25	23	1	22
chr3L	6524548	T	G	exonic	CG32396	4.60716e-11	10.3366	17	12	5	99	60	39	56	45	11	71	56	15	86	63	23	85	72	13	281	172	109	35	29	6	19	8	11	62	31	31	33	12	21	31	12	19
chr3L	6554922	T	C	intronic	CG18769	4.87609e-10	9.31193	12	9	3	84	70	14	37	32	5	76	75	1	51	49	2	45	40	5	397	306	91	71	66	5	22	19	3	102	62	40	14	7	7	17	14	3
chr3L	6560606	T	C	exonic	CG32397	1.55815e-10	9.80739	11	8	3	117	56	61	53	30	23	63	40	23	73	41	32	90	60	30	332	140	192	39	15	24	27	10	17	57	11	46	37	11	26	34	11	23
chr3L	6573263	A	G	intronic	CG18769,CG32397	1.13398e-10	9.9454	15	8	7	95	44	51	46	19	27	60	32	28	88	39	49	96	54	42	333	100	233	47	5	42	28	6	22	76	10	66	33	1	32	30	8	22
chr3L	6611829	c	T	downstream	CG8398	6.76708e-13	12.1696	12	10	2	92	68	24	51	36	15	77	44	33	71	33	38	84	41	43	359	276	83	48	42	6	31	29	2	93	85	8	27	24	3	26	24	2
chr3L	6611995	G	C	downstream	CG8398	6.12921e-10	9.2126	13	9	4	93	69	24	44	32	12	87	52	35	72	46	26	92	47	45	343	301	42	62	48	14	31	28	3	86	78	8	26	24	2	25	23	2
chr3L	6641357	C	G	intergenic	Glu-RI(dist=13191),eIF4E-4(dist=15966)	5.23173e-13	12.2814	12	2	10	94	23	71	41	5	36	92	3	89	72	3	69	72	4	68	346	63	283	53	7	46	30	9	21	103	46	57	32	14	18	34	8	26
chr3L	6662697	G	C	intergenic	Gr65a(dist=1781),SP1173(dist=19728)	9.46384e-14	13.0239	21	5	16	117	42	75	49	9	40	70	13	57	73	19	54	63	10	53	287	81	206	39	13	26	27	14	13	69	41	28	33	23	10	26	16	10
chr3L	6662769	T	C	intergenic	Gr65a(dist=1853),SP1173(dist=19656)	1.06816e-12	11.9714	13	5	8	142	47	95	43	7	36	67	12	55	69	19	50	70	11	59	262	73	189	47	10	37	21	8	13	58	34	24	31	22	9	24	14	10
chr3L	6677350	A	T	intergenic	Gr65a(dist=16434),SP1173(dist=5075)	9.00161e-12	11.0457	14	4	10	116	81	35	40	28	12	63	28	35	69	34	35	93	40	53	351	264	87	50	43	7	20	20	0	86	69	17	28	23	5	28	26	2
chr3L	6715930	G	A	intergenic	ple(dist=3306),dikar(dist=7332)	1.30773e-12	11.8835	13	9	4	76	49	27	27	20	7	56	48	8	47	38	9	54	46	8	287	197	90	58	42	16	20	15	5	81	34	47	22	10	12	13	3	10
chr3L	6764499	C	T	intergenic	CG32392(dist=8153),vvl(dist=18753)	2.47449e-10	9.60651	14	6	8	115	42	73	47	11	36	63	12	51	75	22	53	115	25	90	334	137	197	51	23	28	28	16	12	81	50	31	28	11	17	28	16	12
chr3L	6800681	A	C	intergenic	vvl(dist=13044),Prat2(dist=104416)	8.87163e-12	11.052	15	12	3	98	62	36	34	26	8	76	57	19	91	61	30	85	67	18	285	171	114	46	23	23	39	21	18	90	38	52	24	9	15	40	12	28
chr3L	6800816	T	A	intergenic	vvl(dist=13179),Prat2(dist=104281)	4.06095e-13	12.3914	12	9	3	96	69	27	36	30	6	82	71	11	65	48	17	90	69	21	388	260	128	40	30	10	22	14	8	78	35	43	24	9	15	37	13	24
chr3L	6800842	C	A	intergenic	vvl(dist=13205),Prat2(dist=104255)	1.94827e-11	10.7104	11	11	0	93	65	28	32	27	5	70	63	7	73	53	20	95	74	21	351	242	109	34	28	6	24	14	10	88	32	56	28	11	17	31	14	17
chr3L	6822079	t	C	intergenic	vvl(dist=34442),Prat2(dist=83018)	7.55197e-10	9.12194	17	16	1	121	90	31	53	40	13	73	60	13	61	42	19	94	76	18	286	200	86	38	23	15	27	18	9	76	32	44	24	10	14	36	20	16
chr3L	6837379	G	T	intergenic	vvl(dist=49742),Prat2(dist=67718)	1.87752e-10	9.72642	15	2	13	81	15	66	29	3	26	77	5	72	74	5	69	76	8	68	332	57	275	43	9	34	29	8	21	81	38	43	29	14	15	28	6	22
chr3L	6839628	A	G	intergenic	vvl(dist=51991),Prat2(dist=65469)	8.56204e-12	11.0674	13	6	7	101	16	85	37	7	30	53	11	42	59	13	46	88	10	78	248	66	182	61	18	43	32	14	18	60	36	24	28	15	13	20	10	10
chr3L	6973066	G	A	UTR5	G-ialpha65A	8.67692e-11	10.0616	19	7	12	136	51	85	48	11	37	66	29	37	84	42	42	103	44	59	244	63	181	49	9	40	27	4	23	65	8	57	40	6	34	40	2	38
chr3L	7004398	C	T	intronic	mp	2.0963e-15	14.6785	11	5	6	97	21	76	46	7	39	68	14	54	72	16	56	65	11	54	361	132	229	64	20	44	20	5	15	101	63	38	34	24	10	25	13	12
chr3L	7011923	C	T	intronic	mp	4.94809e-12	11.3056	12	6	6	105	38	67	44	18	26	65	21	44	78	28	50	75	24	51	273	140	133	37	19	18	29	17	12	48	37	11	20	17	3	22	18	4
chr3L	7013184	G	A	intronic	mp	2.93836e-12	11.5319	21	11	10	126	75	51	58	26	32	74	27	47	91	43	48	81	36	45	282	188	94	40	24	16	29	21	8	65	56	9	28	22	6	31	26	5
chr3L	7013196	A	G	intronic	mp	4.15696e-11	10.3812	20	10	10	129	77	52	58	27	31	70	25	45	90	42	48	86	38	48	293	192	101	39	25	14	27	20	7	61	50	11	24	19	5	31	26	5
chr3L	7091851	A	C	intronic	form3	2.91263e-12	11.5357	14	9	5	98	62	36	40	24	16	52	30	22	70	46	24	68	47	21	275	147	128	44	33	11	26	11	15	55	11	44	25	5	20	21	3	18
chr3L	7094238	G	A	intronic	form3	3.19728e-12	11.4952	14	11	3	91	67	24	27	27	0	42	38	4	65	55	10	76	67	9	216	169	47	44	35	9	18	14	4	63	29	34	31	13	18	21	13	8
chr3L	7119997	C	T	exonic	BBS1	3.87905e-10	9.41127	11	10	1	141	106	35	71	56	15	78	69	9	79	64	15	108	94	14	287	173	114	38	31	7	31	20	11	61	36	25	35	18	17	41	23	18
chr3L	7149530	T	C	UTR5	corn	7.91526e-10	9.10153	15	6	9	142	46	96	53	12	41	64	41	23	94	44	50	102	56	46	210	40	170	47	8	39	19	5	14	54	10	44	52	10	42	35	9	26
chr3L	7160795	G	A	exonic	Dscam2	6.17862e-10	9.20911	14	8	6	133	80	53	46	33	13	63	32	31	75	43	32	92	54	38	246	199	47	33	30	3	20	19	1	63	61	2	29	28	1	30	27	3
chr3L	7162016	T	G	intronic	Dscam2	5.87123e-10	9.23127	22	5	17	107	24	83	35	14	21	71	10	61	57	11	46	71	11	60	353	144	209	46	22	24	29	12	17	81	42	39	23	12	11	24	9	15
chr3L	7184461	C	G	intergenic	Dscam2(dist=1444),CG14826(dist=43151)	2.46457e-14	13.6083	15	7	8	106	78	28	48	42	6	60	55	5	73	59	14	78	70	8	278	184	94	34	27	7	24	17	7	64	29	35	26	7	19	23	11	12
chr3L	7184467	T	G	intergenic	Dscam2(dist=1450),CG14826(dist=43145)	3.68882e-12	11.4331	14	7	7	96	71	25	44	35	9	52	47	5	70	53	17	77	65	12	277	185	92	35	27	8	21	16	5	63	28	35	24	8	16	23	11	12
chr3L	7184468	T	A	intergenic	Dscam2(dist=1451),CG14826(dist=43144)	1.35893e-12	11.8668	14	7	7	95	69	26	44	36	8	52	47	5	71	54	17	77	65	12	277	185	92	38	29	9	21	16	5	63	28	35	23	7	16	22	10	12
chr3L	7205055	C	T	intergenic	Dscam2(dist=22038),CG14826(dist=22557)	1.01135e-10	9.9951	20	5	15	74	27	47	48	11	37	92	48	44	53	25	28	71	28	43	390	55	335	68	10	58	33	4	29	68	5	63	42	5	37	25	4	21
chr3L	7243563	G	A	UTR5	MED4	8.58396e-11	10.0663	16	11	5	145	98	47	63	47	16	68	39	29	92	56	36	100	58	42	313	264	49	57	50	7	24	23	1	60	55	5	49	49	0	37	35	2
chr3L	7265880	G	A	exonic	unc-13-4A	9.23873e-10	9.03439	19	19	0	119	103	16	50	47	3	54	53	1	88	87	1	100	94	6	194	169	25	39	38	1	14	13	1	57	40	17	27	17	10	33	25	8
chr3L	7268069	C	T	intronic	unc-13-4A	9.93645e-10	9.00277	15	4	11	84	37	47	24	10	14	68	29	39	59	28	31	69	40	29	268	63	205	41	4	37	20	4	16	71	9	62	21	1	20	30	6	24
chr3L	7268294	A	C	intronic	unc-13-4A	9.99168e-11	10.0004	14	8	6	128	71	57	38	21	17	58	26	32	70	31	39	91	33	58	232	176	56	47	34	13	28	18	10	48	40	8	36	31	5	34	23	11
chr3L	7268327	T	C	intronic	unc-13-4A	9.89575e-13	12.0046	18	9	9	139	69	70	45	22	23	61	27	34	82	39	43	95	34	61	284	217	67	48	36	12	20	15	5	63	55	8	35	29	6	32	24	8
chr3L	7280903	T	C	intergenic	unc-13-4A(dist=2766),CG8607(dist=32267)	1.12387e-11	10.9493	14	8	6	93	39	54	34	10	24	60	26	34	63	32	31	64	27	37	245	155	90	40	27	13	30	22	8	62	57	5	26	24	2	20	17	3
chr3L	7281092	G	T	intergenic	unc-13-4A(dist=2955),CG8607(dist=32078)	1.63734e-10	9.78586	12	1	11	91	25	66	32	10	22	66	8	58	78	20	58	65	9	56	278	142	136	38	21	17	30	17	13	71	38	33	32	17	15	14	7	7
chr3L	7281093	A	T	intergenic	unc-13-4A(dist=2956),CG8607(dist=32077)	4.56239e-13	12.3408	12	1	11	91	37	54	31	12	19	66	8	58	80	23	57	65	12	53	281	179	102	40	26	14	31	19	12	72	51	21	32	27	5	14	10	4
chr3L	7315308	A	G	exonic	RhoGEF4	8.87246e-10	9.05196	16	16	0	145	140	5	65	65	0	68	66	2	80	80	0	113	112	1	333	292	41	41	39	2	31	26	5	89	62	27	34	21	13	32	27	5
chr3L	7319197	A	G	exonic	CG8605	1.00562e-10	9.99756	14	9	5	128	79	49	54	39	15	70	37	33	79	42	37	99	51	48	283	222	61	32	29	3	18	18	0	67	58	9	29	25	4	42	38	4
chr3L	7323308	G	A	exonic	mus312	3.30343e-11	10.481	17	10	7	140	66	74	55	29	26	48	10	38	81	21	60	86	24	62	260	132	128	40	34	6	25	10	15	69	44	25	29	23	6	27	12	15
chr3L	7323335	G	A	exonic	mus312	1.01483e-11	10.9936	13	8	5	133	85	48	55	33	22	51	23	28	85	42	43	88	38	50	267	185	82	33	29	4	27	23	4	64	58	6	26	22	4	19	18	1
chr3L	7329760	T	G	exonic	eco	3.27906e-10	9.48425	17	5	12	118	21	97	66	23	43	82	23	59	83	11	72	88	14	74	281	95	186	42	17	25	31	11	20	76	41	35	36	26	10	37	25	12
chr3L	7337223	A	C	intronic	CG8596	5.67274e-11	10.2462	22	12	10	109	45	64	43	18	25	64	24	40	87	37	50	102	31	71	292	118	174	50	23	27	27	9	18	81	59	22	29	22	7	22	15	7
chr3L	7351554	A	G	exonic	pst	2.57427e-15	14.5893	13	5	8	105	42	63	52	20	32	98	52	46	99	46	53	120	49	71	308	39	269	65	13	52	28	3	25	107	6	101	42	4	38	37	3	34
chr3L	7390605	A	T	intronic	CG32379	2.21547e-10	9.65453	23	16	7	69	42	27	26	17	9	79	36	43	51	28	23	53	22	31	457	312	145	82	59	23	23	18	5	109	95	14	13	7	6	19	15	4
chr3L	7392954	T	A	UTR3	CG8562	3.91022e-12	11.4078	13	9	4	57	34	23	44	23	21	89	49	40	85	49	36	67	35	32	356	125	231	54	14	40	24	7	17	78	7	71	21	4	17	20	5	15
chr3L	7400036	C	T	downstream	pncr015:3L	1.46965e-12	11.8328	15	9	6	113	68	45	56	29	27	58	36	22	83	55	28	82	56	26	268	112	156	38	15	23	28	15	13	59	12	47	28	7	21	36	11	25
chr3L	7400134	T	C	downstream	pncr015:3L	5.23e-13	12.2815	20	13	7	85	41	44	36	26	10	60	45	15	67	39	28	75	53	22	266	123	143	48	20	28	23	7	16	59	9	50	25	6	19	15	1	14
chr3L	7400344	A	G	downstream	pncr015:3L	1.30719e-11	10.8837	17	7	10	95	48	47	22	10	12	71	34	37	66	33	33	81	28	53	330	229	101	45	29	16	22	16	6	78	71	7	26	22	4	21	17	4
chr3L	7400346	A	T	downstream	pncr015:3L	5.77291e-11	10.2386	18	8	10	93	47	46	20	8	12	71	35	36	66	33	33	81	28	53	327	229	98	44	29	15	22	16	6	80	74	6	26	22	4	21	17	4
chr3L	7400391	C	T	downstream	pncr015:3L	1.30107e-10	9.8857	16	7	9	99	54	45	27	7	20	64	32	32	56	28	28	74	27	47	346	240	106	41	27	14	21	17	4	85	72	13	32	24	8	23	18	5
chr3L	7400532	C	T	downstream	pncr015:3L	5.20764e-13	12.2834	17	11	6	90	36	54	27	15	12	96	45	51	74	32	42	81	35	46	358	218	140	51	37	14	25	18	7	78	68	10	33	29	4	25	19	6
chr3L	7400533	C	A	downstream	pncr015:3L	4.27738e-10	9.36882	17	16	1	95	88	7	27	26	1	97	95	2	75	74	1	81	77	4	360	330	30	52	48	4	25	21	4	84	61	23	33	20	13	25	20	5
chr3L	7413156	G	T	intergenic	pncr015:3L(dist=13437),CG42458(dist=3771)	4.64946e-10	9.3326	11	5	6	106	78	28	48	25	23	73	39	34	71	46	25	86	64	22	255	143	112	44	24	20	21	12	9	74	14	60	30	2	28	36	9	27
chr3L	7419445	T	A	intronic	CG42458	3.98071e-12	11.4	15	2	13	73	18	55	27	5	22	34	4	30	67	4	63	53	5	48	249	77	172	40	5	35	19	2	17	45	21	24	25	17	8	24	11	13
chr3L	7423849	A	T	intronic	CG42458	7.16735e-10	9.14464	12	2	10	88	46	42	37	16	21	57	16	41	59	27	32	75	31	44	273	149	124	45	24	21	25	17	8	47	37	10	21	16	5	25	22	3
chr3L	7429117	A	G	intronic	CG42458	6.17766e-10	9.20918	22	16	6	107	68	39	32	23	9	56	20	36	72	37	35	88	48	40	281	218	63	49	43	6	28	26	2	58	50	8	28	25	3	33	32	1
chr3L	7429969	G	A	UTR3	CG14835	5.96322e-10	9.22452	19	7	12	108	64	44	48	31	17	66	27	39	108	46	62	103	51	52	366	246	120	48	39	9	30	24	6	84	65	19	23	20	3	30	22	8
chr3L	7439078	G	A	intronic	CG42458	5.52304e-11	10.2578	14	9	5	103	49	54	37	18	19	56	31	25	78	40	38	89	38	51	306	242	64	42	28	14	24	16	8	79	71	8	24	21	3	19	15	4
chr3L	7439085	A	C	intronic	CG42458	3.88034e-12	11.4111	14	9	5	106	52	54	36	17	19	61	31	30	71	34	37	90	38	52	301	235	66	44	31	13	28	20	8	85	77	8	21	18	3	18	14	4
chr3L	7448285	T	G	upstream;downstream	CG8546;CG42458	8.59154e-10	9.06593	11	6	5	111	52	59	43	15	28	67	45	22	74	43	31	109	59	50	253	122	131	48	18	30	30	14	16	58	15	43	27	6	21	32	6	26
chr3L	7448590	C	T	upstream;downstream	CG8546;CG42458	4.10824e-12	11.3863	19	11	8	89	46	43	41	27	14	69	28	41	57	27	30	74	33	41	296	225	71	30	25	5	19	17	2	63	56	7	22	18	4	27	25	2
chr3L	7460130	C	A	UTR5;UTR3	Tsp66A;CG42660,CG42661	7.46865e-11	10.1268	25	10	15	94	54	40	44	19	25	63	35	28	69	50	19	73	45	28	369	173	196	76	29	47	27	10	17	78	22	56	32	7	25	19	4	15
chr3L	7485283	C	T	exonic	Cyp316a1	1.06157e-11	10.9741	15	11	4	103	82	21	38	30	8	67	55	12	68	47	21	103	86	17	324	194	130	37	29	8	14	7	7	65	29	36	46	14	32	43	16	27
chr3L	7485499	T	A	exonic	Cyp316a1	3.59473e-11	10.4443	13	8	5	91	69	22	47	38	9	49	38	11	87	61	26	99	83	16	365	271	94	43	30	13	26	16	10	76	33	43	41	18	23	45	15	30
chr3L	7486080	A	G	exonic	Cyp316a1	1.15421e-11	10.9377	22	11	11	107	66	41	43	26	17	63	41	22	103	52	51	95	50	45	356	279	77	54	34	20	28	20	8	91	80	11	35	32	3	37	33	4
chr3L	7543537	A	T	intergenic	CG32376(dist=7980),CG14837(dist=5431)	8.51736e-11	10.0697	12	10	2	111	92	19	52	43	9	56	50	6	66	62	4	86	78	8	279	191	88	42	27	15	34	29	5	65	38	27	29	9	20	35	21	14
chr3L	7558031	G	A	exonic	CG7526	2.27794e-12	11.6425	15	5	10	103	44	59	51	9	42	61	12	49	89	17	72	99	18	81	288	140	148	58	30	28	21	7	14	69	38	31	34	24	10	38	15	23
chr3L	7573071	T	C	intergenic	CG7526(dist=10472),CG14838(dist=3483)	2.86892e-13	12.5423	11	10	1	119	95	24	43	36	7	68	59	9	77	69	8	109	93	16	276	197	79	32	21	11	22	17	5	57	26	31	28	10	18	33	22	11
chr3L	7576898	T	C	intronic	CG14838	8.85201e-10	9.05296	18	10	8	121	53	68	57	23	34	59	22	37	73	24	49	105	25	80	325	151	174	59	36	23	27	19	8	70	43	27	23	15	8	39	26	13
chr3L	7655824	T	C	exonic	Ank2	7.34741e-10	9.13387	11	4	7	159	81	78	60	28	32	85	42	43	75	31	44	84	43	41	315	117	198	44	20	24	28	13	15	64	8	56	30	5	25	35	4	31
chr3L	7694079	A	G	intronic	Ank2,CG32373	2.00481e-11	10.6979	15	12	3	92	78	14	30	27	3	65	54	11	84	71	13	94	83	11	330	251	79	56	48	8	39	32	7	95	54	41	32	15	17	34	18	16
chr3L	7711929	A	G	intronic	CG32373	4.2574e-10	9.37086	23	14	9	86	57	29	25	20	5	72	64	8	65	60	5	69	67	2	364	225	139	41	29	12	25	20	5	98	59	39	15	8	7	19	16	3
chr3L	7724963	G	T	exonic	CG8492	2.096e-12	11.6786	11	8	3	131	113	18	62	56	6	53	44	9	62	50	12	95	77	18	280	194	86	38	30	8	23	17	6	74	27	47	28	14	14	32	17	15
chr3L	7726988	C	A	exonic	Snmp2	8.50296e-10	9.07043	12	4	8	67	37	30	20	6	14	67	33	34	63	27	36	50	22	28	225	140	85	35	20	15	17	10	7	51	46	5	17	17	0	16	15	1
chr3L	7781905	A	T	intronic	CG32369	8.0624e-10	9.09354	12	4	8	83	33	50	32	21	11	90	50	40	72	41	31	72	49	23	302	103	199	65	18	47	34	10	24	81	12	69	29	5	24	26	10	16
chr3L	7783369	C	T	intronic	CG32369	1.2913e-10	9.88897	11	10	1	118	88	30	48	40	8	73	71	2	87	78	9	83	75	8	270	192	78	47	37	10	22	18	4	63	43	20	46	25	21	28	19	9
chr3L	7785281	C	T	intronic	CG32369	7.58629e-10	9.11997	15	13	2	97	70	27	48	41	7	65	53	12	69	59	10	86	63	23	241	164	77	43	33	10	27	22	5	63	23	40	26	12	14	32	17	15
chr3L	7797071	C	T	exonic	CG32369	9.18925e-10	9.03672	17	10	7	146	103	43	62	45	17	72	41	31	96	46	50	117	72	45	248	214	34	44	35	9	36	35	1	66	64	2	37	37	0	30	29	1
chr3L	7805516	A	T	UTR3	Pdp1	2.39031e-10	9.62155	11	6	5	92	65	27	52	34	18	91	46	45	79	48	31	75	46	29	417	320	97	70	62	8	34	31	3	103	90	13	28	26	2	26	24	2
chr3L	7835393	T	C	intronic	Pdp1	3.28783e-10	9.48309	16	4	12	73	32	41	43	24	19	77	48	29	65	38	27	70	31	39	325	90	235	58	22	36	37	8	29	78	14	64	34	2	32	27	3	24
chr3L	7835460	G	A	intronic	Pdp1	1.03366e-10	9.98562	14	6	8	90	51	39	40	27	13	53	38	15	88	46	42	79	39	40	307	120	187	55	23	32	29	13	16	72	10	62	32	3	29	27	2	25
chr3L	7875333	T	C	intronic	CG32365	5.84185e-10	9.23345	12	9	3	83	47	36	40	27	13	84	43	41	71	35	36	64	38	26	335	233	102	50	39	11	14	10	4	80	69	11	31	28	3	20	18	2
chr3L	7884579	C	G	intronic	CG32365	6.16335e-10	9.21018	11	8	3	93	56	37	53	43	10	70	57	13	76	66	10	81	56	25	343	236	107	52	35	17	36	24	12	82	29	53	36	11	25	28	13	15
chr3L	7884594	G	A	intronic	CG32365	7.59045e-13	12.1197	12	10	2	100	64	36	53	41	12	64	51	13	80	66	14	78	55	23	340	237	103	49	32	17	37	24	13	77	28	49	40	13	27	35	18	17
chr3L	7890237	G	T	exonic	pbl	1.36219e-11	10.8658	12	4	8	129	107	22	53	46	7	49	39	10	75	61	14	91	81	10	208	120	88	46	35	11	18	17	1	65	28	37	31	15	16	34	20	14
chr3L	7895584	C	A	intronic	pbl	2.40063e-10	9.61968	13	9	4	110	88	22	42	37	5	60	49	11	60	54	6	78	63	15	248	174	74	37	29	8	34	24	10	50	18	32	36	17	19	32	19	13
chr3L	7896468	C	T	UTR5	pbl	1.42678e-11	10.8456	17	17	0	109	99	10	46	44	2	86	79	7	88	76	12	107	100	7	372	324	48	57	53	4	26	24	2	77	50	27	51	35	16	35	17	18
chr3L	7898543	C	A	intronic	pbl	1.59295e-10	9.7978	12	4	8	61	31	30	15	9	6	77	41	36	57	27	30	59	33	26	370	280	90	78	62	16	23	18	5	97	88	9	25	21	4	19	15	4
chr3L	7898548	T	C	intronic	pbl	6.48e-11	10.1884	14	6	8	64	33	31	14	8	6	76	42	34	56	25	31	59	31	28	369	281	88	79	63	16	25	20	5	102	92	10	27	21	6	19	16	3
chr3L	7901860	G	A	intronic	pbl	1.07474e-10	9.9687	16	13	3	99	54	45	43	34	9	83	45	38	74	53	21	82	49	33	351	161	190	57	41	16	30	19	11	93	14	79	34	10	24	32	7	25
chr3L	7934440	T	A	intergenic	Srp9(dist=4082),exex(dist=6851)	5.90257e-12	11.229	18	9	9	99	25	74	37	12	25	45	12	33	59	15	44	80	20	60	280	135	145	40	13	27	26	9	17	77	54	23	32	21	11	20	10	10
chr3L	7947915	A	T	intergenic	exex(dist=3248),RNaseX25(dist=15778)	7.9874e-15	14.0976	15	3	12	97	28	69	32	13	19	69	21	48	68	23	45	75	25	50	338	189	149	60	30	30	27	14	13	82	66	16	36	27	9	31	20	11
chr3L	7951143	G	A	intergenic	exex(dist=6476),RNaseX25(dist=12550)	1.98826e-11	10.7015	13	1	12	77	8	69	38	3	35	78	12	66	87	14	73	75	7	68	377	76	301	43	6	37	35	7	28	102	52	50	27	10	17	27	9	18
chr3L	7951346	G	T	intergenic	exex(dist=6679),RNaseX25(dist=12347)	1.87912e-10	9.72604	19	16	3	90	84	6	41	38	3	96	90	6	65	57	8	66	59	7	350	266	84	45	34	11	38	27	11	70	38	32	18	13	5	16	10	6
chr3L	7957738	A	G	intergenic	exex(dist=13071),RNaseX25(dist=5955)	9.04486e-15	14.0436	19	11	8	99	68	31	40	33	7	68	47	21	67	51	16	86	53	33	381	260	121	49	32	17	33	18	15	88	21	67	29	6	23	22	7	15
chr3L	7957768	T	C	intergenic	exex(dist=13101),RNaseX25(dist=5925)	1.36634e-15	14.8644	21	12	9	107	73	34	42	35	7	69	50	19	66	48	18	91	57	34	391	268	123	57	35	22	34	20	14	82	19	63	24	3	21	27	8	19
chr3L	7958954	T	C	intergenic	exex(dist=14287),RNaseX25(dist=4739)	6.18093e-11	10.2089	13	10	3	91	77	14	19	19	0	53	46	7	69	66	3	75	67	8	260	196	64	39	31	8	21	13	8	76	44	32	25	12	13	20	13	7
chr3L	7959516	A	G	intergenic	exex(dist=14849),RNaseX25(dist=4177)	1.97801e-12	11.7038	15	12	3	97	90	7	54	48	6	62	58	4	73	69	4	95	84	11	356	296	60	61	58	3	31	26	5	76	40	36	29	16	13	22	17	5
chr3L	7972505	G	T	UTR5	nmo	4.59236e-10	9.33796	13	2	11	81	50	31	45	21	24	58	23	35	72	36	36	99	52	47	211	127	84	39	33	6	27	18	9	70	64	6	32	24	8	29	23	6
chr3L	7975802	C	T	intronic	nmo	6.12382e-11	10.213	15	13	2	101	97	4	46	44	2	78	74	4	87	78	9	108	104	4	238	208	30	48	44	4	25	20	5	43	24	19	37	18	19	27	20	7
chr3L	7976664	C	T	intronic	nmo	6.17957e-11	10.209	17	12	5	86	56	30	40	31	9	64	50	14	65	43	22	65	42	23	265	164	101	56	35	21	34	18	16	77	26	51	23	6	17	14	2	12
chr3L	7990994	T	G	intronic	nmo	2.02327e-11	10.6939	11	9	2	65	58	7	29	25	4	50	42	8	53	45	8	60	58	2	258	209	49	54	42	12	21	13	8	78	39	39	19	6	13	25	11	14
chr3L	8002929	A	T	intronic	nmo	1.58697e-10	9.79943	11	9	2	111	108	3	50	49	1	80	75	5	77	71	6	78	75	3	320	278	42	59	57	2	26	22	4	71	44	27	29	18	11	41	31	10
chr3L	8008518	C	T	intronic	nmo	3.32512e-13	12.4782	16	6	10	99	46	53	46	15	31	51	15	36	90	23	67	112	40	72	271	120	151	68	27	41	24	12	12	66	50	16	34	28	6	28	16	12
chr3L	8011055	T	C	intronic	nmo	1.03214e-10	9.98626	22	16	6	90	75	15	49	41	8	74	60	14	67	58	9	85	73	12	344	245	99	62	53	9	31	28	3	81	38	43	40	21	19	29	20	9
chr3L	8033348	A	G	intronic	nmo	2.41294e-10	9.61745	12	5	7	61	25	36	23	8	15	44	23	21	52	24	28	64	21	43	234	156	78	43	26	17	26	15	11	91	77	14	20	15	5	17	15	2
chr3L	8033368	C	T	intronic	nmo	6.52952e-10	9.18512	13	7	6	57	24	33	27	10	17	48	28	20	48	22	26	67	27	40	237	172	65	43	26	17	26	16	10	91	81	10	19	14	5	17	15	2
chr3L	8039080	T	A	intronic	nmo	3.19964e-10	9.4949	17	13	4	79	56	23	36	30	6	75	56	19	53	43	10	89	62	27	365	242	123	40	27	13	27	18	9	82	29	53	22	8	14	18	10	8
chr3L	8039136	A	C	intronic	nmo	5.20619e-10	9.28348	16	13	3	61	52	9	34	23	11	75	59	16	44	39	5	67	51	16	382	280	102	42	27	15	31	17	14	91	42	49	16	6	10	25	12	13
chr3L	8082489	T	C	exonic	CG7565	6.69113e-12	11.1745	12	8	4	149	77	72	57	22	35	70	42	28	80	51	29	79	41	38	303	127	176	42	19	23	27	8	19	59	10	49	29	3	26	21	4	17
chr3L	8122089	G	A	intronic	CdsA	7.22272e-10	9.1413	24	18	6	125	122	3	53	47	6	66	59	7	103	89	14	108	89	19	331	289	42	56	50	6	28	24	4	76	43	33	34	19	15	42	26	16
chr3L	8132399	A	T	exonic	mus301	3.44036e-11	10.4634	13	8	5	117	103	14	51	45	6	61	44	17	59	46	13	99	79	20	300	196	104	36	33	3	31	22	9	57	21	36	33	11	22	42	22	20
chr3L	8135165	T	C	UTR3	CG13676	1.88278e-11	10.7252	13	11	2	101	98	3	32	30	2	99	94	5	77	72	5	89	76	13	381	333	48	50	46	4	39	32	7	112	64	48	29	20	9	25	16	9
chr3L	8137867	C	G	intronic	CG13676	1.82654e-10	9.73837	11	5	6	83	49	34	29	19	10	60	33	27	77	33	44	61	29	32	323	236	87	47	22	25	25	14	11	94	82	12	21	14	7	16	15	1
chr3L	8142986	T	G	intronic	CG13676	2.37915e-11	10.6236	16	14	2	79	75	4	31	31	0	71	64	7	62	55	7	93	84	9	314	276	38	58	55	3	34	30	4	81	43	38	28	14	14	25	20	5
chr3L	8144455	G	A	intronic	CG13676	1.75719e-10	9.75518	12	10	2	94	90	4	46	45	1	75	71	4	63	55	8	85	73	12	286	249	37	49	48	1	30	25	5	63	33	30	25	14	11	26	18	8
chr3L	8147048	A	C	downstream	CG42445	6.87194e-11	10.1629	14	13	1	108	98	10	29	27	2	59	52	7	74	63	11	69	66	3	316	265	51	49	42	7	12	10	2	84	48	36	27	15	12	20	11	9
chr3L	8148243	A	G	exonic	CG42445	6.43157e-14	13.1917	26	21	5	131	117	14	63	60	3	66	64	2	88	77	11	100	91	9	284	248	36	46	42	4	28	23	5	80	49	31	31	16	15	34	17	17
chr3L	8149204	G	A	intronic	CG42445	2.28111e-10	9.64185	14	13	1	81	76	5	32	31	1	100	88	12	62	55	7	76	68	8	417	367	50	73	65	8	34	30	4	97	54	43	30	22	8	39	24	15
chr3L	8150133	C	T	intronic	CG42445	5.01685e-16	15.2996	13	5	8	127	70	57	53	31	22	80	45	35	78	52	26	104	76	28	320	129	191	59	22	37	37	13	24	73	14	59	53	9	44	31	5	26
chr3L	8150400	C	T	intronic	CG42445	6.9902e-10	9.15551	15	13	2	75	69	6	36	36	0	73	64	9	57	54	3	73	71	2	317	247	70	57	51	6	30	26	4	88	55	33	25	17	8	26	17	9
chr3L	8151507	C	T	intronic	CG42445	1.10737e-10	9.95571	17	14	3	89	88	1	30	29	1	58	54	4	77	68	9	101	91	10	250	218	32	30	26	4	23	20	3	73	41	32	25	17	8	22	13	9
chr3L	8151565	A	T	intronic	CG42445	1.43308e-12	11.8437	26	25	1	90	88	2	43	42	1	83	78	5	85	78	7	98	93	5	338	308	30	45	42	3	29	27	2	77	44	33	32	22	10	27	19	8
chr3L	8151587	A	C	intronic	CG42445	2.69912e-15	14.5688	24	20	4	90	79	11	45	32	13	82	67	15	90	77	13	99	81	18	353	273	80	50	38	12	29	27	2	95	44	51	36	12	24	24	13	11
chr3L	8151593	C	T	intronic	CG42445	3.00847e-14	13.5217	24	20	4	89	59	30	48	32	16	84	67	17	92	78	14	101	77	24	354	251	103	50	31	19	27	20	7	94	41	53	35	12	23	27	14	13
chr3L	8158096	G	T	upstream	CG13675	4.02593e-10	9.39513	12	9	3	81	28	53	27	7	20	56	24	32	59	13	46	56	17	39	299	184	115	57	30	27	27	10	17	102	84	18	16	11	5	18	13	5
chr3L	8161415	C	A	intergenic	CG13675(dist=3863),RecQ4(dist=2504)	1.73082e-10	9.76175	17	8	9	117	36	81	52	15	37	66	34	32	89	40	49	114	48	66	283	133	150	54	27	27	36	18	18	70	58	12	30	28	2	30	19	11
chr3L	8162730	T	C	intergenic	CG13675(dist=5178),RecQ4(dist=1189)	3.68743e-10	9.43328	16	9	7	116	53	63	61	35	26	76	33	43	70	28	42	97	40	57	378	275	103	52	36	16	33	18	15	82	61	21	29	23	6	40	29	11
chr3L	8162734	A	T	intergenic	CG13675(dist=5182),RecQ4(dist=1185)	2.74233e-10	9.56188	13	8	5	114	53	61	59	34	25	72	30	42	73	28	45	96	41	55	378	276	102	50	33	17	34	18	16	84	62	22	29	23	6	40	29	11
chr3L	8168487	G	A	exonic	RecQ4	1.7321e-12	11.7614	13	6	7	110	52	58	61	27	34	49	15	34	77	20	57	106	36	70	241	149	92	35	20	15	20	11	9	43	30	13	30	22	8	38	29	9
chr3L	8169613	G	T	exonic	Nmt	4.16042e-13	12.3809	17	7	10	147	71	76	68	32	36	59	22	37	91	25	66	121	48	73	248	152	96	46	29	17	25	16	9	56	47	9	32	26	6	33	23	10
chr3L	8169871	G	A	exonic	Nmt	4.18169e-14	13.3786	16	8	8	155	64	91	64	24	40	68	24	44	90	33	57	103	47	56	285	202	83	52	32	20	18	11	7	61	51	10	52	43	9	36	26	10
chr3L	8170426	T	C	exonic	Nmt	8.2066e-16	15.0858	16	8	8	119	54	65	86	43	43	51	19	32	82	29	53	105	49	56	297	187	110	50	34	16	34	27	7	69	61	8	40	35	5	39	31	8
chr3L	8170438	T	C	exonic	Nmt	8.84975e-10	9.05307	19	9	10	118	53	65	88	42	46	53	18	35	80	27	53	103	53	50	302	177	125	47	31	16	35	25	10	73	61	12	39	33	6	33	25	8
chr3L	8170480	G	A	exonic	Nmt	1.52516e-10	9.81669	26	13	13	116	57	59	77	36	41	53	15	38	97	38	59	103	51	52	305	197	108	57	39	18	31	22	9	76	71	5	42	35	7	35	28	7
chr3L	8170486	A	G	exonic	Nmt	2.06072e-11	10.686	25	11	14	120	49	71	74	34	40	54	14	40	99	38	61	109	54	55	316	189	127	52	37	15	33	20	13	77	68	9	45	37	8	39	32	7
chr3L	8173395	C	T	exonic	mthl7	7.71529e-10	9.11265	19	9	10	112	30	82	51	11	40	81	23	58	72	18	54	103	25	78	259	104	155	44	12	32	35	12	23	69	44	25	36	21	15	31	14	17
chr3L	8173403	G	C	exonic	mthl7	1.93791e-10	9.71267	20	10	10	110	28	82	53	11	42	81	22	59	68	16	52	99	26	73	273	108	165	43	11	32	36	11	25	75	48	27	35	21	14	32	15	17
chr3L	8173506	A	T	exonic	mthl7	1.3842e-10	9.8588	23	13	10	110	19	91	45	12	33	60	18	42	99	23	76	102	29	73	245	107	138	60	14	46	25	11	14	75	46	29	41	27	14	31	15	16
chr3L	8173651	C	T	upstream	CG7979,mthl7	1.09853e-11	10.9592	11	3	8	106	34	72	34	8	26	58	10	48	74	18	56	94	29	65	263	104	159	47	13	34	23	5	18	76	49	27	35	24	11	31	15	16
chr3L	8187172	G	C	exonic	MED24	8.36694e-16	15.0774	14	10	4	149	86	63	66	42	24	78	31	47	100	42	58	95	34	61	250	157	93	54	30	24	29	18	11	73	65	8	38	32	6	29	21	8
chr3L	8193397	G	T	downstream	CG7366,CG8005	1.30007e-10	9.88603	11	3	8	99	38	61	39	31	8	77	41	36	69	39	30	95	52	43	340	249	91	57	39	18	26	21	5	82	73	9	30	26	4	33	30	3
chr3L	8193521	C	A	downstream	CG7366,CG8005	9.8138e-10	9.00816	11	8	3	97	30	67	29	14	15	66	26	40	70	28	42	70	24	46	339	144	195	54	18	36	26	10	16	74	57	17	25	17	8	31	21	10
chr3L	8198764	C	T	intergenic	CG13679(dist=2318),CG32364(dist=3913)	3.10848e-11	10.5075	25	12	13	87	18	69	31	6	25	84	14	70	65	11	54	62	18	44	410	200	210	55	22	33	28	11	17	94	72	22	13	9	4	18	9	9
chr3L	8206285	A	T	exonic	CG8006	2.64548e-10	9.57749	11	11	0	135	93	42	67	59	8	69	64	5	92	87	5	131	118	13	318	243	75	46	36	10	30	21	9	69	48	21	45	28	17	41	28	13
chr3L	8221097	a	G	intergenic	CG13678(dist=5044),eIF4E-3(dist=1236)	8.46972e-10	9.07213	14	7	7	79	27	52	33	6	27	87	23	64	56	19	37	66	19	47	375	172	203	47	18	29	35	14	21	85	53	32	14	11	3	27	17	10
chr3L	8221123	C	T	intergenic	CG13678(dist=5070),eIF4E-3(dist=1210)	1.56605e-11	10.8052	15	8	7	83	31	52	29	3	26	94	29	65	57	22	35	72	16	56	387	162	225	52	14	38	31	11	20	94	61	33	16	14	2	28	18	10
chr3L	8222599	C	A	exonic;splicing	eIF4E-3;eIF4E-3	1.61458e-12	11.7919	13	7	6	101	58	43	38	23	15	43	20	23	77	52	25	78	54	24	255	103	152	41	17	24	23	8	15	80	12	68	23	2	21	31	3	28
chr3L	8223704	G	C	downstream	eIF4E-3	2.66418e-10	9.57444	11	8	3	121	88	33	43	32	11	75	59	16	69	46	23	109	84	25	240	157	83	43	26	17	33	19	14	70	31	39	35	14	21	38	15	23
chr3L	8223706	C	T	downstream	eIF4E-3	7.9899e-10	9.09746	11	8	3	119	87	32	43	32	11	71	55	16	71	47	24	109	85	24	242	160	82	41	25	16	32	18	14	69	32	37	36	14	22	38	15	23
chr3L	8223864	G	A	downstream	eIF4E-3	2.38076e-16	15.6233	18	5	13	108	15	93	54	3	51	64	10	54	55	9	46	80	6	74	266	63	203	41	10	31	20	8	12	81	49	32	36	22	14	26	11	15
chr3L	8235454	C	T	intronic	Dscam4	7.5469e-12	11.1222	11	10	1	93	88	5	42	41	1	76	68	8	66	61	5	71	71	0	315	272	43	41	39	2	27	25	2	61	26	35	18	6	12	26	16	10
chr3L	8240329	C	A	intronic	Dscam4	4.77576e-14	13.321	23	5	18	161	66	95	55	12	43	68	25	43	81	25	56	113	41	72	319	134	185	60	23	37	30	18	12	58	48	10	35	25	10	31	24	7
chr3L	8245317	G	C	intronic	Dscam4	2.54918e-11	10.5936	12	5	7	69	15	54	32	5	27	56	7	49	51	10	41	61	11	50	230	85	145	48	13	35	28	9	19	54	28	26	23	17	6	23	13	10
chr3L	8247109	a	T	intronic	Dscam4	8.93724e-12	11.0488	12	10	2	85	68	17	39	35	4	67	59	8	70	60	10	65	61	4	300	210	90	47	40	7	33	23	10	95	50	45	27	17	10	29	16	13
chr3L	8247148	A	G	intronic	Dscam4	6.64457e-13	12.1775	16	15	1	84	60	24	45	39	6	66	59	7	64	56	8	60	55	5	306	209	97	43	30	13	38	21	17	95	47	48	26	15	11	26	14	12
chr3L	8247151	T	A	intronic	Dscam4	1.19967e-13	12.9209	16	9	7	84	53	31	48	38	10	67	54	13	66	56	10	58	42	16	308	169	139	46	25	21	37	13	24	93	37	56	27	7	20	28	13	15
chr3L	8252470	A	G	intronic	Dscam4	1.38867e-15	14.8574	12	4	8	91	58	33	27	23	4	50	43	7	63	58	5	83	72	11	223	147	76	41	25	16	25	15	10	66	31	35	27	9	18	28	12	16
chr3L	8252533	C	A	intronic	Dscam4	1.35729e-10	9.86733	12	4	8	86	9	77	38	1	37	59	7	52	67	8	59	73	13	60	209	56	153	39	5	34	27	14	13	65	30	35	18	14	4	18	7	11
chr3L	8262512	C	T	intronic	Dscam4	4.13599e-14	13.3834	17	8	9	100	41	59	42	20	22	76	31	45	71	25	46	74	33	41	301	196	105	55	35	20	20	13	7	77	66	11	31	26	5	31	24	7
chr3L	8262529	T	G	intronic	Dscam4	3.83183e-11	10.4166	18	7	11	98	32	66	48	17	31	78	26	52	74	21	53	78	24	54	319	173	146	53	36	17	18	11	7	83	62	21	29	15	14	30	18	12
chr3L	8262700	A	C	intronic	Dscam4	3.50851e-10	9.45488	16	9	7	94	35	59	47	22	25	57	16	41	85	26	59	74	29	45	326	218	108	51	34	17	28	15	13	78	52	26	25	15	10	25	21	4
chr3L	8266859	G	T	intronic	Dscam4	5.80945e-12	11.2359	16	10	6	94	66	28	39	31	8	87	60	27	83	71	12	105	78	27	363	207	156	56	29	27	19	10	9	89	27	62	22	4	18	23	9	14
chr3L	8268231	G	A	intronic	Dscam4	3.45342e-17	16.4618	20	16	4	82	67	15	44	37	7	72	58	14	71	65	6	89	80	9	304	213	91	50	39	11	24	17	7	59	23	36	21	7	14	26	12	14
chr3L	8268253	T	G	intronic	Dscam4	3.39676e-19	18.4689	16	13	3	83	67	16	48	41	7	64	52	12	70	63	7	81	74	7	293	195	98	45	35	10	18	11	7	53	19	34	19	5	14	25	8	17
chr3L	8268272	C	T	intronic	Dscam4	2.00339e-12	11.6982	13	8	5	84	62	22	54	45	9	67	49	18	62	54	8	81	69	12	299	165	134	41	25	16	19	11	8	62	25	37	20	5	15	22	9	13
chr3L	8268298	C	T	intronic	Dscam4	2.42753e-12	11.6148	14	9	5	81	71	10	59	54	5	66	56	10	57	51	6	76	69	7	296	232	64	37	28	9	16	11	5	63	33	30	25	11	14	21	10	11
chr3L	8269558	G	C	exonic	Dscam4	1.45245e-10	9.8379	11	11	0	86	82	4	40	40	0	56	51	5	65	63	2	68	61	7	185	163	22	26	22	4	16	15	1	60	37	23	23	11	12	29	18	11
chr3L	8270224	C	T	intronic	Dscam4	1.45176e-10	9.83811	14	1	13	107	7	100	51	2	49	67	1	66	86	8	78	73	6	67	322	53	269	44	4	40	32	2	30	75	26	49	17	7	10	30	16	14
chr3L	8271140	C	#NAME?	intronic	Dscam4	7.23416e-10	9.14061	16	12	4	107	100	7	36	31	5	27	27	0	55	55	0	85	85	0	146	127	19	32	30	2	22	14	8	40	24	16	19	6	13	23	13	10
chr3L	8276300	G	A	exonic	cert	3.34657e-10	9.4754	12	9	3	106	56	50	37	24	13	53	26	27	80	42	38	101	55	46	228	82	146	48	18	30	28	12	16	65	9	56	40	3	37	21	9	12
chr3L	8286256	C	T	intronic	CG7201	4.92896e-10	9.30724	14	13	1	94	80	14	38	26	12	69	56	13	72	60	12	69	53	16	355	263	92	64	39	25	23	11	12	89	48	41	15	5	10	33	12	21
chr3L	8289228	T	C	upstream	CG7201	8.51487e-12	11.0698	20	10	10	107	60	47	47	28	19	83	44	39	74	30	44	88	37	51	281	175	106	57	37	20	36	26	10	74	61	13	38	32	6	40	31	9
chr3L	8289557	T	A	upstream	Rab-RP3	4.26845e-10	9.36973	15	7	8	118	43	75	43	20	23	79	33	46	99	43	56	91	37	54	250	158	92	52	35	17	23	17	6	60	50	10	38	29	9	36	23	13
chr3L	8289977	C	A	upstream	Rab-RP3	1.12186e-11	10.9501	18	12	6	63	28	35	26	15	11	81	40	41	54	17	37	49	20	29	382	267	115	60	41	19	24	15	9	88	76	12	14	14	0	16	13	3
chr3L	8289985	G	A	upstream	Rab-RP3	9.31591e-11	10.0308	21	14	7	72	33	39	29	17	12	78	39	39	58	18	40	51	23	28	387	274	113	60	42	18	20	12	8	89	77	12	13	13	0	14	12	2
chr3L	8290003	G	T	upstream	Rab-RP3	5.10914e-11	10.2917	25	18	7	68	32	36	31	20	11	77	38	39	50	19	31	56	25	31	415	287	128	68	47	21	18	13	5	90	75	15	14	13	1	13	12	1
chr3L	8297205	T	A	upstream	CG7194,Sbp2	5.10351e-10	9.29213	13	11	2	143	126	17	39	37	2	69	63	6	104	98	6	102	102	0	328	304	24	59	57	2	23	23	0	84	63	21	35	25	10	40	26	14
chr3L	8307818	G	T	intronic	CG7185	1.88986e-15	14.7236	19	14	5	97	65	32	53	38	15	60	47	13	84	68	16	81	69	12	289	177	112	49	37	12	24	15	9	53	21	32	18	6	12	33	9	24
chr3L	8307824	G	T	intronic	CG7185	1.02567e-14	13.989	19	14	5	90	59	31	50	36	14	59	46	13	83	65	18	84	71	13	286	171	115	49	35	14	26	17	9	55	22	33	19	6	13	32	9	23
chr3L	8316297	G	A	downstream	CG13670	4.98103e-10	9.30268	13	13	0	138	126	12	53	48	5	83	73	10	79	66	13	110	102	8	324	235	89	37	30	7	33	26	7	84	53	31	33	17	16	47	32	15
chr3L	8316489	T	A	intergenic	CG13670(dist=1107),CG34461(dist=2474)	1.48089e-10	9.82948	18	12	6	138	97	41	56	42	14	75	51	24	80	59	21	116	96	20	350	189	161	53	38	15	35	26	9	76	29	47	32	11	21	48	22	26
chr3L	8337075	C	G	exonic	DNApol-alpha50	1.44439e-18	17.8403	19	8	11	118	70	48	66	40	26	83	59	24	117	80	37	108	81	27	291	147	144	60	33	27	28	11	17	69	19	50	44	8	36	34	10	24
chr3L	8337081	G	T	exonic	DNApol-alpha50	1.38212e-16	15.8595	18	7	11	117	72	45	66	41	25	84	58	26	111	76	35	105	75	30	289	147	142	59	34	25	27	11	16	75	21	54	42	8	34	31	10	21
chr3L	8337207	C	T	exonic	DNApol-alpha50	3.92579e-14	13.4061	20	6	14	122	70	52	52	29	23	74	47	27	95	55	40	83	57	26	265	114	151	63	26	37	26	8	18	76	16	60	31	5	26	39	11	28
chr3L	8337605	G	A	UTR3	CG7182	1.19816e-11	10.9215	16	12	4	117	71	46	45	25	20	44	27	17	59	39	20	66	42	24	251	130	121	32	20	12	20	6	14	52	8	44	21	6	15	31	6	25
chr3L	8354204	A	C	intronic	Idh	1.42373e-10	9.84657	20	18	2	105	96	9	48	42	6	54	46	8	68	59	9	67	61	6	263	182	81	55	46	9	18	16	2	64	35	29	25	11	14	28	16	12
chr3L	8356802	T	C	intergenic	Idh(dist=2174),ImpE1(dist=8707)	6.30795e-11	10.2001	16	7	9	132	45	87	40	15	25	71	25	46	80	15	65	118	43	75	323	161	162	61	31	30	32	17	15	82	59	23	47	37	10	40	27	13
chr3L	8358530	C	T	intergenic	Idh(dist=3902),ImpE1(dist=6979)	1.19161e-14	13.9239	21	17	4	112	88	24	44	31	13	84	73	11	75	61	14	97	87	10	292	228	64	55	36	19	36	28	8	64	33	31	29	9	20	43	15	28
chr3L	8359047	A	T	intergenic	Idh(dist=4419),ImpE1(dist=6462)	9.92667e-11	10.0032	17	6	11	87	36	51	47	30	17	86	38	48	70	22	48	92	45	47	282	173	109	52	32	20	33	25	8	73	60	13	14	14	0	27	23	4
chr3L	8359050	A	G	intergenic	Idh(dist=4422),ImpE1(dist=6459)	1.6178e-16	15.7911	15	12	3	88	71	17	45	35	10	87	74	13	67	58	9	92	76	16	272	188	84	49	44	5	34	24	10	74	27	47	16	3	13	27	16	11
chr3L	8359085	G	C	intergenic	Idh(dist=4457),ImpE1(dist=6424)	1.04326e-16	15.9816	13	11	2	91	76	15	40	30	10	86	70	16	70	55	15	97	82	15	287	198	89	42	38	4	30	24	6	77	29	48	20	5	15	34	15	19
chr3L	8363322	A	T	intergenic	Idh(dist=8694),ImpE1(dist=2187)	6.86453e-13	12.1634	14	5	9	84	31	53	31	11	20	88	29	59	52	15	37	49	9	40	359	171	188	51	18	33	16	7	9	83	60	23	20	13	7	21	15	6
chr3L	8400612	A	T	intronic	Oseg1	2.535e-11	10.596	11	1	10	99	29	70	51	8	43	76	7	69	89	5	84	89	5	84	277	44	233	51	13	38	31	10	21	72	28	44	27	7	20	41	15	26
chr3L	8411104	G	A	intronic	CG32354	9.22276e-10	9.03514	11	4	7	121	62	59	47	18	29	62	21	41	78	29	49	89	28	61	279	141	138	35	13	22	25	17	8	57	45	12	21	18	3	31	16	15
chr3L	8436843	A	G	UTR3	CG6983	2.25747e-10	9.64638	13	12	1	88	87	1	49	45	4	81	74	7	81	76	5	78	71	7	388	288	100	55	46	9	30	25	5	101	61	40	29	18	11	14	14	0
chr3L	8449205	A	T	intronic	Gug	1.97571e-20	19.7043	20	10	10	139	50	89	63	34	29	81	26	55	103	42	61	119	45	74	266	133	133	34	22	12	25	13	12	79	65	14	44	33	11	63	57	6
chr3L	8511382	G	C	UTR3	CG6765	6.84826e-10	9.16442	27	7	20	72	13	59	42	8	34	114	17	97	56	4	52	78	12	66	363	124	239	57	16	41	32	8	24	86	53	33	20	11	9	27	9	18
chr3L	8546695	C	G	intronic	rhea	9.30884e-16	15.0311	18	8	10	86	51	35	45	21	24	67	28	39	60	21	39	59	15	44	378	272	106	43	19	24	35	27	8	90	77	13	23	18	5	16	13	3
chr3L	8555088	C	T	exonic	rhea	2.18414e-12	11.6607	18	14	4	137	116	21	56	55	1	68	57	11	91	69	22	105	84	21	294	250	44	50	37	13	31	20	11	71	36	35	26	6	20	38	16	22
chr3L	8555127	G	A	exonic	rhea	2.25845e-11	10.6462	16	9	7	122	99	23	59	54	5	69	53	16	84	58	26	110	81	29	313	236	77	57	35	22	29	19	10	76	35	41	24	5	19	44	15	29
chr3L	8556299	A	G	intronic	rhea	1.96053e-14	13.7076	13	4	9	107	62	45	34	22	12	76	32	44	89	26	63	86	29	57	339	246	93	49	37	12	34	30	4	76	56	20	35	27	8	26	23	3
chr3L	8556300	T	A	intronic	rhea	2.24448e-14	13.6489	13	4	9	106	62	44	35	23	12	76	32	44	89	26	63	87	29	58	339	243	96	49	37	12	34	30	4	75	55	20	35	27	8	26	23	3
chr3L	8556749	C	T	intronic	rhea	9.58022e-11	10.0186	14	12	2	99	59	40	42	29	13	35	18	17	71	35	36	99	41	58	220	155	65	53	35	18	22	14	8	51	42	9	32	27	5	30	28	2
chr3L	8557682	C	A	exonic	rhea	5.88756e-10	9.23006	13	9	4	153	72	81	68	18	50	55	23	32	91	38	53	127	50	77	224	121	103	34	19	15	21	9	12	59	45	14	29	23	6	40	28	12
chr3L	8562398	C	T	intronic	rhea	1.48263e-10	9.82897	14	14	0	99	96	3	35	30	5	87	81	6	85	82	3	80	78	2	395	346	49	53	50	3	31	29	2	103	69	34	36	23	13	26	23	3
chr3L	8565438	A	G	exonic	rhea	3.98352e-17	16.3997	12	4	8	171	48	123	65	19	46	62	13	49	83	22	61	110	20	90	254	95	159	28	9	19	13	4	9	54	42	12	25	16	9	29	19	10
chr3L	8567194	G	T	UTR3	rhea	9.5208e-11	10.0213	11	4	7	98	57	41	22	12	10	104	63	41	66	44	22	66	38	28	414	169	245	72	21	51	23	9	14	103	29	74	31	10	21	21	3	18
chr3L	8577186	G	T	intronic	CG43078	7.84285e-14	13.1055	14	4	10	114	16	98	54	2	52	69	7	62	67	7	60	92	9	83	246	50	196	42	9	33	29	10	19	59	29	30	29	22	7	32	14	18
chr3L	8577191	G	A	intronic	CG43078	7.76752e-11	10.1097	14	4	10	124	16	108	62	3	59	70	7	63	68	9	59	96	10	86	249	47	202	43	9	34	31	9	22	61	30	31	31	24	7	33	14	19
chr3L	8605063	T	C	intronic	CG6282	7.21335e-10	9.14186	17	17	0	107	88	19	41	33	8	61	57	4	72	69	3	113	100	13	334	287	47	56	47	9	45	39	6	79	49	30	24	12	12	33	25	8
chr3L	8605181	G	A	intronic	CG6282	7.13911e-11	10.1464	11	11	0	102	98	4	46	44	2	74	68	6	74	72	2	87	87	0	377	332	45	46	43	3	24	23	1	85	59	26	20	10	10	32	23	9
chr3L	8648226	A	C	intergenic	CG6486(dist=4115),h(dist=20633)	1.39562e-10	9.85523	11	9	2	114	76	38	50	39	11	66	48	18	68	55	13	78	61	17	282	182	100	42	32	10	22	17	5	78	30	48	25	9	16	41	23	18
chr3L	8648236	T	C	intergenic	CG6486(dist=4125),h(dist=20623)	9.78426e-11	10.0095	13	10	3	117	78	39	51	40	11	61	43	18	74	60	14	85	65	20	286	188	98	40	31	9	18	15	3	77	30	47	30	11	19	44	23	21
chr3L	8657002	A	T	intergenic	CG6486(dist=12891),h(dist=11857)	2.77151e-25	24.5573	12	8	4	109	88	21	50	46	4	94	82	12	75	62	13	96	90	6	312	210	102	61	49	12	29	22	7	93	31	62	34	13	21	30	11	19
chr3L	8660529	A	C	intergenic	CG6486(dist=16418),h(dist=8330)	1.46395e-13	12.8345	26	20	6	91	58	33	46	33	13	72	39	33	75	35	40	89	45	44	347	273	74	74	58	16	39	33	6	106	92	14	29	24	5	36	35	1
chr3L	8660584	A	T	intergenic	CG6486(dist=16473),h(dist=8275)	5.39905e-14	13.2677	16	5	11	80	29	51	37	15	22	68	16	52	53	8	45	80	17	63	351	121	230	73	17	56	38	18	20	103	61	42	26	18	8	27	16	11
chr3L	8660585	A	G	intergenic	CG6486(dist=16474),h(dist=8274)	2.76256e-14	13.5587	16	5	11	79	29	50	37	15	22	64	12	52	53	8	45	81	18	63	352	122	230	69	16	53	38	18	20	101	59	42	26	18	8	27	16	11
chr3L	8660603	T	G	intergenic	CG6486(dist=16492),h(dist=8256)	3.7774e-16	15.4228	13	4	9	71	23	48	36	15	21	65	13	52	61	10	51	83	18	65	364	125	239	63	17	46	34	16	18	107	65	42	26	19	7	27	17	10
chr3L	8660608	G	A	intergenic	CG6486(dist=16497),h(dist=8251)	1.88601e-14	13.7245	13	4	9	78	22	56	35	14	21	62	13	49	61	10	51	80	21	59	375	127	248	64	19	45	33	15	18	111	66	45	26	19	7	24	16	8
chr3L	8660626	G	T	intergenic	CG6486(dist=16515),h(dist=8233)	5.15354e-14	13.2879	16	3	13	85	27	58	31	12	19	70	16	54	61	12	49	83	20	63	401	154	247	61	22	39	33	13	20	109	67	42	20	15	5	22	13	9
chr3L	8672538	A	C	downstream	h	8.52962e-17	16.0691	29	14	15	132	36	96	39	15	24	65	20	45	92	22	70	117	34	83	335	128	207	62	27	35	31	16	15	77	52	25	31	23	8	36	29	7
chr3L	8672897	A	T	downstream	h	9.83245e-17	16.0073	17	10	7	126	47	79	53	33	20	59	30	29	81	26	55	101	40	61	314	195	119	72	30	42	34	19	15	79	66	13	42	37	5	52	43	9
chr3L	8779027	a	G	intronic	Fhos	3.41833e-11	10.4662	13	8	5	100	49	51	41	26	15	48	22	26	64	21	43	64	23	41	244	183	61	72	50	22	25	19	6	81	65	16	21	17	4	26	17	9
chr3L	8779035	c	T	intronic	Fhos	4.33532e-10	9.36298	12	7	5	94	42	52	39	27	12	45	23	22	64	21	43	65	23	42	241	186	55	71	45	26	27	20	7	77	60	17	22	18	4	24	16	8
chr3L	8795823	G	C	exonic	CG34426	1.10398e-10	9.95704	13	7	6	147	84	63	55	33	22	66	44	22	100	68	32	118	69	49	295	138	157	61	37	24	29	10	19	80	21	59	55	20	35	42	16	26
chr3L	8795825	C	G	exonic	CG34426	1.7147e-10	9.76581	14	8	6	146	85	61	56	34	22	65	43	22	99	67	32	118	68	50	296	141	155	61	37	24	31	13	18	78	21	57	57	21	36	41	14	27
chr3L	8796452	C	T	exonic	CG34426	2.05122e-15	14.688	18	5	13	100	60	40	50	36	14	62	47	15	68	45	23	106	77	29	355	162	193	62	30	32	31	19	12	96	27	69	34	9	25	29	11	18
chr3L	8796556	C	T	exonic	CG34426	1.72688e-16	15.7627	13	6	7	103	71	32	38	24	14	56	43	13	81	53	28	92	73	19	357	208	149	62	35	27	32	23	9	104	24	80	30	9	21	34	11	23
chr3L	8813225	T	C	intergenic	CG13309(dist=8860),dally(dist=7382)	2.47888e-10	9.60574	16	4	12	113	52	61	35	21	14	69	30	39	58	23	35	69	26	43	393	248	145	53	40	13	23	18	5	90	64	26	27	23	4	25	21	4
chr3L	8813317	A	G	intergenic	CG13309(dist=8952),dally(dist=7290)	1.78001e-10	9.74958	16	3	13	90	42	48	35	19	16	95	40	55	71	27	44	65	23	42	419	276	143	56	41	15	36	29	7	105	74	31	20	13	7	30	26	4
chr3L	8816309	C	T	intergenic	CG13309(dist=11944),dally(dist=4298)	1.94292e-10	9.71155	13	13	0	97	52	45	37	24	13	41	23	18	71	32	39	87	35	52	173	120	53	33	28	5	24	19	5	38	33	5	23	23	0	27	27	0
chr3L	8830514	G	C	exonic	CG32026	1.25177e-18	17.9025	13	12	1	136	85	51	59	47	12	69	53	16	102	79	23	115	89	26	326	212	114	47	23	24	24	16	8	69	18	51	30	9	21	41	16	25
chr3L	8837896	T	C	intronic	dally	4.30599e-14	13.3659	11	8	3	93	30	63	30	10	20	83	28	55	69	18	51	100	38	62	315	176	139	42	14	28	34	10	24	82	59	23	33	29	4	39	25	14
chr3L	8838294	A	G	intronic	dally	5.59812e-13	12.252	18	12	6	124	88	36	41	30	11	44	30	14	92	66	26	94	58	36	254	147	107	45	29	16	24	12	12	62	16	46	26	3	23	36	12	24
chr3L	8841034	c	T	intronic	dally	1.38531e-12	11.8585	14	9	5	91	58	33	60	46	14	68	43	25	96	66	30	119	74	45	297	181	116	61	36	25	30	18	12	67	20	47	37	8	29	28	6	22
chr3L	8842601	T	C	intronic	dally	1.67983e-16	15.7747	17	7	10	98	27	71	34	8	26	73	6	67	71	13	58	88	16	72	299	96	203	49	19	30	30	12	18	64	41	23	31	18	13	30	16	14
chr3L	8854318	T	C	intronic	dally	2.40921e-11	10.6181	18	16	2	99	86	13	37	36	1	77	71	6	94	88	6	70	68	2	352	280	72	62	56	6	30	22	8	90	53	37	17	12	5	24	19	5
chr3L	8885658	C	T	exonic	Mcm7	3.33281e-15	14.4772	11	9	2	151	80	71	65	39	26	45	21	24	92	30	62	106	46	60	222	162	60	31	26	5	27	20	7	47	41	6	32	28	4	46	41	5
chr3L	8886559	G	A	exonic	Mcm7	7.60391e-11	10.119	14	7	7	143	81	62	84	46	38	71	34	37	95	37	58	130	69	61	276	190	86	42	28	14	32	21	11	72	57	15	46	40	6	46	37	9
chr3L	8886574	C	T	exonic	Mcm7	6.70967e-12	11.1733	13	6	7	145	86	59	84	48	36	66	31	35	91	39	52	146	76	70	269	187	82	38	25	13	28	19	9	76	58	18	45	41	4	40	34	6
chr3L	8886883	G	A	exonic	Mcm7	5.878e-16	15.2308	13	6	7	140	52	88	58	30	28	58	18	40	84	39	45	114	52	62	271	161	110	30	15	15	23	15	8	68	59	9	36	31	5	49	43	6
chr3L	8889191	G	A	intronic	TrpA1	2.1204e-10	9.67358	11	8	3	139	63	76	52	20	32	55	21	34	95	33	62	105	47	58	273	179	94	63	36	27	37	24	13	65	49	16	24	21	3	45	30	15
chr3L	8889273	G	A	exonic	TrpA1	6.45583e-10	9.19005	14	13	1	125	81	44	41	30	11	75	37	38	76	39	37	110	67	43	329	263	66	54	48	6	30	24	6	82	69	13	28	24	4	39	36	3
chr3L	8902281	A	G	intronic	mfr	8.70406e-12	11.0603	14	13	1	136	125	11	46	41	5	75	70	5	75	72	3	115	112	3	285	234	51	38	32	6	38	32	6	65	40	25	20	12	8	28	22	6
chr3L	8915000	G	A	intronic	Tsp66E	2.59419e-10	9.586	11	10	1	55	53	2	25	23	2	57	53	4	58	55	3	68	66	2	317	249	68	62	58	4	31	28	3	92	55	37	30	18	12	22	18	4
chr3L	8967073	A	G	exonic	pix	1.88599e-11	10.7245	12	8	4	141	91	50	71	47	24	80	53	27	103	72	31	125	79	46	265	163	102	32	17	15	25	10	15	75	23	52	35	12	23	31	9	22
chr3L	8969424	A	G	exonic	Srp68	1.45491e-10	9.83716	29	7	22	126	32	94	58	11	47	75	19	56	71	13	58	79	8	71	272	89	183	31	8	23	22	10	12	44	24	20	33	19	14	32	18	14
chr3L	8969596	A	G	exonic	Srp68	5.59135e-16	15.2525	19	12	7	110	66	44	65	36	29	67	44	23	70	54	16	88	68	20	282	133	149	30	12	18	32	13	19	48	9	39	33	7	26	28	10	18
chr3L	8977239	A	G	exonic	Galk	3.29979e-11	10.4815	11	6	5	158	106	52	66	43	23	61	46	15	89	70	19	116	77	39	299	192	107	45	29	16	24	8	16	72	28	44	41	11	30	36	7	29
chr3L	8979468	T	C	upstream	CG5068,Galk	5.34201e-13	12.2723	24	5	19	92	36	56	45	13	32	90	47	43	90	41	49	85	43	42	386	78	308	44	11	33	34	4	30	98	13	85	39	4	35	22	2	20
chr3L	9012986	G	A	upstream	Doc2	1.72825e-11	10.7624	23	16	7	103	50	53	36	19	17	77	44	33	79	49	30	83	49	34	334	167	167	66	21	45	29	3	26	81	25	56	27	3	24	34	4	30
chr3L	9057709	T	A	intronic	Argk	1.30107e-10	9.8857	12	8	4	111	65	46	44	19	25	73	39	34	89	52	37	86	50	36	328	241	87	47	34	13	25	17	8	75	69	6	37	33	4	33	30	3
chr3L	9502622	G	C	UTR5	CG3408	4.21695e-10	9.375	12	11	1	101	86	15	51	46	5	74	70	4	72	66	6	84	84	0	269	222	47	36	29	7	23	16	7	71	45	26	38	21	17	38	29	9
chr3L	9503457	A	G	UTR3	RpS9	6.09905e-11	10.2147	14	13	1	137	120	17	64	57	7	65	60	5	69	62	7	101	96	5	277	232	45	49	43	6	27	21	6	90	54	36	36	26	10	43	29	14
chr3L	9503466	G	A	UTR3	RpS9	1.05503e-10	9.97674	13	12	1	143	124	19	68	58	10	65	60	5	71	64	7	97	92	5	274	228	46	43	36	7	26	22	4	92	57	35	32	22	10	40	27	13
chr3L	9515386	C	A	intronic	CG33700	6.97602e-11	10.1564	13	11	2	79	60	19	31	28	3	60	52	8	47	40	7	71	61	10	272	210	62	45	36	9	12	9	3	74	36	38	31	15	16	20	11	9
chr3L	9624912	T	A	downstream	CG8336,fry	7.61816e-11	10.1181	18	5	13	117	39	78	50	16	34	73	28	45	85	31	54	70	15	55	293	162	131	38	21	17	32	15	17	75	61	14	37	28	9	26	17	9
chr3L	9625286	A	T	intronic	fry	1.66263e-10	9.7792	13	8	5	130	44	86	41	9	32	89	39	50	94	29	65	111	28	83	308	126	182	52	27	25	36	12	24	69	51	18	38	31	7	34	24	10
chr3L	10092919	C	T	exonic	CG42826	9.09695e-13	12.0411	16	6	10	108	65	43	45	17	28	66	29	37	92	40	52	113	50	63	254	167	87	52	38	14	31	16	15	70	62	8	38	26	12	41	34	7
chr3L	10134347	A	C	intergenic	CG42826(dist=40366),dpr10(dist=6206)	3.90791e-10	9.40806	16	11	5	95	80	15	34	30	4	94	84	10	61	53	8	79	67	12	365	275	90	54	44	10	27	24	3	86	50	36	23	11	12	17	10	7
chr3L	10134350	T	A	intergenic	CG42826(dist=40369),dpr10(dist=6203)	7.11835e-11	10.1476	15	11	4	92	75	17	34	28	6	99	88	11	67	60	7	78	64	14	374	269	105	52	42	10	28	25	3	87	50	37	23	9	14	16	10	6
chr3L	10201331	G	A	intergenic	ect(dist=6397),CG8065(dist=7434)	3.815e-11	10.4185	14	2	12	85	25	60	38	8	30	62	24	38	76	22	54	93	30	63	271	126	145	50	13	37	27	14	13	57	40	17	33	21	12	36	28	8
chr3L	10207762	C	T	intergenic	ect(dist=12828),CG8065(dist=1003)	6.88939e-14	13.1618	11	9	2	79	70	9	35	29	6	53	46	7	68	63	5	87	78	9	269	204	65	47	38	9	25	23	2	76	41	35	28	11	17	20	10	10
chr3L	10207764	C	T	intergenic	ect(dist=12830),CG8065(dist=1001)	8.01776e-14	13.0959	11	9	2	80	71	9	35	29	6	54	47	7	69	63	6	86	77	9	268	203	65	47	38	9	26	24	2	77	41	36	26	10	16	20	10	10
chr3L	10208913	G	A	exonic	CG8065	5.94573e-13	12.2258	13	12	1	86	69	17	40	35	5	64	58	6	87	75	12	98	90	8	266	209	57	56	47	9	23	19	4	58	33	25	22	14	8	42	19	23
chr3L	10212691	T	A	exonic	CG32055	3.26935e-10	9.48554	12	7	5	113	96	17	45	37	8	69	63	6	94	86	8	81	69	12	342	274	68	55	52	3	34	24	10	67	41	26	33	23	10	33	16	17
chr3L	10215416	G	A	intronic	scramb1	2.42785e-10	9.61478	12	9	3	90	65	25	36	26	10	82	70	12	78	60	18	90	71	19	317	215	102	52	39	13	19	12	7	83	42	41	26	14	12	26	9	17
chr3L	10215424	A	G	intronic	scramb1	1.07401e-10	9.96899	13	10	3	91	67	24	35	26	9	82	70	12	83	64	19	93	74	19	315	212	103	55	39	16	19	11	8	80	41	39	26	13	13	26	9	17
chr3L	10217506	G	A	intronic	scramb1	1.48917e-13	12.8271	13	6	7	108	65	43	45	26	19	58	44	14	69	41	28	85	61	24	284	162	122	38	18	20	29	12	17	76	12	64	24	3	21	37	11	26
chr3L	10217535	A	G	intronic	scramb1	8.58209e-11	10.0664	12	4	8	102	49	53	47	16	31	60	33	27	60	34	26	93	48	45	322	152	170	40	16	24	34	10	24	73	13	60	24	3	21	37	7	30
chr3L	10217941	G	A	intronic	scramb1	8.44744e-11	10.0733	18	7	11	124	69	55	54	29	25	40	28	12	64	41	23	77	53	24	181	94	87	33	13	20	27	14	13	33	8	25	21	1	20	16	3	13
chr3L	10230388	T	A	intergenic	scramb1(dist=12048),Or67c(dist=6032)	2.57194e-10	9.58974	13	7	6	105	47	58	49	16	33	49	19	30	80	27	53	66	17	49	286	107	179	59	23	36	28	17	11	86	60	26	23	11	12	32	25	7
chr3L	10233969	G	C	intergenic	scramb1(dist=15629),Or67c(dist=2451)	2.78839e-11	10.5546	14	10	4	88	70	18	49	38	11	63	50	13	74	66	8	85	66	19	323	181	142	52	43	9	16	9	7	68	22	46	26	9	17	21	12	9
chr3L	10280481	G	A	intergenic	Or67d(dist=12757),mir-276b(dist=32404)	4.96445e-12	11.3041	15	9	6	116	109	7	50	42	8	61	58	3	80	71	9	85	73	12	282	226	56	47	40	7	31	23	8	78	42	36	31	22	9	34	16	18
chr3L	10284834	T	C	intergenic	Or67d(dist=17110),mir-276b(dist=28051)	2.40601e-10	9.6187	12	6	6	95	38	57	29	11	18	69	23	46	55	19	36	68	22	46	230	130	100	29	19	10	24	13	11	51	43	8	28	15	13	21	16	5
chr3L	10298092	C	A	intergenic	Or67d(dist=30368),mir-276b(dist=14793)	1.22916e-10	9.91039	16	15	1	59	45	14	18	13	5	82	69	13	38	32	6	50	39	11	332	202	130	61	49	12	21	13	8	83	36	47	16	8	8	18	8	10
chr3L	10317142	T	C	intergenic	mir-276b(dist=4159),mir-276a(dist=41186)	1.43622e-10	9.84278	19	15	4	81	49	32	27	13	14	116	51	65	39	18	21	60	35	25	352	236	116	44	22	22	18	10	8	80	70	10	15	14	1	16	14	2
chr3L	10359244	T	C	downstream	mir-276a,mir-276b	3.44012e-12	11.4634	11	6	5	98	62	36	33	22	11	62	28	34	81	34	47	89	43	46	262	218	44	56	46	10	31	26	5	82	62	20	33	30	3	30	29	1
chr3L	10487774	A	C	intronic	A2bp1	1.97735e-10	9.70392	21	14	7	69	46	23	25	16	9	78	62	16	53	48	5	57	47	10	395	261	134	61	33	28	30	20	10	79	38	41	31	8	23	14	6	8
chr3L	10513552	G	C	intronic	A2bp1	2.52108e-11	10.5984	11	6	5	101	66	35	40	30	10	74	33	41	78	36	42	90	52	38	284	233	51	58	45	13	26	19	7	73	62	11	40	39	1	31	27	4
chr3L	10522748	C	A	intronic	A2bp1	1.70748e-10	9.76764	14	14	0	66	50	16	32	25	7	60	51	9	67	59	8	59	56	3	313	230	83	35	25	10	19	14	5	86	47	39	17	10	7	20	11	9
chr3L	10523503	C	T	intronic	A2bp1	6.95998e-11	10.1574	14	11	3	97	76	21	44	31	13	53	43	10	67	63	4	87	78	9	241	171	70	56	42	14	27	17	10	58	29	29	28	15	13	26	17	9
chr3L	10524690	C	A	intronic	A2bp1	7.72501e-14	13.1121	12	10	2	102	89	13	46	37	9	64	55	9	90	86	4	94	87	7	296	232	64	57	37	20	32	27	5	68	40	28	23	9	14	36	22	14
chr3L	10570127	C	T	intronic	A2bp1	8.38159e-12	11.0767	13	6	7	79	35	44	28	18	10	76	32	44	59	18	41	67	29	38	361	250	111	58	38	20	29	17	12	74	57	17	26	22	4	24	20	4
chr3L	10593351	G	T	intergenic	A2bp1(dist=6848),CG42521(dist=22815)	2.49588e-11	10.6028	11	4	7	87	29	58	41	12	29	43	12	31	64	19	45	75	16	59	258	150	108	45	28	17	25	10	15	74	49	25	23	19	4	23	11	12
chr3L	10593352	G	A	intergenic	A2bp1(dist=6849),CG42521(dist=22814)	1.25917e-10	9.89992	11	7	4	86	57	29	42	31	11	43	31	12	68	48	20	76	60	16	259	109	150	44	16	28	24	15	9	74	26	48	22	4	18	23	13	10
chr3L	10658965	T	C	intronic	simj	5.76886e-11	10.2389	14	10	4	90	52	38	30	16	14	74	26	48	69	27	42	76	40	36	315	230	85	69	47	22	28	17	11	85	70	15	41	34	7	31	23	8
chr3L	10659690	A	C	intronic	simj	5.14222e-11	10.2888	13	7	6	123	70	53	41	20	21	33	13	20	78	35	43	90	38	52	218	141	77	43	24	19	29	16	13	61	53	8	24	21	3	26	19	7
chr3L	10685003	A	G	UTR3	CG11811	6.87114e-10	9.16297	17	9	8	132	79	53	47	33	14	70	54	16	88	68	20	76	58	18	310	193	117	49	29	20	16	11	5	96	48	48	36	13	23	40	19	21
chr3L	10696323	A	G	intergenic	NijA(dist=6349),CG43245(dist=68769)	1.04045e-12	11.9828	23	8	15	80	46	34	41	25	16	64	34	30	90	41	49	76	38	38	272	211	61	44	27	17	31	18	13	77	70	7	25	23	2	30	28	2
chr3L	10784213	T	C	intergenic	CG43245(dist=17714),CG12523(dist=10079)	1.4283e-10	9.84518	15	11	4	70	66	4	38	36	2	56	49	7	55	50	5	76	72	4	283	178	105	55	41	14	23	19	4	74	44	30	23	11	12	30	19	11
chr3L	10784388	A	T	intergenic	CG43245(dist=17889),CG12523(dist=9904)	1.69823e-14	13.77	15	6	9	85	37	48	44	27	17	74	28	46	70	22	48	66	26	40	341	221	120	48	27	21	23	13	10	93	79	14	20	14	6	25	18	7
chr3L	10866856	G	A	exonic	tna	8.51823e-12	11.0697	12	8	4	100	64	36	39	25	14	50	41	9	45	33	12	54	44	10	201	122	79	40	16	24	21	8	13	44	15	29	16	4	12	19	5	14
chr3L	10902397	G	T	intergenic	Aps(dist=10173),CG34050(dist=35159)	1.42782e-10	9.84533	12	9	3	81	37	44	41	24	17	68	42	26	50	32	18	58	37	21	275	139	136	27	7	20	12	3	9	55	12	43	18	2	16	30	8	22
chr3L	10970965	A	G	intergenic	CG14147(dist=4383),klu(dist=3865)	1.85181e-10	9.7324	21	12	9	89	35	54	35	23	12	69	31	38	82	38	44	93	47	46	267	172	95	50	28	22	26	17	9	56	52	4	39	32	7	27	19	8
chr3L	10996133	G	A	intronic	klu	3.78731e-11	10.4217	12	10	2	89	67	22	37	31	6	44	43	1	57	53	4	76	65	11	151	104	47	53	42	11	21	14	7	43	23	20	26	12	14	18	10	8
chr3L	10997025	C	G	intronic	klu	3.44758e-10	9.46249	13	13	0	61	34	27	18	12	6	65	57	8	52	44	8	66	58	8	294	187	107	48	31	17	22	14	8	59	34	25	18	5	13	12	5	7
chr3L	11093666	T	G	UTR3	APP-BP1	4.57725e-10	9.3394	25	2	23	94	14	80	31	9	22	71	23	48	67	17	50	94	20	74	339	140	199	40	5	35	27	9	18	89	50	39	32	22	10	36	19	17
chr3L	11120635	T	C	intronic	CG42575	4.3378e-12	11.3627	16	9	7	117	60	57	48	25	23	61	42	19	80	54	26	93	62	31	246	153	93	49	26	23	18	7	11	57	19	38	41	5	36	23	9	14
chr3L	11120643	T	G	intronic	CG42575	7.61793e-11	10.1182	20	14	6	123	72	51	43	23	20	53	38	15	74	51	23	97	65	32	242	161	81	47	25	22	18	6	12	53	20	33	37	5	32	23	9	14
chr3L	11129956	T	C	intronic	CG32082	2.46889e-12	11.6075	19	13	6	81	54	27	34	21	13	81	39	42	65	35	30	69	37	32	318	243	75	56	39	17	29	19	10	79	72	7	30	29	1	29	28	1
chr3L	11179912	G	A	intronic	GlcAT-P	3.96193e-11	10.4021	15	10	5	106	78	28	44	22	22	58	43	15	75	45	30	84	52	32	323	154	169	49	27	22	22	8	14	64	13	51	35	12	23	27	8	19
chr3L	11196867	T	A	intronic	Plod	2.94365e-10	9.53111	21	19	2	86	65	21	38	33	5	114	102	12	61	54	7	85	72	13	358	290	68	50	44	6	29	24	5	92	55	37	26	8	18	24	14	10
chr3L	11381039	A	G	intergenic	CG42755(dist=3716),CG11726(dist=6751)	4.49294e-10	9.34747	12	12	0	96	80	16	26	19	7	91	82	9	95	87	8	85	73	12	418	315	103	66	53	13	23	14	9	110	69	41	31	18	13	31	22	9
chr3L	11387942	C	T	exonic	CG11726	3.61614e-11	10.4418	13	4	9	126	42	84	39	17	22	53	16	37	73	24	49	113	31	82	262	104	158	52	19	33	26	17	9	63	40	23	26	20	6	29	20	9
chr3L	11387957	C	G	exonic	CG11726	1.12269e-13	12.9497	14	5	9	132	43	89	43	17	26	57	18	39	70	22	48	112	27	85	261	100	161	50	16	34	23	15	8	61	43	18	28	22	6	27	18	9
chr3L	11392653	C	A	intergenic	CG11726(dist=3880),CG7560(dist=25597)	1.78554e-13	12.7482	14	10	4	78	51	27	32	25	7	70	58	12	68	58	10	106	83	23	379	264	115	41	32	9	28	15	13	102	40	62	33	18	15	25	14	11
chr3L	11397948	C	#NAME?	intergenic	CG11726(dist=9175),CG7560(dist=20302)	6.2314e-10	9.20541	17	14	3	44	44	0	32	23	9	84	45	39	74	42	32	106	64	42	343	269	74	43	23	20	20	19	1	98	84	14	35	35	0	35	28	7
chr3L	11427570	A	C	downstream	CG6149	7.99532e-10	9.09716	13	6	7	112	72	40	36	28	8	73	41	32	51	22	29	88	48	40	304	259	45	72	43	29	27	21	6	72	66	6	26	24	2	20	15	5
chr3L	11539878	T	C	intronic	Mob2	2.16371e-16	15.6648	13	2	11	107	25	82	49	19	30	77	17	60	99	20	79	89	13	76	339	121	218	50	10	40	27	10	17	68	43	25	34	20	14	36	22	14
chr3L	11553994	C	T	intronic	Mob2	1.62455e-10	9.78927	12	5	7	68	36	32	29	17	12	60	28	32	84	38	46	89	47	42	295	201	94	40	19	21	27	18	9	60	51	9	34	31	3	24	20	4
chr3L	11635202	T	A	intronic	CG32091	6.3623e-13	12.1964	11	8	3	121	47	74	67	33	34	59	33	26	70	30	40	88	36	52	234	168	66	34	15	19	24	16	8	79	67	12	30	27	3	34	29	5
chr3L	11636305	G	A	intronic	CG6071	1.30278e-14	13.8851	11	8	3	104	78	26	51	37	14	76	56	20	70	51	19	82	64	18	334	168	166	46	27	19	27	13	14	80	20	60	25	10	15	27	12	15
chr3L	11637152	A	G	exonic	CG6071	7.92976e-10	9.10074	12	5	7	89	35	54	39	19	20	53	16	37	63	24	39	80	35	45	277	170	107	49	26	23	25	14	11	77	55	22	23	20	3	28	20	8
chr3L	11637563	A	T	exonic	CG6071	3.94118e-12	11.4044	12	4	8	144	47	97	53	23	30	48	12	36	77	26	51	93	30	63	218	140	78	46	28	18	26	19	7	81	57	24	19	15	4	28	19	9
chr3L	11637565	A	T	exonic	CG6071	1.1353e-11	10.9449	12	4	8	143	46	97	53	23	30	49	12	37	78	26	52	90	30	60	222	141	81	45	29	16	26	19	7	80	56	24	20	15	5	28	19	9
chr3L	11637836	G	A	exonic	CG6071	3.83071e-11	10.4167	11	9	2	149	91	58	61	35	26	82	59	23	92	64	28	109	82	27	313	143	170	49	24	25	27	10	17	70	24	46	38	16	22	41	18	23
chr3L	11637842	C	G	exonic	CG6071	2.78557e-11	10.5551	13	10	3	152	90	62	62	37	25	78	55	23	91	63	28	108	79	29	316	145	171	55	28	27	30	11	19	72	24	48	43	18	25	44	18	26
chr3L	11639857	C	T	exonic	CG11660	8.60134e-11	10.0654	19	11	8	130	97	33	65	43	22	76	55	21	109	83	26	107	83	24	306	162	144	45	30	15	19	12	7	61	22	39	42	20	22	33	16	17
chr3L	11640495	G	A	exonic	CG11660	1.37559e-13	12.8615	21	7	14	134	41	93	54	22	32	48	13	35	68	24	44	122	34	88	247	142	105	41	19	22	19	14	5	73	52	21	23	20	3	41	25	16
chr3L	11640504	C	T	exonic	CG11660	6.62553e-15	14.1788	14	6	8	135	40	95	57	23	34	48	11	37	63	24	39	128	37	91	253	149	104	41	17	24	21	14	7	74	55	19	24	21	3	41	26	15
chr3L	11641735	C	T	UTR5	CG11660	2.44231e-12	11.6122	12	10	2	87	62	25	22	16	6	46	41	5	59	48	11	53	40	13	251	156	95	38	20	18	23	12	11	65	26	39	26	9	17	16	5	11
chr3L	11641736	T	G	UTR5	CG11660	1.30044e-12	11.8859	11	9	2	87	62	25	22	16	6	49	44	5	59	48	11	53	40	13	254	158	96	39	21	18	23	12	11	65	26	39	26	9	17	16	5	11
chr3L	11660234	G	A	intronic	CG32085	5.96149e-12	11.2246	19	18	1	90	80	10	40	39	1	90	86	4	79	76	3	75	70	5	339	280	59	41	37	4	35	31	4	80	52	28	19	14	5	31	17	14
chr3L	11660395	C	A	intronic	CG32085	1.98045e-11	10.7032	18	18	0	89	83	6	40	39	1	99	99	0	72	71	1	85	81	4	323	266	57	47	40	7	25	20	5	68	47	21	13	9	4	16	7	9
chr3L	11722198	T	C	exonic	CG32088	5.39482e-12	11.268	15	1	14	94	10	84	41	8	33	56	4	52	73	12	61	75	13	62	290	89	201	39	7	32	30	5	25	72	33	39	33	20	13	17	10	7
chr3L	11881840	A	G	exonic	CG5897	3.73378e-10	9.42785	14	11	3	127	90	37	50	38	12	53	41	12	73	58	15	76	56	20	282	179	103	44	26	18	18	12	6	53	20	33	32	10	22	33	18	15
chr3L	11932176	A	G	upstream	CG14126	7.32468e-10	9.13521	18	9	9	95	41	54	37	20	17	60	29	31	54	21	33	57	33	24	283	218	65	48	32	16	24	19	5	58	54	4	22	21	1	22	19	3
chr3L	11932189	A	T	upstream	CG14126	2.33441e-10	9.63182	18	9	9	87	40	47	38	20	18	60	26	34	51	21	30	59	32	27	279	219	60	51	33	18	24	20	4	58	54	4	17	16	1	20	18	2
chr3L	11933429	G	C	intergenic	CG14126(dist=1989),Rpt4R(dist=1694)	7.80594e-10	9.10757	14	10	4	79	55	24	25	15	10	73	37	36	60	31	29	48	24	24	345	305	40	69	53	16	26	21	5	80	74	6	11	10	1	12	11	1
chr3L	11933469	G	T	intergenic	CG14126(dist=2029),Rpt4R(dist=1654)	4.3681e-11	10.3597	13	8	5	80	50	30	24	15	9	70	38	32	60	25	35	53	19	34	325	284	41	70	51	19	21	16	5	76	71	5	19	19	0	14	12	2
chr3L	11933628	C	A	intergenic	CG14126(dist=2188),Rpt4R(dist=1495)	1.92773e-11	10.715	11	7	4	127	68	59	45	23	22	62	26	36	86	48	38	77	32	45	254	176	78	55	41	14	14	13	1	64	57	7	28	28	0	25	23	2
chr3L	11958766	C	G	intronic	prc	1.07084e-15	14.9703	15	12	3	49	17	32	16	6	10	78	24	54	74	29	45	70	21	49	377	304	73	73	45	28	24	17	7	102	84	18	14	14	0	17	9	8
chr3L	11960538	a	T	downstream	Muc68E	6.69948e-13	12.174	15	13	2	66	48	18	23	19	4	95	79	16	55	45	10	65	56	9	347	206	141	61	45	16	21	11	10	93	38	55	23	14	9	20	10	10
chr3L	11960607	G	C	downstream	Muc68E	4.40142e-17	16.3564	17	12	5	76	56	20	33	15	18	89	74	15	63	43	20	69	57	12	340	136	204	59	29	30	16	5	11	106	33	73	19	4	15	19	6	13
chr3L	11967835	T	G	upstream	CG14125,CG42397	1.54831e-10	9.81014	16	14	2	74	59	15	41	30	11	98	74	24	66	47	19	91	68	23	374	205	169	64	45	19	20	10	10	92	43	49	38	10	28	18	8	10
chr3L	11998225	A	G	intronic	CG6928	6.84054e-10	9.16491	14	8	6	88	21	67	34	19	15	71	23	48	67	25	42	74	32	42	342	196	146	38	19	19	29	17	12	101	67	34	32	28	4	35	23	12
chr3L	12000994	A	C	UTR3	CG6928	5.53895e-10	9.25657	16	6	10	83	29	54	27	8	19	104	56	48	57	28	29	74	38	36	423	151	272	49	14	35	23	6	17	92	17	75	26	5	21	27	5	22
chr3L	12025702	G	A	intronic	rols	4.45914e-10	9.35075	19	12	7	95	54	41	51	25	26	79	40	39	74	32	42	105	39	66	296	213	83	58	31	27	34	22	12	70	58	12	28	19	9	36	28	8
chr3L	12071314	A	G	intronic	Sema-5c	8.58113e-16	15.0665	12	8	4	91	57	34	43	29	14	60	19	41	71	21	50	80	28	52	322	227	95	54	31	23	26	19	7	85	65	20	24	23	1	33	23	10
[truncated: 1,851 more rows]

## Sheet: SupTab3
Supplementary table 3. Differentiated blocks, candidate genes and nearby genes.
SDB	Chr	Start	End	All_genes_with_a_SDV	Candidate_genes	FBID
1	chr2L	7460001	7550000	RapGap1	RapGap1	FBgn0264895
2	chr2L	12780001	12870000	CG15483, kek1, ACXC	kek1, ACXC	FBgn0015399,FBgn0040508
3	chr2L	13260001	13340000	CG6043, CG31729, CG16825, CG16970, CG6116, CG15639	CG6116	FBgn0032499
4	chr2L	13470001	13560000	B4, CG16852, CG33641, CG42784	B4, CG16852	FBgn0023407,FBgn0028942
5	chr2L	13600001	13670000	kuz, ics, CG18507	ics	FBgn0028546
6	chr2L	13980001	14030000	bgm, CG42692, CG4500, nimC2, nimC3, rk	rk	FBgn0003255
7	chr2L	14710001	14770000	CG42685, CG42681, CG42587, CG4691, CG34166	CG42587, CG4691	FBgn0260955,FBgn0028870
8	chr2L	19480001	19570000	CG10188,CG10165,CG13079,CG10166,CG10137,Tep4,CG10186	CG10137	FBgn0032800
9	chr2L	20770001	20840000	cad,Pomp,CG9328,CheB38a,CG9331	CG9331	FBgn0032889
10	chr2L	20890001	20960000	sky, CG9270, CG42238	sky	FBgn0032901
11	chr2L	21830001	21890000	tsh	tsh,CG11629	FBgn0003866,FBgn0032965
12	chr2R	240001	330000	Gprk1	Gprk1	FBgn0260798
13	chr2R	5000001	5050000	CG11784,CG18659,CG30345,CG8008,CG8046	CG11784	FBgn0033381
14	chr2R	7330001	7450000	qvr,E(Pc),inv,en,tou, CG7777	inv	FBgn0001269
15	chr2R	9700001	9800000	stj,CG6347,synaptogyrin,CG30484,CG6553,tum,shot	stj	FBgn0261041
16	chr2R	17390001	17460000	MESK2, Egfr	Egfr	FBgn0003731
17	chr2R	19930001	20020000	sei,CG13569,snama,CG3257,CG3209,Mlp60A,CG13568	snama	FBgn0086129
18	chr3L	4790001	4880000	Gef64C,Dhc64C,CG13708,CG13707,CG32237,CG17150,CG7509	CG17150	FBgn0035581
19	chr3L	5110001	5170000	CG4597,CG15212,shep	shep	FBgn0052423
20	chr3L	8100001	8380000	CdsA,CG13676,CG42445,CG13675,RecQ4,Nmt,mthl7,CG7979,CG7366,CG8005,MED24,CG8006,CG32364	Dscam4	FBgn0263219
21	chr3L	8640001	8710000	h, CG6486	h, CG6486	FBgn0001168,FBgn0035922
22	chr3L	10190001	10250000	ect,CG8065,CG32055,scramb1,Or67c	ect,CG8065	FBgn0000451,FBgn0036075
23	chr3L	16460001	16550000	CG33158,CG42514,CG43373,CG13033,CG4229,CG4229	CG4229	FBgn0036639
24	chr3L	17440001	17510000	CG18265,CG7603,CG7589,CG7580,CG6333,Oatp74D	CG7589	FBgn0036727
25	chr3L	17550001	17620000	Eip74EF,CG7510	Eip74EF	FBgn0000567
26	chr3L	18230001	18320000	CG7320,CheA75a,CG5103,rpr,grim	CheA75a,CG5103	FBgn0036783,FBgn0036784
27	chr3L	18790001	19030000	CG14073,Indy,CR32027,mir-315,CG6865,CG3961,CG11637,CG6839,CG3819,CG43049,CG32204,CG6836,CG11619,CG18135,CG18136,nkd	CG3819	FBgn0036833
28	chr3L	19040001	19100000	CG43407,CG3797,Mkp3,CG14079,CG14082,Gem2,CG6812,MESR6,CG11577	Mkp3	FBgn0036844
29	chr3L	19120001	19210000	Spn75F,fz2	fz2	FBgn0016797
30	chr3L	19440001	19520000	Chd3,CG32214,CG18294,CR32207,CG32212,CG9449,CG9451,CG9452,Cpr76Ba,pncr009:3L,CG14095,825-Oak,CG32213,brv1	CG9451	FBgn0036876
31	chr3L	19540001	19590000	l(3)76BDr,CG9300,Shal,CG9330,CG9330	CG9330	FBgn0036888
32	chr3L	20230001	20370000	gogo,CG6597,CG32225,polo,Snap,CG6434,CG5585,DNApol-alpha60,Toll-9,in,CG32226,Spn77Bc,eRF1	gogo	FBgn0052227
33	chr3L	20520001	20580000	Rcd2, knrl	Rcd2, knrl	FBgn0037012,FBgn0001323
34	chr3L	20600001	20700000	knrl, CG13251, kni	CG13251, kni	FBgn0037014,FBgn0001320
35	chr3L	20720001	20900000	cmpy,CG13252,Gr77a,CG33912,CG43251,CG4074,CG11399,Six4,CG3698,Spc105R,CG3618,Pka-R1,CG13255,CSN3,CG32432,CG11458,CG4289,Mst77F,CG11456,Sfp77F,CG4042,CG4365	CG4365	FBgn0037024
36	chr3L	21310001	21360000	Rab26,CG32436,ebd2,CG32437	Rab26	FBgn0086913
37	chr3L	21460001	21510000	Syx7,croc,CG33214	croc,Neu2	FBgn0014143,FBgn0037085
38	chr3L	21540001	21630000	CG7173,Smc5,CG32441,AP-2,S1P,CG11307	CG7173	FBgn0037099
39	chr3L	21830001	21930000	P5CDh1,CG14563,mub,CG7442	mub	FBgn0262737
40	chr3R	420001	530000	CG9775,5-HT2,CG12001,CG43427,slx1,MED31	CG43427	FBgn0263346
41	chr3R	540001	740000	tacc,CG31530,CG42574,CG1129,CG42574,Hus1-like,CG14659,opa,CG14659,opa,laf,Gnf1	laf,Gnf1	FBgn0020280,FBgn0004913
42	chr3R	840001	910000	CG2022,CR43635,corto	CG2022,CR43635	FBgn0037292,FBgn0263626
43	chr3R	990001	1080000	dpr16,cno,rtp,CG12163	cno	FBgn0259212
44	chr3R	1450001	1570000	RpL13A,snoRNA:Me28S-U2134a,snoRNA:Me28S-U2134b,MTA1-like,sec23,CG1109,CG2104,plx	plx	FBgn0261261
45	chr3R	2260001	2350000	gpp,Zif,Neurochondrin,CG15186,CG15185	CG15186	FBgn0037448
46	chr3R	2420001	2520000	dpr11,CG1138,sunz,CG31286,CG1315,Taf1,lab,Edg84A	lab,Edg84A	FBgn0002522,FBgn0000552
47	chr3R	2840001	2940000	Antp,Sodh-1,CG1988,CG1105,CG1965,CG1104,Dpck	CG1104	FBgn0037467
48	chr3R	3010001	3410000	CG14607,lap,CG14605,CG14608,CG1234,CG1227,Gld,Syt4,CG10032,RacGAP84C,rn,CG10029,CG43290,Mst84Db,MstProx,Ir84a,wa-cup,CG14598,mir-4950,snRNA:7SK,alpha-Est10,alpha-Est9,alpha-Est8,alpha-Est7,alpha-Est6,alpha-Est5,alpha-Est4,alpha-Est3,alpha-Est2,alpha-Est1,CG34127,alphaTub84D,CG1142,CG17944,CG31496,CG31544,CG42650,Ubc84D	rn	FBgn0267337
49	chr3R	3740001	3850000	dsx,CD98hc,CG2767,Os-C,CG2767,Sfp84E,CG2781	dsx	FBgn0000504
50	chr3R	3920001	4000000	puc, Gie, grn	Gie, grn	FBgn0037551,FBgn0001138
51	chr3R	4410001	4650000	CG42796,Cyp313b1,Mkk4,CG11753,CG33325,CG8112,Pif1A,CG9821,Pif1B	Mkk4	FBgn0024326
52	chr3R	4690001	4740000	pyd	pyd	FBgn0262614
53	chr3R	4810001	4860000	CG11970,CG11985,tgo,neur,neur	tgo	FBgn0264075
54	chr3R	5280001	5370000	CG16779,CG8147,RhoL,by,mura	CG16779,CG8147	FBgn0037698,FBgn0043791
55	chr3R	5620001	5700000	Teh1	Teh1	FBgn0037766
56	chr3R	19790001	19910000	CG31140,KrT95D,Rox8,CG33108,Hsp68,spas,SMC1	KrT95D	FBgn0020647
57	chrX	2060001	2140000	Mct1,CG18031,Mct1,msta	Mct1	FBgn0023549
58	chrX	2730001	2780000	kirre	kirre	FBgn0028369
59	chrX	3440001	3490000	CR34335,CG32792,AlstR	CR34335,CG32792	FBgn0085364,FBgn0052792
60	chrX	13420001	13480000	CG15756,Cpr12A,CG11816,Tango13	Tango13	FBgn0086674
61	chrX	18790001	18910000	CG7378,CG42506,CG32541	CG7378,CG32541	FBgn0030976,FBgn0264090
62	chrX	18930001	19020000	CG42506,CG34329,CG7406,CG14191,CG7423,CG15882	CG7423,CG15882	FBgn0030982,FBgn0030983
63	chrX	19180001	19270000	CG8034, gfA, kek5	gfA	FBgn0086778
64	chrX	20260001	20530000	Pp4-19C,mal,CG1695,CG42578,CG32506,RhoGAP19D,Tak1,RunxB	RunxB	FBgn0259162
65	chrX	20570001	20670000	run,CG1324,CG15452,shakB	shakB	FBgn0085387
66	chrX	20850001	20980000	CG11666,r-cup,Ntf-2,CG15449,CG32512,bves,CG11566,stg1	CG11666,r-cup	FBgn0040648,FBgn0031142

## Sheet: SupTab4
Supplementary table 4. All candidate genes in flies.
Candidate_genes	FBID	Identification_criteria	Fold_Change (AF larva)	q-value
Egfr	FBgn0003731	SDB, Respiratory and Open tracheal System Development	1.52	0.01
Mkp3	FBgn0036844	SDB, Respiratory and Open tracheal System Development
plx	FBgn0261261	SDB	3.02	0
ics	FBgn0028546	SDB	2.45	0
Eip74EF	FBgn0000567	SDB	2.14	0
Tango13	FBgn0086674	SDB	2.11	0
Gie	FBgn0037551	SDB	2.04	0
h	FBgn0001168	SDB	1.98	0
ACXC	FBgn0040508	SDB	1.84	0
shep	FBgn0052423	SDB	1.73	0
CG17150	FBgn0035581	SDB	1.64	0
fz2	FBgn0016797	SDB	1.61	0
sky	FBgn0032901	SDB	1.51	0
CG3819	FBgn0036833	SDB	-1.56	0
B4	FBgn0023407	SDB	-1.63	0
CG32541	FBgn0264090	SDB	-1.91	0
CG9331	FBgn0032889	SDB	-1.95	0
Tenzing Norgay (CG4365)	FBgn0037024	SDB	-2.18	0
CG4229	FBgn0036639	SDB	-2.21	0
Phurba Tashi (CG8147)	FBgn0043791	SDB	-2.81	0
Pasang Lhamu (CG2022)	FBgn0037292	SDB
ect	FBgn0000451	SDB
dsx	FBgn0000504	SDB
Edg84A	FBgn0000552	SDB
grn	FBgn0001138	SDB
inv	FBgn0001269	SDB
kni	FBgn0001320	SDB
knrl	FBgn0001323	SDB
lab	FBgn0002522	SDB
rk	FBgn0003255	SDB
tsh	FBgn0003866	SDB
Gnf1	FBgn0004913	SDB
croc	FBgn0014143	SDB
kek1	FBgn0015399	SDB
laf	FBgn0020280	SDB
KrT95D	FBgn0020647	SDB
Mct1	FBgn0023549	SDB
Mkk4	FBgn0024326	SDB
kirre	FBgn0028369	SDB
CG4691	FBgn0028870	SDB
CG16852	FBgn0028942	SDB
CG7378	FBgn0030976	SDB
CG7423	FBgn0030982	SDB
CG15882	FBgn0030983	SDB
r-cup	FBgn0031142	SDB
CG6116	FBgn0032499	SDB
CG10137	FBgn0032800	SDB
CG11629	FBgn0032965	SDB
CG11784	FBgn0033381	SDB
CG6486	FBgn0035922	SDB
CG8065	FBgn0036075	SDB
CG7589	FBgn0036727	SDB
CheA75a	FBgn0036783	SDB
CG5103	FBgn0036784	SDB
CG9451	FBgn0036876	SDB
CG9330	FBgn0036888	SDB
Rcd2	FBgn0037012	SDB
CG13251	FBgn0037014	SDB
Neu2	FBgn0037085	SDB
CG7173	FBgn0037099	SDB
CG15186	FBgn0037448	SDB
CG1104	FBgn0037467	SDB
CG16779	FBgn0037698	SDB
Teh1	FBgn0037766	SDB
CG11666	FBgn0040648	SDB
gogo	FBgn0052227	SDB
CG32792	FBgn0052792	SDB
CR34335	FBgn0085364	SDB
shakB	FBgn0085387	SDB
snama	FBgn0086129	SDB
gfA	FBgn0086778	SDB
Rab26	FBgn0086913	SDB
RunxB	FBgn0259162	SDB
cno	FBgn0259212	SDB
Gprk1	FBgn0260798	SDB
CG42587	FBgn0260955	SDB
stj	FBgn0261041	SDB
pyd	FBgn0262614	SDB
mub	FBgn0262737	SDB
Dscam4	FBgn0263219	SDB
CG43427	FBgn0263346	SDB
CR43635	FBgn0263626	SDB
HIF-1β (tgo)	FBgn0264075	SDB
RapGap1	FBgn0264895	SDB
rn	FBgn0267337	SDB
uif	FBgn0031879	Respiratory and Open tracheal System Development	2	0
vri	FBgn0016076	Respiratory and Open tracheal System Development	1.66	0
spi	FBgn0005672	Respiratory and Open tracheal System Development	1.51	0
ds	FBgn0000497	Respiratory and Open tracheal System Development
LanA	FBgn0002526	Respiratory and Open tracheal System Development
sr	FBgn0003499	Respiratory and Open tracheal System Development
Ubx	FBgn0003944	Respiratory and Open tracheal System Development
hid	FBgn0003997	Respiratory and Open tracheal System Development
elB	FBgn0004858	Respiratory and Open tracheal System Development
shot	FBgn0013733	Respiratory and Open tracheal System Development
bnl	FBgn0014135	Respiratory and Open tracheal System Development
Mmp2	FBgn0033438	Respiratory and Open tracheal System Development
form3	FBgn0053556	Respiratory and Open tracheal System Development
jing	FBgn0086655	Respiratory and Open tracheal System Development

## Sheet: SupTab5
Supplementary table 5. SNP in top 1% and 5% PBS tails in the four high-altitude human populations.
Gene	dist_frm_SNP	chr	pos	rs	PBS	PBS_tail	Populations
ADRBK2	8905	22	24464163	rs4822644	0.0815583	0.05	Tibetans
AEBP2	52533	12	19431342	rs12831458	0.0738521	0.05	Tibetans
AEBP2	46936	12	19613376	rs7487622	0.0954995	0.05	Tibetans
AEBP2	288941	12	19855381	rs2731594	0.0931151	0.05	Tibetans
AEBP2	309606	12	19876046	rs1015291	0.0954685	0.05	Tibetans
AEBP2	322329	12	19888769	rs1565592	0.108045	0.05	Tibetans
AEBP2	325142	12	19891582	rs1010064	0.140607	0.01	Tibetans
AEBP2	345952	12	19912392	rs941223	0.0866832	0.05	Tibetans
AEBP2	353205	12	19919645	rs1609085	0.105434	0.05	Tibetans
ARL8B	104354	3	5034576	rs2671750	0.0735326	0.05	Tibetans
CCDC66	58168	3	56508056	rs978979	0.108091	0.05	Tibetans
CCDC66	34394	3	56531830	rs1491161	0.10156	0.05	Tibetans
CCDC66	20277	3	56545947	rs7625428	0.105637	0.05	Tibetans
CCDC66	0	3	56603071	rs7637449	0.104614	0.05	Tibetans
CHRNA3	0	15	76681394	rs1051730	0.0802087	0.05	Tibetans
CHRNB2	2052	1	152804829	rs4845652	0.156591	0.01	Tibetans
CHRNB4	0	15	76717565	rs1316971	0.120566	0.05	Tibetans
CHRNB4	36672	15	76757314	rs16970006	0.120379	0.05	Tibetans
DSCAM	0	21	40398097	rs444436	0.0796622	0.05	Tibetans
DSCAM	0	21	40594402	rs2837565	0.168415	0.01	Tibetans
DSCAM	0	21	40595978	rs714982	0.166761	0.01	Tibetans
DSCAM	0	21	40602176	rs2837569	0.158828	0.01	Tibetans
DSCAM	67564	21	41208473	rs1888514	0.0913988	0.05	Tibetans
DSCAM	75763	21	41216672	rs10222063	0.0780704	0.05	Tibetans
DUSP7	23301	3	52034676	rs9873175	0.0840171	0.05	Tibetans
EGFR	63324	7	54990895	rs887811	0.125556	0.05	Tibetans
EGFR	0	7	55197037	rs3752651	0.161206	0.01	Tibetans
EGFR	0	7	55199827	rs11976696	0.162894	0.01	Tibetans
EGFR	0	7	55227257	rs6970262	0.0759167	0.05	Tibetans
EGR2	58261	10	64307194	rs10399991	0.176489	0.01	Tibetans
EGR2	76986	10	64325919	rs10995356	0.0903445	0.05	Tibetans
EGR2	92837	10	64341770	rs9651304	0.0992548	0.05	Tibetans
EGR2	146728	10	64395661	rs10509178	0.25031	0.01	Tibetans
EGR2	166662	10	64415595	rs4746781	0.108646	0.05	Tibetans
EGR4	17929	2	73353636	rs7609407	0.112056	0.05	Tibetans
EGR4	4708	2	73379045	rs1522928	0.11859	0.05	Tibetans
EN1	349317	2	118966900	rs1344896	0.073329	0.05	Tibetans
EN1	336655	2	118979562	rs10496548	0.101111	0.05	Tibetans
EN1	222305	2	119093912	rs563449	0.0802026	0.05	Tibetans
EN1	153717	2	119162500	rs332104	0.192266	0.01	Tibetans
EN1	150575	2	119165642	rs332103	0.114682	0.05	Tibetans
ERBB4	0	2	212092476	rs6740117	0.109967	0.05	Tibetans
ERBB4	0	2	212093968	rs12329252	0.0768771	0.05	Tibetans
ERBB4	0	2	212111632	rs17406681	0.113442	0.05	Tibetans
ERBB4	0	2	212115034	rs6747637	0.134685	0.05	Tibetans
ERBB4	0	2	212117921	rs10932383	0.188877	0.01	Tibetans
ERBB4	0	2	212744435	rs12621602	0.0797156	0.05	Tibetans
ERBB4	0	2	213095634	rs1026882	0.104613	0.05	Tibetans
ERBB4	175425	2	213287022	rs13393014	0.109312	0.05	Tibetans
ERBB4	355765	2	213467362	rs1482581	0.083252	0.05	Tibetans
FGF1	51648	5	141900279	rs152442	0.0809928	0.05	Tibetans
FGF1	12912	5	141939015	rs41123	0.0907797	0.05	Tibetans
FGF1	0	5	141952897	rs4912868	0.154291	0.01	Tibetans
FGF1	0	5	141995573	rs249923	0.191104	0.01	Tibetans
FGF1	0	5	141998044	rs152528	0.196665	0.01	Tibetans
FGF1	0	5	142000622	rs12523052	0.207317	0.01	Tibetans
FGF1	0	5	142004440	rs2070715	0.137357	0.01	Tibetans
FGF1	0	5	142058047	rs1860230	0.126666	0.05	Tibetans
FGF1	8362	5	142066181	rs7723040	0.17268	0.01	Tibetans
FGF1	22023	5	142079842	rs17099399	0.207614	0.01	Tibetans
FGF1	22719	5	142080538	rs17099403	0.109724	0.05	Tibetans
FGF1	47542	5	142105361	rs7732591	0.311326	0.01	Tibetans
FGF1	64380	5	142122199	rs7736417	0.287638	0.01	Tibetans
FGF10	439206	5	43901648	rs10045432	0.0838508	0.05	Tibetans
FGF10	206332	5	44134522	rs4502833	0.132266	0.05	Tibetans
FGF10	176014	5	44164840	rs4242107	0.142771	0.01	Tibetans
FGF10	154706	5	44186148	rs4866869	0.0974438	0.05	Tibetans
FGF10	80289	5	44260565	rs4643965	0.10999	0.05	Tibetans
FGF10	0	5	44371577	rs1011814	0.171947	0.01	Tibetans
FGF10	0	5	44401302	rs2121875	0.169401	0.01	Tibetans
FGF10	0	5	44408817	rs11750845	0.0815217	0.05	Tibetans
FGF10	0	5	44412817	rs1384449	0.155451	0.01	Tibetans
FGF10	180442	5	44604983	rs7708449	0.134836	0.05	Tibetans
FGF20	456713	8	16437992	rs7840197	0.129943	0.05	Tibetans
FGF3	221623	11	69564752	rs11237590	0.0773602	0.05	Tibetans
FGF9	36146	13	21212786	rs4770196	0.158192	0.01	Tibetans
FGF9	74895	13	21251535	rs9509858	0.132829	0.05	Tibetans
FGF9	81470	13	21258110	rs9552503	0.113444	0.05	Tibetans
FOXC1	110116	6	1445564	rs12660207	0.0917618	0.05	Tibetans
GATA3	130064	10	8287234	rs1779640	0.0863369	0.05	Tibetans
GATA3	148827	10	8305997	rs1243932	0.0845579	0.05	Tibetans
GATA3	185963	10	8343133	rs7916633	0.0728136	0.05	Tibetans
GATA3	366396	10	8523566	rs17143655	0.117746	0.05	Tibetans
GATA3	474205	10	8631375	rs7894791	0.0744424	0.05	Tibetans
GATA3	488850	10	8646020	rs17144046	0.186452	0.01	Tibetans
GATA3	1057626	10	9214796	rs9424040	0.0921735	0.05	Tibetans
GATA3	1079166	10	9236336	rs1149936	0.101037	0.05	Tibetans
GATA3	1082938	10	9240108	rs1149938	0.146681	0.01	Tibetans
GATA3	1429377	10	9586547	rs11528645	0.161455	0.01	Tibetans
GATA3	1458165	10	9615335	rs1324880	0.0987643	0.05	Tibetans
GATA3	2019604	10	10176774	rs7090158	0.137747	0.01	Tibetans
GATA3	2027826	10	10184996	rs10905663	0.167835	0.01	Tibetans
GATA3	2041492	10	10198662	rs4749929	0.124898	0.05	Tibetans
GRHPR	40608	9	37372099	rs503897	0.0814243	0.05	Tibetans
GRHPR	35530	9	37377177	rs7025491	0.150242	0.01	Tibetans
GRHPR	32077	9	37380630	rs10814529	0.115775	0.05	Tibetans
GRHPR	28165	9	37384542	rs4878685	0.0996548	0.05	Tibetans
GRHPR	27668	9	37385039	rs471579	0.0905914	0.05	Tibetans
GRHPR	25175	9	37387532	rs7873371	0.087128	0.05	Tibetans
GRHPR	0	9	37422264	rs309455	0.081178	0.05	Tibetans
HES1	62501	3	195401596	rs9858096	0.107078	0.05	Tibetans
HES1	122046	3	195461141	rs9853398	0.0946666	0.05	Tibetans
LGR5	247248	12	69872569	rs1796328	0.253228	0.01	Tibetans
LGR5	244304	12	69875513	rs1705244	0.193396	0.01	Tibetans
LGR5	220274	12	69899543	rs1353362	0.111076	0.05	Tibetans
LGR5	214759	12	69905058	rs1397560	0.171515	0.01	Tibetans
LGR5	199572	12	69920245	rs10879274	0.166684	0.01	Tibetans
LGR5	179231	12	69940586	rs1510952	0.235954	0.01	Tibetans
LGR5	0	12	70227757	rs1298142	0.117741	0.05	Tibetans
MAP2K4	0	17	11882208	rs7216812	0.0905997	0.05	Tibetans
MAP2K4	0	17	11882400	rs17541807	0.166409	0.01	Tibetans
MAP2K4	125517	17	12113293	rs16945805	0.0793541	0.05	Tibetans
MAP2K4	198448	17	12186224	rs2721854	0.156371	0.01	Tibetans
MAP2K4	209896	17	12197672	rs7209652	0.0927869	0.05	Tibetans
MAP2K4	220051	17	12207827	rs2726550	0.0902684	0.05	Tibetans
MAP2K4	221270	17	12209046	rs2726548	0.0994789	0.05	Tibetans
MAP2K4	260703	17	12248479	rs400575	0.101859	0.05	Tibetans
MAP2K4	376261	17	12364037	rs10491190	0.0940593	0.05	Tibetans
MAP2K4	381186	17	12368962	rs427488	0.0828612	0.05	Tibetans
MAST3	0	19	18093754	rs11086090	0.0779353	0.05	Tibetans
MAST4	236544	5	65691388	rs16895137	0.0956061	0.05	Tibetans
MAST4	236128	5	65691804	rs17265296	0.0764647	0.05	Tibetans
MAST4	27987	5	65899945	rs10055880	0.0794768	0.05	Tibetans
MAST4	19701	5	65908231	rs6875246	0.0785488	0.05	Tibetans
MAST4	19095	5	65908837	rs12655442	0.0756933	0.05	Tibetans
MAST4	0	5	65964968	rs4272083	0.0755503	0.05	Tibetans
MAST4	0	5	66197800	rs39700	0.0774294	0.05	Tibetans
MAST4	0	5	66208428	rs26921	0.101753	0.05	Tibetans
MAST4	0	5	66233267	rs465962	0.0884265	0.05	Tibetans
MAST4	0	5	66236004	rs154620	0.0884265	0.05	Tibetans
NFIL3	27858	9	93253823	rs1412470	0.075217	0.05	Tibetans
NFIL3	31157	9	93257122	rs1981030	0.130245	0.05	Tibetans
RAB37	30607	17	70148244	rs550009	0.0960312	0.05	Tibetans
RAB37	0	17	70214509	rs1037170	0.0929427	0.05	Tibetans
RAP1GAP2	0	17	2692016	rs8072031	0.0802706	0.05	Tibetans
RAP1GAP2	12383	17	2900168	rs11653675	0.129708	0.05	Tibetans
RBBP6	80195	16	24378214	rs8061169	0.0879541	0.05	Tibetans
RBMS3	494278	3	28803529	rs7633531	0.0814771	0.05	Tibetans
RBMS3	386694	3	28911113	rs9816337	0.114506	0.05	Tibetans
RBMS3	385967	3	28911840	rs9817531	0.108619	0.05	Tibetans
RBMS3	329296	3	28968511	rs6768946	0.109657	0.05	Tibetans
RBMS3	306364	3	28991443	rs2218746	0.109877	0.05	Tibetans
RBMS3	26012	3	29271795	rs7622721	0.104335	0.05	Tibetans
RBMS3	22753	3	29275054	rs967220	0.0976007	0.05	Tibetans
RBMS3	3594	3	29294213	rs981830	0.0795787	0.05	Tibetans
RBMS3	0	3	29306863	rs1025644	0.122959	0.05	Tibetans
RBMS3	0	3	29595608	rs13323338	0.0855434	0.05	Tibetans
RBMS3	173437	3	30200327	rs2196131	0.0798863	0.05	Tibetans
RBMS3	183335	3	30210225	rs1036308	0.136825	0.01	Tibetans
RBMS3	362519	3	30389409	rs1495591	0.0985941	0.05	Tibetans
RBMS3	518416	3	30545306	rs9822117	0.0826467	0.05	Tibetans
RSU1	37221	10	16635402	rs7084722	0.0935837	0.05	Tibetans
RUNX1	0	21	35335609	rs2236431	0.088201	0.05	Tibetans
RUNX1	0	21	35338710	rs7280028	0.113598	0.05	Tibetans
RUNX1	15020	21	35358485	rs2834744	0.102437	0.05	Tibetans
RUNX3	38050	1	25060539	rs11249187	0.111246	0.05	Tibetans
RUNX3	31703	1	25066886	rs2361150	0.114706	0.05	Tibetans
RUNX3	29632	1	25068957	rs3131518	0.140041	0.01	Tibetans
RUNX3	31276	1	25195364	rs10794668	0.0765705	0.05	Tibetans
RUNX3	91055	1	25255143	rs12403541	0.0999817	0.05	Tibetans
RUNX3	93032	1	25257120	rs4649060	0.0873549	0.05	Tibetans
SLC16A4	0	1	110732635	rs7556440	0.108013	0.05	Tibetans
TBC1D1	0	4	37613244	rs17579011	0.131555	0.05	Tibetans
TBC1D1	0	4	37614913	rs10010758	0.0809509	0.05	Tibetans
TBC1D1	0	4	37763500	rs1863325	0.166722	0.01	Tibetans
TBC1D1	28864	4	37846055	rs4832749	0.150544	0.01	Tibetans
TBC1D1	29377	4	37846568	rs1991231	0.149122	0.01	Tibetans
TBC1D1	39365	4	37856556	rs693978	0.163697	0.01	Tibetans
TBC1D1	40258	4	37857449	rs6854035	0.160894	0.01	Tibetans
TBC1D1	54575	4	37871766	rs17580275	0.100037	0.05	Tibetans
TBC1D1	56393	4	37873584	rs2380962	0.11604	0.05	Tibetans
TBC1D1	146927	4	37964118	rs9306960	0.147185	0.01	Tibetans
TBC1D1	150548	4	37967739	rs1553879	0.0856749	0.05	Tibetans
TBC1D1	182011	4	37999202	rs6812414	0.143103	0.01	Tibetans
TBC1D1	232199	4	38049390	rs1906292	0.108141	0.05	Tibetans
TBC1D1	387105	4	38204296	rs17615522	0.218793	0.01	Tibetans
TBC1D1	407391	4	38224582	rs2703904	0.175862	0.01	Tibetans
TBC1D1	410350	4	38227541	rs1552684	0.128187	0.05	Tibetans
TJP1	98418	15	27681231	rs1459361	0.072964	0.05	Tibetans
TKT	0	3	53253281	rs12493802	0.098465	0.05	Tibetans
TKT	0	3	53253693	rs7646760	0.106377	0.05	Tibetans
TKTL2	9048	4	164602649	rs12642830	0.0828825	0.05	Tibetans
TKTL2	2697	4	164609000	rs4234960	0.124143	0.05	Tibetans
TPST1	5203	7	65302491	rs6968534	0.152598	0.01	Tibetans
TPST1	0	7	65372218	rs6945843	0.164219	0.01	Tibetans
ADRBK2	55193	22	24235668	rs2013369	0.181275	0.05	Sherpa
AEBP2	0	12	19535793	rs7305762	0.119003	0.05	Sherpa
AEBP2	108548	12	19674988	rs10841289	0.214499	0.01	Sherpa
AEBP2	125446	12	19691886	rs6416210	0.15952	0.05	Sherpa
AEBP2	130138	12	19696578	rs10161244	0.192189	0.05	Sherpa
AEBP2	142445	12	19708885	rs7306565	0.150955	0.05	Sherpa
AEBP2	172615	12	19739055	rs4341609	0.178023	0.05	Sherpa
AEBP2	177523	12	19743963	rs10770522	0.268738	0.01	Sherpa
AEBP2	190956	12	19757396	rs4762767	0.152617	0.05	Sherpa
AEBP2	245902	12	19812342	rs4762743	0.189118	0.05	Sherpa
ANKRD17	27278	4	74370644	rs6853164	0.145143	0.05	Sherpa
ANKRD17	111762	4	74455128	rs13125875	0.186967	0.05	Sherpa
ARNT	11227	1	149127095	rs7412746	0.128727	0.05	Sherpa
CCDC66	0	3	56572994	rs6769055	0.196021	0.05	Sherpa
CCDC66	0	3	56622839	rs17216685	0.15274	0.05	Sherpa
CHRNB2	2052	1	152804829	rs4845652	0.426875	0.01	Sherpa
CHRNB4	0	15	76717565	rs1316971	0.284417	0.01	Sherpa
DSCAM	0	21	40661862	rs2837583	0.175648	0.05	Sherpa
DSCAM	0	21	40685128	rs2210268	0.133568	0.05	Sherpa
DSCAM	0	21	40718626	rs12482021	0.17506	0.05	Sherpa
DSCAM	0	21	40989811	rs6517607	0.128161	0.05	Sherpa
DSCAM	0	21	41113732	rs2837838	0.146346	0.05	Sherpa
DSCAM	67564	21	41208473	rs1888514	0.137635	0.05	Sherpa
DSCAM	124120	21	41265029	rs2150422	0.136607	0.05	Sherpa
DSCAM	130083	21	41270992	rs1467754	0.146174	0.05	Sherpa
DSCAM	184978	21	41325887	rs2183582	0.12764	0.05	Sherpa
DSCAM	197107	21	41338016	rs2011706	0.153132	0.05	Sherpa
DST	0	6	56615448	rs1024196	0.146177	0.05	Sherpa
EGFR	250241	7	54803978	rs2699236	0.117338	0.05	Sherpa
EGFR	230014	7	54824205	rs1997375	0.162212	0.05	Sherpa
EGFR	194654	7	54859565	rs9691864	0.133802	0.05	Sherpa
EGFR	160559	7	54893660	rs11238330	0.166314	0.05	Sherpa
EGFR	156363	7	54897856	rs2877212	0.159769	0.05	Sherpa
EGFR	156255	7	54897964	rs11238333	0.229285	0.01	Sherpa
EGFR	63324	7	54990895	rs887811	0.162481	0.05	Sherpa
EGFR	0	7	55197037	rs3752651	0.161206	0.05	Sherpa
EGFR	64991	7	55307516	rs6593217	0.16534	0.05	Sherpa
EGFR	70251	7	55312776	rs10215194	0.181156	0.05	Sherpa
EGFR	72481	7	55315006	rs10232489	0.150216	0.05	Sherpa
EGR2	32005	10	64280938	rs10822065	0.233801	0.01	Sherpa
EGR2	56281	10	64305214	rs10822076	0.296578	0.01	Sherpa
EGR2	58261	10	64307194	rs10399991	0.205747	0.01	Sherpa
EGR2	146728	10	64395661	rs10509178	0.15254	0.05	Sherpa
EN1	336655	2	118979562	rs10496548	0.199238	0.05	Sherpa
EN1	329430	2	118986787	rs934756	0.179853	0.05	Sherpa
ERBB4	337249	2	211611438	rs191180	0.184671	0.05	Sherpa
ERBB4	0	2	212092476	rs6740117	0.262315	0.01	Sherpa
ERBB4	0	2	212093968	rs12329252	0.228624	0.01	Sherpa
ERBB4	0	2	212111632	rs17406681	0.12032	0.05	Sherpa
ERBB4	0	2	212115034	rs6747637	0.266828	0.01	Sherpa
ERBB4	0	2	212117921	rs10932383	0.286023	0.01	Sherpa
ERBB4	0	2	212120983	rs11895509	0.155338	0.05	Sherpa
ERBB4	0	2	212242765	rs12476100	0.187	0.05	Sherpa
ERBB4	0	2	212555850	rs16847416	0.224481	0.01	Sherpa
ERBB4	0	2	212570267	rs12991396	0.165045	0.05	Sherpa
ERBB4	0	2	212574718	rs13020474	0.206631	0.01	Sherpa
ERBB4	0	2	212736304	rs16847823	0.217151	0.01	Sherpa
ERBB4	0	2	212941984	rs4511675	0.116679	0.05	Sherpa
ERBB4	0	2	212985894	rs4673664	0.117932	0.05	Sherpa
ERBB4	175425	2	213287022	rs13393014	0.163664	0.05	Sherpa
FGF1	188207	5	141763720	rs1864003	0.142297	0.05	Sherpa
FGF1	0	5	141995573	rs249923	0.207994	0.01	Sherpa
FGF1	0	5	141998044	rs152528	0.213292	0.01	Sherpa
FGF1	0	5	142000622	rs12523052	0.224293	0.01	Sherpa
FGF1	0	5	142000692	rs12523624	0.197032	0.05	Sherpa
FGF1	0	5	142004440	rs2070715	0.195034	0.05	Sherpa
FGF1	0	5	142058047	rs1860230	0.322534	0.01	Sherpa
FGF1	3893	5	142061712	rs1860228	0.128648	0.05	Sherpa
FGF1	8362	5	142066181	rs7723040	0.364136	0.01	Sherpa
FGF1	22023	5	142079842	rs17099399	0.404995	0.01	Sherpa
FGF1	47542	5	142105361	rs7732591	0.35627	0.01	Sherpa
FGF1	64380	5	142122199	rs7736417	0.318409	0.01	Sherpa
FGF10	439206	5	43901648	rs10045432	0.129925	0.05	Sherpa
FGF10	377881	5	43962973	rs4866756	0.153764	0.05	Sherpa
FGF10	332016	5	44008838	rs7721923	0.215433	0.01	Sherpa
FGF10	319140	5	44021714	rs4354051	0.196218	0.05	Sherpa
FGF10	301653	5	44039201	rs13159468	0.211953	0.01	Sherpa
FGF10	239004	5	44101850	rs6859263	0.233938	0.01	Sherpa
FGF10	206332	5	44134522	rs4502833	0.234841	0.01	Sherpa
FGF10	176014	5	44164840	rs4242107	0.179123	0.05	Sherpa
FGF10	154706	5	44186148	rs4866869	0.167209	0.05	Sherpa
FGF10	118429	5	44222425	rs4296809	0.172657	0.05	Sherpa
FGF10	80289	5	44260565	rs4643965	0.201701	0.05	Sherpa
FGF10	0	5	44371577	rs1011814	0.371559	0.01	Sherpa
FGF10	0	5	44401302	rs2121875	0.367398	0.01	Sherpa
FGF10	0	5	44408817	rs11750845	0.283565	0.01	Sherpa
FGF10	0	5	44412817	rs1384449	0.208137	0.01	Sherpa
FGF20	456713	8	16437992	rs7840197	0.147118	0.05	Sherpa
FGF20	422798	8	16471907	rs2037727	0.123333	0.05	Sherpa
FGF20	360843	8	16533862	rs822277	0.170663	0.05	Sherpa
FGF20	151725	8	16742980	rs635070	0.250045	0.01	Sherpa
FGF20	149397	8	16745308	rs666028	0.229388	0.01	Sherpa
FGF20	140604	8	16754101	rs630757	0.122439	0.05	Sherpa
FGF20	136343	8	16758362	rs477516	0.156548	0.05	Sherpa
FGF20	136137	8	16758568	rs10503585	0.204979	0.05	Sherpa
FGF20	2338	8	16892367	rs12114063	0.311028	0.01	Sherpa
FGF20	4481	8	16908526	rs7822029	0.122277	0.05	Sherpa
FGF20	11774	8	16915819	rs12056820	0.295187	0.01	Sherpa
FGF20	16854	8	16920899	rs709845	0.182999	0.05	Sherpa
FGF9	74895	13	21251535	rs9509858	0.192948	0.05	Sherpa
FGF9	83267	13	21259907	rs625875	0.116114	0.05	Sherpa
FGF9	96060	13	21272700	rs1886510	0.173796	0.05	Sherpa
FGF9	149147	13	21325787	rs17072780	0.288982	0.01	Sherpa
FOXC1	159099	6	1396581	rs932410	0.177324	0.05	Sherpa
FOXC1	84851	6	1470829	rs13204932	0.127888	0.05	Sherpa
GATA3	0	10	8142278	rs3802604	0.130209	0.05	Sherpa
GATA3	0	10	8148598	rs569421	0.182612	0.05	Sherpa
GATA3	25543	10	8182713	rs1514232	0.178177	0.05	Sherpa
GATA3	120606	10	8277776	rs2489253	0.139374	0.05	Sherpa
GATA3	148827	10	8305997	rs1243932	0.142166	0.05	Sherpa
GATA3	185317	10	8342487	rs2298253	0.150089	0.05	Sherpa
GATA3	213914	10	8371084	rs4749728	0.139424	0.05	Sherpa
GATA3	459465	10	8616635	rs2646393	0.131735	0.05	Sherpa
GATA3	461801	10	8618971	rs7084731	0.121702	0.05	Sherpa
GATA3	475657	10	8632827	rs4747803	0.11668	0.05	Sherpa
GATA3	658566	10	8815736	rs10752146	0.1158	0.05	Sherpa
GATA3	1484765	10	9641935	rs7901214	0.156488	0.05	Sherpa
GATA3	1632284	10	9789454	rs7071857	0.156627	0.05	Sherpa
GATA3	1774334	10	9931504	rs7080250	0.157064	0.05	Sherpa
GATA3	1834598	10	9991768	rs1339678	0.141623	0.05	Sherpa
GATA3	1846470	10	10003640	rs10508381	0.168076	0.05	Sherpa
GRHPR	3772	9	37408935	rs10814535	0.133314	0.05	Sherpa
HES1	129397	3	195207228	rs4687493	0.135828	0.05	Sherpa
HES1	99449	3	195237176	rs4687504	0.160376	0.05	Sherpa
HES1	85371	3	195251254	rs9809316	0.1581	0.05	Sherpa
HES1	14464	3	195322161	rs6444771	0.239663	0.01	Sherpa
HES1	122046	3	195461141	rs9853398	0.116721	0.05	Sherpa
LGR5	247248	12	69872569	rs1796328	0.411581	0.01	Sherpa
LGR5	244304	12	69875513	rs1705244	0.344813	0.01	Sherpa
LGR5	220274	12	69899543	rs1353362	0.209322	0.01	Sherpa
LGR5	214759	12	69905058	rs1397560	0.26718	0.01	Sherpa
LGR5	199572	12	69920245	rs10879274	0.261905	0.01	Sherpa
LGR5	179231	12	69940586	rs1510952	0.269443	0.01	Sherpa
LGR5	166998	12	69952819	rs10506627	0.116578	0.05	Sherpa
MAP2K4	64072	17	12051848	rs8069898	0.118245	0.05	Sherpa
MAP2K4	179139	17	12166915	rs7225431	0.121555	0.05	Sherpa
MAP2K4	188488	17	12176264	rs9899028	0.224033	0.01	Sherpa
MAP2K4	376261	17	12364037	rs10491190	0.144368	0.05	Sherpa
MAP2K4	381186	17	12368962	rs427488	0.13066	0.05	Sherpa
MAP2K4	389434	17	12377210	rs237302	0.137818	0.05	Sherpa
MAP2K4	395780	17	12383556	rs16946208	0.174824	0.05	Sherpa
MAST2	1421	1	46275804	rs1768808	0.130969	0.05	Sherpa
MAST4	240667	5	65687265	rs2561072	0.153915	0.05	Sherpa
MAST4	239105	5	65688827	rs2115128	0.152546	0.05	Sherpa
MAST4	19095	5	65908837	rs12655442	0.135151	0.05	Sherpa
MAST4	0	5	65932554	rs4478267	0.148149	0.05	Sherpa
NFIL3	27858	9	93253823	rs1412470	0.145995	0.05	Sherpa
NFIL3	31157	9	93257122	rs1981030	0.168137	0.05	Sherpa
NFIL3	62938	9	93288903	rs4744055	0.179537	0.05	Sherpa
PCBP3	7511	21	46086792	rs2877094	0.116185	0.05	Sherpa
RAB37	18316	17	70160535	rs512038	0.16089	0.05	Sherpa
RAB37	0	17	70214509	rs1037170	0.163981	0.05	Sherpa
RAP1GAP	1650	1	21793645	rs829391	0.122601	0.05	Sherpa
RAP1GAP	0	1	21839420	rs12142081	0.133122	0.05	Sherpa
RAP1GAP	0	1	21856198	rs829404	0.131889	0.05	Sherpa
RAP1GAP2	0	17	2676402	rs6502555	0.118366	0.05	Sherpa
RAP1GAP2	0	17	2679626	rs9895492	0.158643	0.05	Sherpa
RAP1GAP2	0	17	2699856	rs2873468	0.348924	0.01	Sherpa
RAP1GAP2	0	17	2772288	rs4790386	0.195019	0.05	Sherpa
RAP1GAP2	0	17	2797237	rs4790393	0.16244	0.05	Sherpa
RAP1GAP2	0	17	2817655	rs715662	0.151764	0.05	Sherpa
RAP1GAP2	0	17	2865242	rs9898513	0.165881	0.05	Sherpa
RBBP6	126507	16	24618191	rs6497753	0.125238	0.05	Sherpa
RBBP6	130496	16	24622180	rs7185291	0.187951	0.05	Sherpa
RBBP6	135804	16	24627488	rs7188960	0.323448	0.01	Sherpa
RBMS3	520915	3	28776892	rs7648722	0.121613	0.05	Sherpa
RBMS3	494278	3	28803529	rs7633531	0.143744	0.05	Sherpa
RBMS3	386694	3	28911113	rs9816337	0.135025	0.05	Sherpa
RBMS3	385967	3	28911840	rs9817531	0.128918	0.05	Sherpa
RBMS3	44817	3	29252990	rs2196556	0.160375	0.05	Sherpa
RBMS3	26012	3	29271795	rs7622721	0.252839	0.01	Sherpa
RBMS3	22753	3	29275054	rs967220	0.252615	0.01	Sherpa
RBMS3	0	3	29342788	rs12494597	0.116806	0.05	Sherpa
RBMS3	0	3	29382520	rs6770055	0.200577	0.05	Sherpa
RBMS3	0	3	29401605	rs9819877	0.382686	0.01	Sherpa
RBMS3	0	3	29401725	rs9819772	0.144172	0.05	Sherpa
RBMS3	0	3	29403191	rs4377455	0.17051	0.05	Sherpa
RBMS3	0	3	29425986	rs7622604	0.219195	0.01	Sherpa
RBMS3	0	3	29818580	rs10510627	0.115785	0.05	Sherpa
RBMS3	220634	3	30247524	rs1433994	0.140184	0.05	Sherpa
RBMS3	280463	3	30307353	rs2077164	0.157783	0.05	Sherpa
RBMS3	332179	3	30359069	rs12489521	0.13535	0.05	Sherpa
RBMS3	350884	3	30377774	rs2132297	0.195691	0.05	Sherpa
RBMS3	352457	3	30379347	rs9866764	0.128271	0.05	Sherpa
RBMS3	362519	3	30389409	rs1495591	0.309933	0.01	Sherpa
RBMS3	413363	3	30440253	rs13077758	0.244439	0.01	Sherpa
RBMS3	577786	3	30604676	rs4276229	0.135204	0.05	Sherpa
RSU1	0	10	16822369	rs4748319	0.338734	0.01	Sherpa
RSU1	0	10	16839435	rs1891475	0.118489	0.05	Sherpa
RUNX1	0	21	35230218	rs7282762	0.241153	0.01	Sherpa
RUNX1	0	21	35258955	rs2834698	0.272076	0.01	Sherpa
RUNX1	0	21	35260718	rs11088300	0.188913	0.05	Sherpa
RUNX1	0	21	35335609	rs2236431	0.127336	0.05	Sherpa
RUNX3	38050	1	25060539	rs11249187	0.203668	0.05	Sherpa
RUNX3	31703	1	25066886	rs2361150	0.150447	0.05	Sherpa
RUNX3	29632	1	25068957	rs3131518	0.140021	0.05	Sherpa
RUNX3	234380	1	25398468	rs742393	0.117874	0.05	Sherpa
TBC1D1	7510	4	37561590	rs17578829	0.17716	0.05	Sherpa
TBC1D1	0	4	37756902	rs1425576	0.129965	0.05	Sherpa
TBC1D1	0	4	37763500	rs1863325	0.14762	0.05	Sherpa
TBC1D1	0	4	37786242	rs1344603	0.152534	0.05	Sherpa
TBC1D1	27189	4	37844380	rs6849562	0.14779	0.05	Sherpa
TBC1D1	29377	4	37846568	rs1991231	0.120745	0.05	Sherpa
TBC1D1	40258	4	37857449	rs6854035	0.253593	0.01	Sherpa
TBC1D1	54575	4	37871766	rs17580275	0.231869	0.01	Sherpa
TBC1D1	56393	4	37873584	rs2380962	0.220727	0.01	Sherpa
TBC1D1	61805	4	37878996	rs4833009	0.161575	0.05	Sherpa
TBC1D1	123097	4	37940288	rs973787	0.157287	0.05	Sherpa
TBC1D1	136958	4	37954149	rs11725412	0.154954	0.05	Sherpa
TBC1D1	182011	4	37999202	rs6812414	0.132168	0.05	Sherpa
TBC1D4	0	13	74843577	rs9573531	0.124427	0.05	Sherpa
TBC1D4	0	13	74916808	rs9543928	0.165519	0.05	Sherpa
TBC1D4	0	13	74936997	rs7331661	0.17403	0.05	Sherpa
TBC1D4	0	13	74937377	rs9565164	0.376375	0.01	Sherpa
TBC1D4	12226	13	74966477	rs961631	0.309151	0.01	Sherpa
TBC1D4	28084	13	74982335	rs2876705	0.208262	0.01	Sherpa
TBC1D4	41041	13	74995292	rs7319334	0.129049	0.05	Sherpa
TJP1	180894	15	28082892	rs2140173	0.11854	0.05	Sherpa
TJP3	0	19	3679609	rs2067019	0.152307	0.05	Sherpa
TKT	17238	3	53216525	rs4687712	0.116853	0.05	Sherpa
TKT	0	3	53253281	rs12493802	0.165185	0.05	Sherpa
TKT	0	3	53253693	rs7646760	0.19135	0.05	Sherpa
UVRAG	30039	11	75562969	rs7945646	0.148005	0.05	Sherpa
ACPP	252425	3	133266476	rs2951394	0.0470243	0.05	Ethiopians
ACPP	245205	3	133273696	rs1920006	0.0454677	0.05	Ethiopians
ACPP	238711	3	133280190	rs6439340	0.0698057	0.01	Ethiopians
ACPP	235962	3	133282939	rs9289416	0.0322922	0.05	Ethiopians
ACPP	228723	3	133290178	rs6439341	0.0297553	0.05	Ethiopians
ACPP	104158	3	133414743	rs884431	0.0319721	0.05	Ethiopians
ACPP	74140	3	133444761	rs7622003	0.0409703	0.05	Ethiopians
ACPP	73902	3	133444999	rs7622210	0.0338674	0.05	Ethiopians
ACPP	71744	3	133447157	rs7653315	0.0298195	0.05	Ethiopians
ACPP	24132	3	133494769	rs2670104	0.0630626	0.01	Ethiopians
ACPP	0	3	133548850	rs17241868	0.0491797	0.05	Ethiopians
ACPP	0	3	133548881	rs11928839	0.0416526	0.05	Ethiopians
ACPP	0	3	133558107	rs3853148	0.0416526	0.05	Ethiopians
ACPT	12916	19	55972568	rs7253017	0.0340385	0.05	Ethiopians
ACPT	12447	19	55973037	rs1465557	0.0387332	0.05	Ethiopians
ADRBK2	50546	22	24240315	rs7286366	0.0658866	0.01	Ethiopians
ADRBK2	29489	22	24261372	rs1467387	0.0505106	0.05	Ethiopians
AEBP2	50445	12	19433430	rs846560	0.0331691	0.05	Ethiopians
AEBP2	0	12	19548280	rs10841245	0.0338847	0.05	Ethiopians
AEBP2	132049	12	19698489	rs10841298	0.0295159	0.05	Ethiopians
AEBP2	132329	12	19698769	rs7489334	0.0397575	0.05	Ethiopians
AEBP2	158978	12	19725418	rs12581840	0.0308293	0.05	Ethiopians
AEBP2	160961	12	19727401	rs4424735	0.0365711	0.05	Ethiopians
AEBP2	172615	12	19739055	rs4341609	0.0478499	0.05	Ethiopians
ARL8B	80975	3	5057955	rs7616918	0.0336374	0.05	Ethiopians
ARL8B	70072	3	5068858	rs17791096	0.0373246	0.05	Ethiopians
ARNT	2810	1	149118678	rs16827772	0.0333626	0.05	Ethiopians
CCDC66	79369	3	56486855	rs6800117	0.0366014	0.05	Ethiopians
CCDC66	58168	3	56508056	rs978979	0.0449953	0.05	Ethiopians
CCDC66	57782	3	56508442	rs2201057	0.0721196	0.01	Ethiopians
CCDC66	20277	3	56545947	rs7625428	0.0501142	0.05	Ethiopians
CCDC66	0	3	56603071	rs7637449	0.0366181	0.05	Ethiopians
CHRNA3	0	15	76681394	rs1051730	0.0494732	0.05	Ethiopians
CHRNB4	20198	15	76740840	rs17487514	0.0551296	0.01	Ethiopians
CHRNB4	23219	15	76743861	rs1996371	0.0589447	0.01	Ethiopians
CHRNB4	33068	15	76753710	rs11639372	0.038115	0.05	Ethiopians
CHRNB4	44777	15	76765419	rs4887077	0.0533017	0.01	Ethiopians
CHRNB4	49972	15	76770614	rs11638372	0.0533017	0.01	Ethiopians
CHRNB4	72855	15	76793497	rs11072793	0.0610555	0.01	Ethiopians
CHRNB4	72995	15	76793637	rs11072794	0.0747864	0.01	Ethiopians
CHRNB4	86023	15	76806665	rs3813565	0.0537772	0.01	Ethiopians
DMRT3	0	9	975569	rs12005831	0.0535038	0.01	Ethiopians
DMRT3	0	9	978817	rs279878	0.0644793	0.01	Ethiopians
DMRT3	0	9	981114	rs279877	0.0352631	0.05	Ethiopians
DMRT3	8788	9	990520	rs7047346	0.0350158	0.05	Ethiopians
DSCAM	0	21	40315681	rs2989341	0.0375146	0.05	Ethiopians
DSCAM	0	21	40589248	rs2837554	0.0313892	0.05	Ethiopians
DSCAM	0	21	40595978	rs714982	0.0323626	0.05	Ethiopians
DSCAM	0	21	40596684	rs2837567	0.0302811	0.05	Ethiopians
DSCAM	0	21	40602176	rs2837569	0.0493484	0.05	Ethiopians
DSCAM	0	21	40604842	rs8126659	0.0598031	0.01	Ethiopians
DSCAM	0	21	40831962	rs2837692	0.0313786	0.05	Ethiopians
DSCAM	0	21	40990938	rs12152040	0.0397689	0.05	Ethiopians
DSCAM	165899	21	41306808	rs9981541	0.0517545	0.05	Ethiopians
DSCAM	179219	21	41320128	rs1537113	0.0413248	0.05	Ethiopians
DST	0	6	56834778	rs1870639	0.0412429	0.05	Ethiopians
DUSP26	317309	8	33894290	rs6468204	0.0413693	0.05	Ethiopians
DUSP26	396429	8	33973410	rs7465297	0.0901649	0.01	Ethiopians
DUSP26	415299	8	33992280	rs12677633	0.0598984	0.01	Ethiopians
DUSP26	446020	8	34023001	rs10954947	0.0707515	0.01	Ethiopians
DUSP26	479452	8	34056433	rs10954951	0.0887225	0.01	Ethiopians
DUSP26	498410	8	34075391	rs7818248	0.0881955	0.01	Ethiopians
DUSP26	498433	8	34075414	rs7840675	0.0845654	0.01	Ethiopians
DUSP26	500973	8	34077954	rs7832148	0.0837119	0.01	Ethiopians
DUSP26	573995	8	34150976	rs16881628	0.0324446	0.05	Ethiopians
DUSP26	609579	8	34186560	rs10503957	0.0601823	0.01	Ethiopians
DUSP26	650895	8	34227876	rs2132167	0.0293861	0.05	Ethiopians
DUSP26	1323070	8	34900051	rs4237080	0.0340687	0.05	Ethiopians
DUSP26	1422495	8	34999476	rs1987259	0.03273	0.05	Ethiopians
DUSP26	1443862	8	35020843	rs11786195	0.0493365	0.05	Ethiopians
DUSP26	1475688	8	35052669	rs4314649	0.0723616	0.01	Ethiopians
DUSP26	1484201	8	35061182	rs2923661	0.0751617	0.01	Ethiopians
DUSP26	1496368	8	35073349	rs4739296	0.0563763	0.01	Ethiopians
DUSP26	1563985	8	35140966	rs7003452	0.0454828	0.05	Ethiopians
DUSP26	1611861	8	35188842	rs4739299	0.0627243	0.01	Ethiopians
EGFR	250241	7	54803978	rs2699236	0.0446503	0.05	Ethiopians
EGFR	196516	7	54857703	rs12540641	0.0343669	0.05	Ethiopians
EGR4	37574	2	73411911	rs10191517	0.0368771	0.05	Ethiopians
EGR4	53762	2	73428099	rs6718864	0.0295712	0.05	Ethiopians
EGR4	67247	2	73441584	rs6720094	0.0501607	0.05	Ethiopians
ELF1	29676	13	40521184	rs9315803	0.0295265	0.05	Ethiopians
ELF2	0	4	140201368	rs3796637	0.0378988	0.05	Ethiopians
ELF2	0	4	140226130	rs2292837	0.0345907	0.05	Ethiopians
ELF2	0	4	140259645	rs3762864	0.0407221	0.05	Ethiopians
ELF2	0	4	140269925	rs1601770	0.0417517	0.05	Ethiopians
ELF2	20776	4	140300856	rs7675990	0.0422687	0.05	Ethiopians
ELF2	55114	4	140335194	rs11941589	0.060722	0.01	Ethiopians
ELF2	67817	4	140347897	rs12648234	0.0478032	0.05	Ethiopians
ELF2	98709	4	140378789	rs13143516	0.0415338	0.05	Ethiopians
EN1	726111	2	118590106	rs11681903	0.0363048	0.05	Ethiopians
EN1	721713	2	118594504	rs13028041	0.0421086	0.05	Ethiopians
EN1	720494	2	118595723	rs1808458	0.0391142	0.05	Ethiopians
EN1	710222	2	118605995	rs4848493	0.0376996	0.05	Ethiopians
EN1	604480	2	118711737	rs17047882	0.0514836	0.05	Ethiopians
EN1	566229	2	118749988	rs6732183	0.0453473	0.05	Ethiopians
EN1	565384	2	118750833	rs4848503	0.0458369	0.05	Ethiopians
EN1	368455	2	118947762	rs6542464	0.0473297	0.05	Ethiopians
EN1	283989	2	119032228	rs7603585	0.0348369	0.05	Ethiopians
EN1	268224	2	119047993	rs7604059	0.0311077	0.05	Ethiopians
ERBB4	559199	2	211389488	rs12478788	0.0311224	0.05	Ethiopians
ERBB4	541431	2	211407256	rs7608489	0.0377035	0.05	Ethiopians
ERBB4	518754	2	211429933	rs4455103	0.0463966	0.05	Ethiopians
ERBB4	499128	2	211449559	rs2068914	0.0386149	0.05	Ethiopians
ERBB4	387047	2	211561640	rs389035	0.0430448	0.05	Ethiopians
ERBB4	383717	2	211564970	rs651797	0.0617174	0.01	Ethiopians
ERBB4	380716	2	211567971	rs1657863	0.030648	0.05	Ethiopians
ERBB4	378224	2	211570463	rs1652312	0.0611553	0.01	Ethiopians
ERBB4	267975	2	211680712	rs178585	0.0314841	0.05	Ethiopians
ERBB4	40448	2	211908239	rs1595068	0.0417524	0.05	Ethiopians
ERBB4	18618	2	211930069	rs1595067	0.0344152	0.05	Ethiopians
ERBB4	14265	2	211934422	rs6712652	0.0344152	0.05	Ethiopians
ERBB4	0	2	211949970	rs1595066	0.0620291	0.01	Ethiopians
ERBB4	0	2	212016617	rs4100599	0.0351976	0.05	Ethiopians
ERBB4	0	2	212142282	rs6735769	0.0341079	0.05	Ethiopians
ERBB4	0	2	212143458	rs12622730	0.0348806	0.05	Ethiopians
ERBB4	0	2	212143761	rs10497947	0.0517136	0.05	Ethiopians
ERBB4	0	2	212155063	rs12619171	0.0604611	0.01	Ethiopians
ERBB4	0	2	212156823	rs7586137	0.0596008	0.01	Ethiopians
ERBB4	0	2	212167035	rs10203022	0.0559302	0.01	Ethiopians
ERBB4	0	2	212170367	rs1972143	0.0466318	0.05	Ethiopians
ERBB4	0	2	212180001	rs9288436	0.103676	0.01	Ethiopians
ERBB4	0	2	212201009	rs7601664	0.109025	0.01	Ethiopians
ERBB4	0	2	212213909	rs6435644	0.0363848	0.05	Ethiopians
ERBB4	0	2	212220140	rs7422464	0.0774644	0.01	Ethiopians
ERBB4	0	2	212238711	rs6725181	0.0390625	0.05	Ethiopians
ERBB4	0	2	212243980	rs1851169	0.0361678	0.05	Ethiopians
ERBB4	0	2	212288142	rs12162287	0.0527062	0.05	Ethiopians
ERBB4	0	2	212307474	rs13015253	0.0387177	0.05	Ethiopians
ERBB4	0	2	212308469	rs12469039	0.0633311	0.01	Ethiopians
ERBB4	0	2	212327270	rs7605314	0.0831087	0.01	Ethiopians
ERBB4	0	2	212364352	rs6435671	0.0311545	0.05	Ethiopians
ERBB4	0	2	212395640	rs1439248	0.0296281	0.05	Ethiopians
ERBB4	0	2	212397209	rs12475812	0.0295783	0.05	Ethiopians
ERBB4	0	2	212406963	rs714393	0.106874	0.01	Ethiopians
ERBB4	0	2	212421080	rs13407198	0.0815752	0.01	Ethiopians
ERBB4	0	2	212423655	rs1159709	0.0292977	0.05	Ethiopians
ERBB4	0	2	212444639	rs16847152	0.0521408	0.05	Ethiopians
ERBB4	0	2	212445389	rs1439252	0.124023	0.01	Ethiopians
ERBB4	0	2	212451544	rs12986524	0.0661248	0.01	Ethiopians
ERBB4	0	2	212460438	rs6727114	0.0779801	0.01	Ethiopians
ERBB4	0	2	212477024	rs2043888	0.0513972	0.05	Ethiopians
ERBB4	0	2	212528430	rs10497956	0.0358091	0.05	Ethiopians
ERBB4	0	2	212540679	rs1402708	0.053298	0.01	Ethiopians
ERBB4	0	2	212551022	rs10185729	0.0536564	0.01	Ethiopians
ERBB4	0	2	212590435	rs1473636	0.0461564	0.05	Ethiopians
ERBB4	0	2	212591171	rs1402716	0.0378943	0.05	Ethiopians
ERBB4	0	2	212593755	rs1521537	0.0425131	0.05	Ethiopians
ERBB4	0	2	212610584	rs1546717	0.0580198	0.01	Ethiopians
ERBB4	0	2	212622971	rs1464443	0.0298499	0.05	Ethiopians
ERBB4	0	2	212718551	rs1521658	0.0859156	0.01	Ethiopians
ERBB4	0	2	212725852	rs6715314	0.0694706	0.01	Ethiopians
ERBB4	0	2	212741363	rs6751662	0.0341756	0.05	Ethiopians
ERBB4	0	2	212748092	rs1357141	0.0610991	0.01	Ethiopians
ERBB4	0	2	212761484	rs6755027	0.0337732	0.05	Ethiopians
ERBB4	0	2	212817598	rs10200047	0.0452702	0.05	Ethiopians
ERBB4	0	2	212830963	rs1948875	0.0354421	0.05	Ethiopians
ERBB4	0	2	212837456	rs1521662	0.0434565	0.05	Ethiopians
ERBB4	0	2	212862056	rs16848180	0.0388128	0.05	Ethiopians
ERBB4	0	2	212873082	rs1857796	0.0349036	0.05	Ethiopians
ERBB4	0	2	212909165	rs1394782	0.0677826	0.01	Ethiopians
ERBB4	0	2	212911302	rs1505353	0.0483061	0.05	Ethiopians
ERBB4	0	2	212920079	rs1505359	0.0418891	0.05	Ethiopians
ERBB4	0	2	212927526	rs2888089	0.0411103	0.05	Ethiopians
ERBB4	0	2	212941876	rs6734836	0.0308059	0.05	Ethiopians
ERBB4	0	2	212957067	rs1394781	0.04768	0.05	Ethiopians
ERBB4	0	2	212985894	rs4673664	0.0474324	0.05	Ethiopians
ERBB4	0	2	213000375	rs16848535	0.0364038	0.05	Ethiopians
ERBB4	0	2	213012192	rs1505376	0.0963534	0.01	Ethiopians
ERBB4	0	2	213025071	rs2204853	0.0450995	0.05	Ethiopians
ERBB4	0	2	213036994	rs2170529	0.0345403	0.05	Ethiopians
ERBB4	0	2	213038658	rs10196652	0.0727322	0.01	Ethiopians
ERBB4	0	2	213047351	rs16848646	0.0887696	0.01	Ethiopians
ERBB4	0	2	213049859	rs985995	0.0513873	0.05	Ethiopians
ERBB4	0	2	213052402	rs6735807	0.0649904	0.01	Ethiopians
ERBB4	0	2	213095634	rs1026882	0.0702285	0.01	Ethiopians
ERBB4	0	2	213096145	rs7564590	0.0439204	0.05	Ethiopians
ERBB4	77285	2	213188882	rs4672649	0.0357169	0.05	Ethiopians
ERBB4	81400	2	213192997	rs2054615	0.0464465	0.05	Ethiopians
ERBB4	84669	2	213196266	rs6712252	0.0302195	0.05	Ethiopians
ERBB4	126546	2	213238143	rs11896992	0.0727429	0.01	Ethiopians
ERBB4	129826	2	213241423	rs13394068	0.0473727	0.05	Ethiopians
ERBB4	132338	2	213243935	rs6435717	0.0327201	0.05	Ethiopians
ERBB4	175425	2	213287022	rs13393014	0.0479223	0.05	Ethiopians
ERBB4	181336	2	213292933	rs10932444	0.0411948	0.05	Ethiopians
ERBB4	190618	2	213302215	rs7565158	0.0421782	0.05	Ethiopians
ERBB4	194369	2	213305966	rs12105928	0.102199	0.01	Ethiopians
ERBB4	199486	2	213311083	rs2371706	0.0296708	0.05	Ethiopians
ERBB4	254074	2	213365671	rs11693864	0.04096	0.05	Ethiopians
ERBB4	259587	2	213371184	rs6708555	0.0305718	0.05	Ethiopians
ERBB4	261713	2	213373310	rs7594160	0.0780798	0.01	Ethiopians
ERBB4	262161	2	213373758	rs4474833	0.0610823	0.01	Ethiopians
ERBB4	277621	2	213389218	rs4673693	0.0297304	0.05	Ethiopians
ERBB4	365221	2	213476818	rs1471641	0.035785	0.05	Ethiopians
FGF1	146419	5	141805508	rs9800206	0.0419835	0.05	Ethiopians
FGF1	40526	5	141911401	rs3853482	0.0348016	0.05	Ethiopians
FGF1	0	5	141995899	rs4912870	0.0308821	0.05	Ethiopians
FGF1	0	5	142028899	rs10477189	0.0414987	0.05	Ethiopians
FGF1	0	5	142032705	rs9324891	0.0333231	0.05	Ethiopians
FGF10	593719	5	43747135	rs6451722	0.0753832	0.01	Ethiopians
FGF10	504764	5	43836090	rs10062920	0.0494456	0.05	Ethiopians
FGF10	465190	5	43875664	rs4449542	0.0582283	0.01	Ethiopians
FGF10	448285	5	43892569	rs7721405	0.0485504	0.05	Ethiopians
FGF10	442403	5	43898451	rs6875400	0.0380621	0.05	Ethiopians
FGF10	424032	5	43916822	rs7729400	0.0353626	0.05	Ethiopians
FGF10	278959	5	44061895	rs4866852	0.0295982	0.05	Ethiopians
FGF10	0	5	44364027	rs4866891	0.0325304	0.05	Ethiopians
FGF10	0	5	44371577	rs1011814	0.0564142	0.01	Ethiopians
FGF10	0	5	44401302	rs2121875	0.0638196	0.01	Ethiopians
FGF10	0	5	44408817	rs11750845	0.0347754	0.05	Ethiopians
FGF10	0	5	44419940	rs2973644	0.0335832	0.05	Ethiopians
FGF10	3358	5	44427899	rs1482680	0.035837	0.05	Ethiopians
FGF10	91360	5	44515901	rs1384450	0.0378852	0.05	Ethiopians
FGF10	180442	5	44604983	rs7708449	0.0361086	0.05	Ethiopians
FGF20	724347	8	16170358	rs1480147	0.0435894	0.05	Ethiopians
FGF20	715088	8	16179617	rs10503576	0.0463036	0.05	Ethiopians
FGF20	674839	8	16219866	rs17582024	0.030195	0.05	Ethiopians
FGF20	500034	8	16394671	rs2141026	0.0519447	0.05	Ethiopians
FGF20	462469	8	16432236	rs2056679	0.0353159	0.05	Ethiopians
FGF20	431964	8	16462741	rs10094727	0.0458328	0.05	Ethiopians
FGF20	146746	8	16747959	rs572151	0.0705948	0.01	Ethiopians
FGF20	136343	8	16758362	rs477516	0.0649462	0.01	Ethiopians
FGF20	94849	8	16799856	rs1565741	0.0464632	0.05	Ethiopians
FGF20	92173	8	16802532	rs11780291	0.0988016	0.01	Ethiopians
FGF20	75364	8	16819341	rs823616	0.0500278	0.05	Ethiopians
FGF9	88619	13	21265259	rs4770201	0.0400329	0.05	Ethiopians
FGF9	96060	13	21272700	rs1886510	0.0954754	0.01	Ethiopians
FOXC1	144133	6	1411547	rs2745626	0.0336682	0.05	Ethiopians
GATA3	77587	10	8234757	rs10905291	0.0363018	0.05	Ethiopians
GATA3	873456	10	9030626	rs7078825	0.0410063	0.05	Ethiopians
GATA3	900945	10	9058115	rs10905495	0.0350134	0.05	Ethiopians
GATA3	920970	10	9078140	rs4749829	0.0494038	0.05	Ethiopians
GATA3	1292606	10	9449776	rs1762757	0.0299406	0.05	Ethiopians
GATA3	1301326	10	9458496	rs10508395	0.0299406	0.05	Ethiopians
GATA3	1302527	10	9459697	rs2152221	0.0512867	0.05	Ethiopians
GATA3	1376673	10	9533843	rs1572297	0.0306379	0.05	Ethiopians
GATA3	1644574	10	9801744	rs1926222	0.0363669	0.05	Ethiopians
GATA3	1702407	10	9859577	rs2038923	0.0370471	0.05	Ethiopians
GATA3	1736851	10	9894021	rs7086720	0.0306775	0.05	Ethiopians
GATA3	1746822	10	9903992	rs10905625	0.0308892	0.05	Ethiopians
GATA3	1937752	10	10094922	rs7091976	0.0426037	0.05	Ethiopians
GATA3	1951086	10	10108256	rs2398112	0.0314718	0.05	Ethiopians
GATA3	1957423	10	10114593	rs957929	0.0303969	0.05	Ethiopians
GATA3	1983675	10	10140845	rs2025471	0.0395485	0.05	Ethiopians
GATA3	2022199	10	10179369	rs7073292	0.0416212	0.05	Ethiopians
GRHPR	10873	9	37401834	rs1571231	0.034894	0.05	Ethiopians
HES1	41282	3	195380377	rs4532075	0.0312363	0.05	Ethiopians
HOXB1	72921	17	43888885	rs8072770	0.0508187	0.05	Ethiopians
HOXB1	2374	17	43965645	rs7406478	0.0307534	0.05	Ethiopians
HOXD1	63707	2	176827588	rs6755093	0.0338833	0.05	Ethiopians
LGR5	244958	12	69874859	rs1463768	0.0419341	0.05	Ethiopians
LGR5	240499	12	69879318	rs11178683	0.061903	0.01	Ethiopians
LGR5	222671	12	69897146	rs3851621	0.0639392	0.01	Ethiopians
LGR5	220678	12	69899139	rs1355371	0.0564187	0.01	Ethiopians
LGR5	204012	12	69915805	rs2870836	0.0478558	0.05	Ethiopians
LGR5	0	12	70129058	rs10506631	0.0794266	0.01	Ethiopians
LGR5	0	12	70146397	rs10506632	0.0623649	0.01	Ethiopians
LGR5	0	12	70150106	rs7961692	0.0376282	0.05	Ethiopians
LGR5	0	12	70150459	rs11178812	0.0333711	0.05	Ethiopians
LGR5	0	12	70151007	rs11178816	0.031864	0.05	Ethiopians
MAP2K4	247242	17	12235018	rs1558108	0.034149	0.05	Ethiopians
MAP2K4	332929	17	12320705	rs2534733	0.0404031	0.05	Ethiopians
MAP2K4	333104	17	12320880	rs237259	0.0616351	0.01	Ethiopians
MAP2K4	335412	17	12323188	rs8069430	0.0458308	0.05	Ethiopians
MAP2K4	337758	17	12325534	rs11870286	0.042997	0.05	Ethiopians
MAST4	366754	5	65561178	rs253221	0.0305881	0.05	Ethiopians
MAST4	145636	5	65782296	rs13180603	0.0420746	0.05	Ethiopians
MAST4	0	5	66075897	rs33716	0.0487434	0.05	Ethiopians
MAST4	0	5	66197800	rs39700	0.0448855	0.05	Ethiopians
MAST4	0	5	66198875	rs4700168	0.0400628	0.05	Ethiopians
MAST4	0	5	66359908	rs6866433	0.0348558	0.05	Ethiopians
MAST4	0	5	66364065	rs1991492	0.0414316	0.05	Ethiopians
MAST4	0	5	66367441	rs1990894	0.04044	0.05	Ethiopians
MAST4	0	5	66370387	rs12523505	0.0384493	0.05	Ethiopians
PCBP3	0	21	46112881	rs2839025	0.0540386	0.01	Ethiopians
PCBP3	0	21	46117662	rs12627257	0.0296371	0.05	Ethiopians
PCBP3	0	21	46148170	rs2839044	0.0346969	0.05	Ethiopians
PCBP3	0	21	46162435	rs373617	0.0349346	0.05	Ethiopians
PCBP3	0	21	46181664	rs406179	0.0501259	0.05	Ethiopians
PCBP3	6016	21	46192812	rs418431	0.034681	0.05	Ethiopians
PCBP3	6822	21	46193618	rs420270	0.0401767	0.05	Ethiopians
PCBP3	20688	21	46207484	rs4819176	0.0344639	0.05	Ethiopians
PEX7	24124	6	137161271	rs3903660	0.0653232	0.01	Ethiopians
RAB37	43401	17	70135450	rs491192	0.0367684	0.05	Ethiopians
RAB37	0	17	70241829	rs11869115	0.0321221	0.05	Ethiopians
RAP1GAP	0	1	21831602	rs1557087	0.0373316	0.05	Ethiopians
RAP1GAP2	0	17	2657893	rs756819	0.0337073	0.05	Ethiopians
RAP1GAP2	0	17	2714975	rs9908991	0.0355956	0.05	Ethiopians
RAP1GAP2	0	17	2772288	rs4790386	0.0431687	0.05	Ethiopians
RAP1GAP2	0	17	2833392	rs4790404	0.0341443	0.05	Ethiopians
RAP1GAP2	0	17	2852848	rs6502671	0.0409843	0.05	Ethiopians
RAP1GAP2	0	17	2868387	rs3752045	0.0327822	0.05	Ethiopians
RAP1GAP2	0	17	2868776	rs4790412	0.0316432	0.05	Ethiopians
RAP1GAP2	0	17	2870517	rs2304982	0.0325653	0.05	Ethiopians
RBBP6	166197	16	24292212	rs9935277	0.0303334	0.05	Ethiopians
RBBP6	0	16	24485959	rs7195386	0.035012	0.05	Ethiopians
RBMS3	487141	3	28810666	rs11922946	0.0364617	0.05	Ethiopians
RBMS3	464002	3	28833805	rs11917488	0.0467264	0.05	Ethiopians
RBMS3	287271	3	29010536	rs13059806	0.0476419	0.05	Ethiopians
RBMS3	233804	3	29064003	rs6796246	0.0316047	0.05	Ethiopians
RBMS3	217152	3	29080655	rs619656	0.0344775	0.05	Ethiopians
RBMS3	216070	3	29081737	rs9850192	0.0417075	0.05	Ethiopians
RBMS3	175274	3	29122533	rs17022705	0.0626833	0.01	Ethiopians
RBMS3	168026	3	29129781	rs1823429	0.034069	0.05	Ethiopians
RBMS3	162593	3	29135214	rs11926062	0.0440935	0.05	Ethiopians
RBMS3	160043	3	29137764	rs6788002	0.0320682	0.05	Ethiopians
RBMS3	158404	3	29139403	rs1400562	0.0317743	0.05	Ethiopians
RBMS3	158166	3	29139641	rs1517143	0.0410166	0.05	Ethiopians
RBMS3	147467	3	29150340	rs17022735	0.0483444	0.05	Ethiopians
RBMS3	144499	3	29153308	rs9858901	0.0738927	0.01	Ethiopians
RBMS3	137287	3	29160520	rs1878408	0.0524789	0.05	Ethiopians
RBMS3	0	3	29297301	rs2888099	0.0452323	0.05	Ethiopians
RBMS3	0	3	29310050	rs1020042	0.0346155	0.05	Ethiopians
RBMS3	0	3	29395136	rs4574243	0.0337758	0.05	Ethiopians
RBMS3	0	3	29416024	rs7355803	0.0349001	0.05	Ethiopians
RBMS3	0	3	29420258	rs6779109	0.034999	0.05	Ethiopians
RBMS3	0	3	29436242	rs2118600	0.0320122	0.05	Ethiopians
RBMS3	0	3	29535046	rs3773054	0.0327163	0.05	Ethiopians
RBMS3	0	3	29536966	rs13081014	0.033571	0.05	Ethiopians
RBMS3	0	3	29770229	rs2581885	0.0321387	0.05	Ethiopians
RBMS3	0	3	29835694	rs13068149	0.0417109	0.05	Ethiopians
RBMS3	0	3	29900522	rs2218724	0.0347629	0.05	Ethiopians
RBMS3	0	3	29931906	rs6776043	0.0379195	0.05	Ethiopians
RBMS3	188539	3	30215429	rs968896	0.0329016	0.05	Ethiopians
RBMS3	220634	3	30247524	rs1433994	0.0453143	0.05	Ethiopians
RBMS3	280463	3	30307353	rs2077164	0.0378064	0.05	Ethiopians
RBMS3	289539	3	30316429	rs9819616	0.0455473	0.05	Ethiopians
RBMS3	295318	3	30322208	rs1495581	0.0647664	0.01	Ethiopians
RBMS3	308968	3	30335858	rs9876727	0.0603731	0.01	Ethiopians
RBMS3	311006	3	30337896	rs1390296	0.0751458	0.01	Ethiopians
RBMS3	315053	3	30341943	rs1390295	0.0682829	0.01	Ethiopians
RBMS3	339729	3	30366619	rs1495595	0.0507139	0.05	Ethiopians
RBMS3	342847	3	30369737	rs6549984	0.0679331	0.01	Ethiopians
RBMS3	364576	3	30391466	rs1390302	0.046918	0.05	Ethiopians
RBMS3	373399	3	30400289	rs6783860	0.052935	0.05	Ethiopians
RBMS3	451134	3	30478024	rs4613502	0.0371162	0.05	Ethiopians
RBMS3	507610	3	30534500	rs4305453	0.0816179	0.01	Ethiopians
RBMS3	515780	3	30542670	rs4955159	0.0377116	0.05	Ethiopians
RBMS3	518416	3	30545306	rs9822117	0.0461505	0.05	Ethiopians
RBMS3	518475	3	30545365	rs11129414	0.0461505	0.05	Ethiopians
RSU1	41858	10	16630765	rs7095203	0.0319124	0.05	Ethiopians
RUNX1	0	21	35154026	rs2248720	0.0380493	0.05	Ethiopians
RUNX1	0	21	35157609	rs2251826	0.039686	0.05	Ethiopians
RUNX1	0	21	35196046	rs2834662	0.0542812	0.01	Ethiopians
RUNX1	0	21	35196489	rs7283727	0.0305161	0.05	Ethiopians
RUNX1	83973	21	35427438	rs8131196	0.0419382	0.05	Ethiopians
RUNX1	84093	21	35427558	rs2834792	0.0324438	0.05	Ethiopians
RUNX1	216937	21	35560402	rs2834873	0.0293881	0.05	Ethiopians
RUNX1	261924	21	35605389	rs13048915	0.0420732	0.05	Ethiopians
RUNX3	0	1	25150569	rs11249206	0.0340142	0.05	Ethiopians
RUNX3	130276	1	25294364	rs11578154	0.04951	0.05	Ethiopians
RUNX3	130489	1	25294577	rs11588172	0.0379557	0.05	Ethiopians
SLC16A4	0	1	110725876	rs3738750	0.0340851	0.05	Ethiopians
TBC1D1	0	4	37575045	rs2995926	0.0327176	0.05	Ethiopians
TBC1D1	0	4	37591857	rs11096913	0.0339068	0.05	Ethiopians
TBC1D1	0	4	37736880	rs1863329	0.0355736	0.05	Ethiopians
TBC1D1	49077	4	37866268	rs4832994	0.0359044	0.05	Ethiopians
TBC1D1	56393	4	37873584	rs2380962	0.0335986	0.05	Ethiopians
TBC1D4	0	13	74866351	rs7329254	0.0682118	0.01	Ethiopians
TBC1D4	0	13	74923151	rs17256927	0.0328179	0.05	Ethiopians
TJP1	118786	15	27660863	rs1563755	0.0322368	0.05	Ethiopians
TJP1	117607	15	27662042	rs8031323	0.0313262	0.05	Ethiopians
TJP1	102551	15	27677098	rs7163518	0.0301419	0.05	Ethiopians
TJP1	68616	15	27711033	rs6495814	0.03603	0.05	Ethiopians
TJP1	63601	15	27716048	rs7183354	0.0302125	0.05	Ethiopians
TJP1	0	15	27796269	rs2291166	0.0343377	0.05	Ethiopians
TJP1	0	15	27799210	rs17671556	0.0302255	0.05	Ethiopians
TJP1	54275	15	27956273	rs7178240	0.0447023	0.05	Ethiopians
TJP1	59179	15	27961177	rs785422	0.0363511	0.05	Ethiopians
TJP1	73239	15	27975237	rs4780267	0.0300363	0.05	Ethiopians
TJP1	97052	15	27999050	rs4779675	0.0361387	0.05	Ethiopians
UVRAG	39725	11	75572655	rs11236644	0.0357276	0.05	Ethiopians
ACP2	0	3	47262855	NA	0.0286032	0.05	Andeans
ACP2	0	3	47264855	NA	0.0267681	0.05	Andeans
ACP2	0	3	47266855	NA	0.0259201	0.05	Andeans
ACP2	0	3	47268855	NA	0.0272354	0.05	Andeans
ACP2	0	3	47270855	NA	0.0238067	0.05	Andeans
ACP2	0	3	47272855	NA	0.0221613	0.05	Andeans
ACP2	0	3	47274855	NA	0.018673	0.05	Andeans
ACP2	0	3	47276855	NA	0.0187503	0.05	Andeans
ACPP	230014	16	131806197	NA	0.0102676	0.05	Andeans
ACPP	228014	16	131808197	NA	0.00902034	0.05	Andeans
ACPP	226014	16	131810197	NA	0.0089733	0.05	Andeans
ACPP	224014	16	131812197	NA	0.00421633	0.05	Andeans
AEBP2	80187	4	19805360	NA	0.00584724	0.05	Andeans
ANKRD17	0	17	73944786	NA	0.0104332	0.05	Andeans
ANKRD17	0	17	73946786	NA	0.014007	0.05	Andeans
ANKRD17	0	17	73948786	NA	0.0149045	0.05	Andeans
ANKRD17	0	17	73950786	NA	0.00979262	0.05	Andeans
ANKRD17	0	17	73952786	NA	0.0123709	0.05	Andeans
ANKRD17	0	17	73954786	NA	0.00943864	0.05	Andeans
ANKRD17	0	17	73960786	NA	0.00857032	0.05	Andeans
ANKRD17	0	17	73962786	NA	0.00374469	0.05	Andeans
ANKRD17	0	17	74008786	NA	0.00476176	0.05	Andeans
ANKRD17	0	17	74018786	NA	0.00569602	0.05	Andeans
ANKRD17	0	17	74020786	NA	0.0121243	0.05	Andeans
ANKRD17	0	17	74022786	NA	0.0230435	0.05	Andeans
ANKRD17	0	17	74024786	NA	0.0288764	0.05	Andeans
ANKRD17	0	17	74026786	NA	0.0147938	0.05	Andeans
ANKRD17	0	17	74028786	NA	0.0244437	0.05	Andeans
ANKRD17	0	17	74030786	NA	0.0209898	0.05	Andeans
ANKRD17	0	17	74032786	NA	0.0297618	0.05	Andeans
ANKRD17	0	17	74034786	NA	0.0273053	0.05	Andeans
ANKRD17	0	17	74036786	NA	0.0275174	0.05	Andeans
ANKRD17	0	17	74038786	NA	0.0240792	0.05	Andeans
ANKRD17	0	17	74040786	NA	0.0248407	0.05	Andeans
ANKRD17	0	17	74042786	NA	0.0197298	0.05	Andeans
ANKRD17	0	17	74044786	NA	0.0199274	0.05	Andeans
ANKRD17	0	17	74046786	NA	0.0527202	0.01	Andeans
ANKRD17	0	17	74048786	NA	0.0528619	0.01	Andeans
ANKRD17	0	17	74050786	NA	0.0322334	0.05	Andeans
ANKRD17	0	17	74052786	NA	0.0319634	0.05	Andeans
ANKRD17	0	17	74054786	NA	0.0317139	0.05	Andeans
ANKRD17	0	17	74056786	NA	0.0282592	0.05	Andeans
ANKRD17	0	17	74058786	NA	0.0205418	0.05	Andeans
ANKRD17	0	17	74060786	NA	0.016386	0.05	Andeans
ANKRD17	0	17	74062786	NA	0.0202515	0.05	Andeans
ANKRD17	0	17	74064786	NA	0.0180104	0.05	Andeans
ANKRD17	0	17	74066786	NA	0.0152262	0.05	Andeans
ANKRD17	0	17	74068786	NA	0.0139465	0.05	Andeans
ANKRD17	0	17	74070786	NA	0.0152631	0.05	Andeans
ANKRD17	0	17	74072786	NA	0.0118347	0.05	Andeans
ANKRD17	0	17	74074786	NA	0.00685762	0.05	Andeans
ANKRD17	0	17	74076786	NA	0.0120062	0.05	Andeans
DUSP26	280595	21	33788034	NA	0.00678183	0.05	Andeans
DUSP26	282595	21	33790034	NA	0.0103241	0.05	Andeans
DUSP26	284595	21	33792034	NA	0.0109599	0.05	Andeans
DUSP26	286595	21	33794034	NA	0.0192672	0.05	Andeans
DUSP26	288595	21	33796034	NA	0.020675	0.05	Andeans
DUSP26	290595	21	33798034	NA	0.0173251	0.05	Andeans
DUSP26	292595	21	33800034	NA	0.0166267	0.05	Andeans
DUSP26	294595	21	33802034	NA	0.0165801	0.05	Andeans
DUSP26	296595	21	33804034	NA	0.0145265	0.05	Andeans
DUSP26	298595	21	33806034	NA	0.0202335	0.05	Andeans
DUSP26	300595	21	33808034	NA	0.0225597	0.05	Andeans
DUSP26	302595	21	33810034	NA	0.02181	0.05	Andeans
DUSP26	304595	21	33812034	NA	0.0211884	0.05	Andeans
DUSP26	306595	21	33814034	NA	0.0193733	0.05	Andeans
DUSP26	308595	21	33816034	NA	0.0211411	0.05	Andeans
DUSP26	310595	21	33818034	NA	0.0184069	0.05	Andeans
DUSP26	312595	21	33820034	NA	0.0135847	0.05	Andeans
DUSP26	314595	21	33822034	NA	0.00874295	0.05	Andeans
DUSP26	318595	21	33826034	NA	0.00597793	0.05	Andeans
DUSP26	320595	21	33828034	NA	0.00828385	0.05	Andeans
DUSP26	322595	21	33830034	NA	0.00779575	0.05	Andeans
DUSP26	324595	21	33832034	NA	0.00654152	0.05	Andeans
DUSP26	326595	21	33834034	NA	0.00443637	0.05	Andeans
DUSP26	1438595	21	34946034	NA	0.00630004	0.05	Andeans
EGFR	85452	20	55410483	NA	0.017525	0.05	Andeans
EGFR	87452	20	55412483	NA	0.019769	0.05	Andeans
EGFR	89452	20	55414483	NA	0.0224895	0.05	Andeans
EGFR	91452	20	55416483	NA	0.0192048	0.05	Andeans
EGFR	93452	20	55418483	NA	0.0148739	0.05	Andeans
EGFR	95452	20	55420483	NA	0.0182745	0.05	Andeans
EGFR	97452	20	55422483	NA	0.0197426	0.05	Andeans
EGFR	99452	20	55424483	NA	0.0220178	0.05	Andeans
EGFR	101452	20	55426483	NA	0.0270155	0.05	Andeans
EGFR	103452	20	55428483	NA	0.0241019	0.05	Andeans
EGFR	105452	20	55430483	NA	0.0221537	0.05	Andeans
EGR2	0	2	64626523	NA	0.00411478	0.05	Andeans
EGR2	5596	2	64634523	NA	0.00826229	0.05	Andeans
EGR2	7596	2	64636523	NA	0.0124503	0.05	Andeans
EGR2	9596	2	64638523	NA	0.0174189	0.05	Andeans
EGR2	11596	2	64640523	NA	0.0154585	0.05	Andeans
EGR2	13596	2	64642523	NA	0.0104205	0.05	Andeans
EGR2	15596	2	64644523	NA	0.00915006	0.05	Andeans
EGR2	17596	2	64646523	NA	0.00710781	0.05	Andeans
EN1	88796	12	119510951	NA	0.00798727	0.05	Andeans
EN1	86796	12	119512951	NA	0.00586837	0.05	Andeans
EN1	84796	12	119514951	NA	0.00491681	0.05	Andeans
ERBB4	645491	12	211594951	NA	0.0107287	0.05	Andeans
ERBB4	643491	12	211596951	NA	0.0106999	0.05	Andeans
ERBB4	641491	12	211598951	NA	0.0117459	0.05	Andeans
ERBB4	639491	12	211600951	NA	0.0125637	0.05	Andeans
ERBB4	637491	12	211602951	NA	0.0131523	0.05	Andeans
ERBB4	635491	12	211604951	NA	0.0137434	0.05	Andeans
ERBB4	633491	12	211606951	NA	0.0151417	0.05	Andeans
ERBB4	631491	12	211608951	NA	0.0192369	0.05	Andeans
ERBB4	629491	12	211610951	NA	0.0220287	0.05	Andeans
ERBB4	627491	12	211612951	NA	0.0217973	0.05	Andeans
ERBB4	625491	12	211614951	NA	0.0218636	0.05	Andeans
ERBB4	623491	12	211616951	NA	0.025037	0.05	Andeans
ERBB4	621491	12	211618951	NA	0.026499	0.05	Andeans
ERBB4	619491	12	211620951	NA	0.0284727	0.05	Andeans
ERBB4	617491	12	211622951	NA	0.0260409	0.05	Andeans
ERBB4	615491	12	211624951	NA	0.0244859	0.05	Andeans
ERBB4	613491	12	211626951	NA	0.0299882	0.05	Andeans
ERBB4	611491	12	211628951	NA	0.0332063	0.05	Andeans
ERBB4	609491	12	211630951	NA	0.0380731	0.01	Andeans
ERBB4	607491	12	211632951	NA	0.0343095	0.05	Andeans
ERBB4	605491	12	211634951	NA	0.0317633	0.05	Andeans
ERBB4	603491	12	211636951	NA	0.0328565	0.05	Andeans
ERBB4	601491	12	211638951	NA	0.0241403	0.05	Andeans
ERBB4	599491	12	211640951	NA	0.0180861	0.05	Andeans
ERBB4	597491	12	211642951	NA	0.016435	0.05	Andeans
ERBB4	595491	12	211644951	NA	0.0168655	0.05	Andeans
ERBB4	593491	12	211646951	NA	0.0161916	0.05	Andeans
ERBB4	591491	12	211648951	NA	0.0146201	0.05	Andeans
ERBB4	589491	12	211650951	NA	0.0125979	0.05	Andeans
ERBB4	587491	12	211652951	NA	0.0156191	0.05	Andeans
ERBB4	585491	12	211654951	NA	0.0133871	0.05	Andeans
ERBB4	583491	12	211656951	NA	0.010082	0.05	Andeans
ERBB4	513491	12	211726951	NA	0.0046479	0.05	Andeans
ERBB4	511491	12	211728951	NA	0.00391338	0.05	Andeans
ERBB4	509491	12	211730951	NA	0.00830552	0.05	Andeans
ERBB4	507491	12	211732951	NA	0.00614028	0.05	Andeans
ERBB4	505491	12	211734951	NA	0.00810715	0.05	Andeans
ERBB4	503491	12	211736951	NA	0.0131305	0.05	Andeans
ERBB4	501491	12	211738951	NA	0.0107463	0.05	Andeans
ERBB4	499491	12	211740951	NA	0.0129429	0.05	Andeans
ERBB4	497491	12	211742951	NA	0.00439024	0.05	Andeans
ERBB4	495491	12	211744951	NA	0.00540638	0.05	Andeans
ERBB4	0	12	212300951	NA	0.00414212	0.05	Andeans
ERBB4	0	12	212302951	NA	0.00595184	0.05	Andeans
ERBB4	0	12	212304951	NA	0.00575267	0.05	Andeans
FGF10	485556	18	43819541	NA	0.00379894	0.05	Andeans
FGF10	471556	18	43833541	NA	0.00664471	0.05	Andeans
FGF10	467556	18	43837541	NA	0.00869228	0.05	Andeans
FGF10	365556	18	43939541	NA	0.005706	0.05	Andeans
FGF10	147556	18	44157541	NA	0.00475593	0.05	Andeans
FGF10	123556	18	44181541	NA	0.00382683	0.05	Andeans
FGF10	117556	18	44187541	NA	0.00402098	0.05	Andeans
FGF10	113556	18	44191541	NA	0.0048195	0.05	Andeans
FGF10	111556	18	44193541	NA	0.00676568	0.05	Andeans
FGF10	109556	18	44195541	NA	0.00527898	0.05	Andeans
FGF10	107556	18	44197541	NA	0.00599448	0.05	Andeans
FGF10	105556	18	44199541	NA	0.00643731	0.05	Andeans
FGF10	103556	18	44201541	NA	0.0051739	0.05	Andeans
FGF10	101556	18	44203541	NA	0.00586016	0.05	Andeans
FGF10	99556	18	44205541	NA	0.00703572	0.05	Andeans
FGF10	97556	18	44207541	NA	0.00745126	0.05	Andeans
FGF10	95556	18	44209541	NA	0.00687759	0.05	Andeans
FGF10	93556	18	44211541	NA	0.00606153	0.05	Andeans
FGF10	91556	18	44213541	NA	0.00785828	0.05	Andeans
FGF10	89556	18	44215541	NA	0.00768892	0.05	Andeans
FGF10	87556	18	44217541	NA	0.00750983	0.05	Andeans
FGF10	85556	18	44219541	NA	0.00602001	0.05	Andeans
FGF10	83556	18	44221541	NA	0.00662934	0.05	Andeans
FGF10	81556	18	44223541	NA	0.0043432	0.05	Andeans
FGF10	79556	18	44225541	NA	0.00710673	0.05	Andeans
FGF10	77556	18	44227541	NA	0.00594682	0.05	Andeans
FGF10	75556	18	44229541	NA	0.00656207	0.05	Andeans
FGF10	73556	18	44231541	NA	0.00480393	0.05	Andeans
FGF10	71556	18	44233541	NA	0.00713865	0.05	Andeans
FGF10	69556	18	44235541	NA	0.00595601	0.05	Andeans
FGF10	67556	18	44237541	NA	0.00378013	0.05	Andeans
FGF10	59556	18	44245541	NA	0.00435021	0.05	Andeans
FGF10	49556	18	44255541	NA	0.00425622	0.05	Andeans
FGF10	47556	18	44257541	NA	0.00378607	0.05	Andeans
[truncated: 223 more rows]

## Sheet: SupTab6
Supplementary Table 6. Positively selected genes shared between flies and high altitude human populations and their functions in hypoxia.
[truncated: 46 more rows]
